# Supplementary material for: The pear genomics database (PGDB): a comprehensive multi-omics research platform for Pyrus spp
Source: BMC Plant Biol. 2023 Sep 15;23:430. doi: 10.1186/s12870-023-04406-5 (PMC10503127; doi:10.1186/s12870-023-04406-5)
Supplement: Supplementary file 1 — Table S1: Profile of the 8 pear genomes available in the PGDB [file 12870_2023_4406_MOESM1_ESM.xlsx]

## Sheet: Table S1
Table S1: Profile of the 8 pear genomes available in the PGDB
Cultivar	organism	Total assembly(Mb)	Chromosome Number	Annotated Genes	Scaffold N50	Contig N50	Sequence technology	Date performed	accession number	Data source
'Dangshansuli' v1.0	Pyrus bretschneideri	512Mb	17 (+1318 scaffold)	42,341	540.8Kb	35.7Kb	Illumina HS2000	2012-12	PRJNA157875	NCBI (National Center for Biotechnology Information)
'Dangshansuli' v1.1	Pyrus bretschneideri	400.57Mb	17 (+1284 scaffolds)	44,840	-	-	Illumina HS4000	2019-01	PRJNA565550	NCBI (National Center for Biotechnology Information)
'Cuiguan'	Pyrus pyrifolia	541.34Mb	17 (+411 contig)	42,622	27968.3Kb	1280.2Kb	PacBio 124.6 & Illumina NovaSeq 6000 73.5	2021-05	GWHBAOS00000000	National Genomics Data Center
'Shanxi Duli'	Pyrus betuleafolia	532.7Mb	17 (+122 scaffold/contig)	59,552	28122.4Kb	1571.5Kb	PacBio 95.9	2019-08	GWHAAYT00000000	National Genomics Data Center
'Zhongai 1'	Pyrus ussuriensis x Pyrus communis	511.33Mb	17 (+768 contig)	43,120	23451046Kb	1,277.34Kb	Illumina and PacBio	2019-09	PRJNA494996	NCBI (National Center for Biotechnology Information)
'Bartlett' v1.0	Pyrus communis	577.3Mb	142083 scaffold	45,217	88.1Kb	6.57Kb	Roche GS De Novo Assembler (2.7)	2013-02	-	GDR (Genome Database for Rosaceae)
'Bartlett' v2.0	Pyrus communis	496.9Mb	17 (+477 superscaffold/contig)	37,445	6.5Mb	5.3Mb	PacBio, Illumina, Bionano and Hi-C (Canu assembly)	2019-05	-	GDR (Genome Database for Rosaceae)
Nijisseiki	Pyrus pyrifolia	503.9Mb	17 (+25 contig)	44,876	-	-	FALCON (v1.8.1)	2021-01	-	GDR (Genome Database for Rosaceae)
'd'Anjou'	Pyrus communis	600Mb	17	45,981	385.88Kb	-	Canu (2.1.1)	2022-10	PRJNA762155	NCBI (National Center for Biotechnology Information)
