# Supplementary material for: The pear genomics database (PGDB): a comprehensive multi-omics research platform for Pyrus spp
Source: BMC Plant Biol. 2023 Sep 15;23:430. doi: 10.1186/s12870-023-04406-5 (PMC10503127; doi:10.1186/s12870-023-04406-5)
Supplement: Supplementary file 2 — Table S2: Functional annotations of pear genomes, including GO terms, KEGG pathways and InterPro terms [file 12870_2023_4406_MOESM2_ESM.xlsx]

## Sheet: Contents
Table S2: Functional annotations of pear genomes, including GO terms, KEGG pathways and InterPro terms
Table S2-1: Information on GO tems in pear genomes
Table S2-2: Information on KEGG pathways in pear genomes
Table S2-3: Information on InterPro items in pear genomes (1)
Table S2-4: Information on InterPro items in pear genomes (2)
Table S2-5: Information on InterPro items in pear genomes (3)

## Sheet: Table S2-1
Table S2-1: Information on GO tems in pear genomes
Cultivar	Gene ID	GO terms
Nijisseiki	Ppy08g0662.1	GO:0005515
Nijisseiki	Ppy08g0662.1	GO:0006283
Nijisseiki	Ppy09g1596.1	GO:0016705
Nijisseiki	Ppy09g1596.1	GO:0005506
Nijisseiki	Ppy09g1596.1	GO:0004497
Nijisseiki	Ppy09g1596.1	GO:0020037
Nijisseiki	Ppy14g2017.1	GO:0016832
Nijisseiki	Ppy14g2017.1	GO:0051287
Nijisseiki	Ppy14g2017.1	GO:0050661
Nijisseiki	Ppy14g2017.1	GO:0005975
Nijisseiki	Ppy14g2017.1	GO:0016491
Nijisseiki	Ppy14g2017.1	GO:0003824
Nijisseiki	Ppy14g2017.1	GO:0008270
Nijisseiki	Ppy07g0623.1	GO:0004252
Nijisseiki	Ppy07g0623.1	GO:0008236
Nijisseiki	Ppy07g0623.1	GO:0006508
Nijisseiki	Ppy03g0450.1	GO:0016021
Nijisseiki	Ppy03g0450.1	GO:0012511
Nijisseiki	Ppy12g0680.1	GO:0005515
Nijisseiki	Ppy12g0680.1	GO:0000160
Nijisseiki	Ppy12g0680.1	GO:0009736
Nijisseiki	Ppy02g0473.1	GO:0005515
Nijisseiki	Ppy02g0473.1	GO:0043531
Nijisseiki	Ppy02g0473.1	GO:0006952
Nijisseiki	Ppy03g2725.1	GO:0006508
Nijisseiki	Ppy03g2725.1	GO:0008236
Nijisseiki	Ppy11g2515.1	GO:0006633
Nijisseiki	Ppy11g2515.1	GO:0016790
Nijisseiki	Ppy11g2515.1	GO:0016297
Nijisseiki	Ppy09g1055.1	GO:0005515
Nijisseiki	Ppy09g1055.1	GO:0008270
Nijisseiki	Ppy12g0951.1	GO:0010333
Nijisseiki	Ppy12g0951.1	GO:0000287
Nijisseiki	Ppy12g0951.1	GO:0016829
Nijisseiki	Ppy15g1643.1	GO:0005975
Nijisseiki	Ppy15g1643.1	GO:0004553
Nijisseiki	Ppy05g1410.1	GO:0016491
Nijisseiki	Ppy07g1559.1	GO:0005515
Nijisseiki	Ppy02g1907.1	GO:0004470
Nijisseiki	Ppy02g1907.1	GO:0004471
Nijisseiki	Ppy02g1907.1	GO:0051287
Nijisseiki	Ppy08g1081.1	GO:0016491
Nijisseiki	Ppy08g1081.1	GO:0050660
Nijisseiki	Ppy09g1495.1	GO:0015969
Nijisseiki	Ppy02g1217.1	GO:0005840
Nijisseiki	Ppy02g1217.1	GO:0003735
Nijisseiki	Ppy02g1217.1	GO:0006412
Nijisseiki	Ppy02g1217.1	GO:0008097
Nijisseiki	Ppy12g0053.1	GO:0016787
Nijisseiki	Ppy17g1140.1	GO:0008194
Nijisseiki	Ppy06g1917.1	GO:0004045
Nijisseiki	Ppy16g1677.1	GO:0006457
Nijisseiki	Ppy16g1677.1	GO:0016272
Nijisseiki	Ppy16g1677.1	GO:0051082
Nijisseiki	Ppy03g1818.1	GO:0005515
Nijisseiki	Ppy03g1818.1	GO:0005525
Nijisseiki	Ppy03g1818.1	GO:0005509
Nijisseiki	Ppy03g0070.1	GO:0003676
Nijisseiki	Ppy03g0070.1	GO:0003724
Nijisseiki	Ppy03g0070.1	GO:0005524
Nijisseiki	Ppy11g0437.1	GO:0016791
Nijisseiki	Ppy15g1455.1	GO:0009055
Nijisseiki	Ppy13g0372.1	GO:0005515
Nijisseiki	Ppy09g0899.1	GO:0015934
Nijisseiki	Ppy09g0899.1	GO:0003735
Nijisseiki	Ppy09g0899.1	GO:0006412
Nijisseiki	Ppy11g0976.1	GO:0000213
Nijisseiki	Ppy11g0976.1	GO:0006388
Nijisseiki	Ppy11g0976.1	GO:0003676
Nijisseiki	Ppy05g1744.1	GO:0003700
Nijisseiki	Ppy05g1744.1	GO:0046983
Nijisseiki	Ppy05g1744.1	GO:0006355
Nijisseiki	Ppy07g1805.1	GO:0016491
Nijisseiki	Ppy07g1805.1	GO:0071949
Nijisseiki	Ppy07g1805.1	GO:0050660
Nijisseiki	Ppy12g0072.1	GO:0006468
Nijisseiki	Ppy12g0072.1	GO:0004713
Nijisseiki	Ppy12g0072.1	GO:0004672
Nijisseiki	Ppy12g0072.1	GO:0005524
Nijisseiki	Ppy03g0645.1	GO:0005515
Nijisseiki	Ppy04g0632.1	GO:0004421
Nijisseiki	Ppy04g0632.1	GO:0016746
Nijisseiki	Ppy04g0632.1	GO:0010142
Nijisseiki	Ppy04g0632.1	GO:0008299
Nijisseiki	Ppy04g0632.1	GO:0006084
Nijisseiki	Ppy15g1357.1	GO:0000413
Nijisseiki	Ppy15g1357.1	GO:0003755
Nijisseiki	Ppy08g0917.1	GO:0005515
Nijisseiki	Ppy08g0917.1	GO:0006355
Nijisseiki	Ppy08g0917.1	GO:0005634
Nijisseiki	Ppy04g0064.1	GO:0003700
Nijisseiki	Ppy04g0064.1	GO:0003677
Nijisseiki	Ppy04g0064.1	GO:0006355
Nijisseiki	Ppy05g3011.1	GO:0005515
Nijisseiki	Ppy05g2471.1	GO:0005515
Nijisseiki	Ppy02g2511.1	GO:0006355
Nijisseiki	Ppy02g2511.1	GO:0003690
Nijisseiki	Ppy09g0001.1	GO:0016887
Nijisseiki	Ppy09g0001.1	GO:0005524
Nijisseiki	Ppy07g1141.1	GO:0043531
Nijisseiki	Ppy07g1141.1	GO:0006952
Nijisseiki	Ppy02g0595.1	GO:0005975
Nijisseiki	Ppy02g0595.1	GO:0004553
Nijisseiki	Ppy02g0598.1	GO:0005975
Nijisseiki	Ppy02g0598.1	GO:0004553
Nijisseiki	Ppy03g1913.1	GO:0016021
Nijisseiki	Ppy15g2734.1	GO:0055085
Nijisseiki	Ppy15g2734.1	GO:0015116
Nijisseiki	Ppy15g2734.1	GO:0008271
Nijisseiki	Ppy15g2734.1	GO:0008272
Nijisseiki	Ppy15g2734.1	GO:0016020
Nijisseiki	Ppy15g2734.1	GO:0016021
Nijisseiki	Ppy16g0654.1	GO:0003700
Nijisseiki	Ppy16g0654.1	GO:0003677
Nijisseiki	Ppy16g0654.1	GO:0030570
Nijisseiki	Ppy16g0654.1	GO:0006355
Nijisseiki	Ppy02g0163.1	GO:0061630
Nijisseiki	Ppy03g2706.1	GO:0005515
Nijisseiki	Ppy03g2706.1	GO:0007165
Nijisseiki	Ppy03g2706.1	GO:0016310
Nijisseiki	Ppy03g2706.1	GO:0000155
Nijisseiki	Ppy03g2706.1	GO:0016772
Nijisseiki	Ppy05g2886.1	GO:0003700
Nijisseiki	Ppy05g2886.1	GO:0003677
Nijisseiki	Ppy05g2886.1	GO:0006355
Nijisseiki	Ppy15g3042.1	GO:0055085
Nijisseiki	Ppy15g3042.1	GO:0015116
Nijisseiki	Ppy15g3042.1	GO:0008271
Nijisseiki	Ppy15g3042.1	GO:0008272
Nijisseiki	Ppy15g3042.1	GO:0016020
Nijisseiki	Ppy15g3042.1	GO:0016021
Nijisseiki	Ppy15g3279.1	GO:0006952
Nijisseiki	Ppy04g0401.1	GO:0003677
Nijisseiki	Ppy04g0401.1	GO:0006355
Nijisseiki	Ppy14g1837.1	GO:0006508
Nijisseiki	Ppy14g1837.1	GO:0016021
Nijisseiki	Ppy14g1837.1	GO:0006465
Nijisseiki	Ppy14g1837.1	GO:0008233
Nijisseiki	Ppy15g2341.1	GO:0003824
Nijisseiki	Ppy16g2059.1	GO:0003824
Nijisseiki	Ppy16g2059.1	GO:0030976
Nijisseiki	Ppy16g2059.1	GO:0000287
Nijisseiki	Ppy02g0517.1	GO:0005515
Nijisseiki	Ppy06g1757.1	GO:0015079
Nijisseiki	Ppy06g1757.1	GO:0003700
Nijisseiki	Ppy06g1757.1	GO:0016020
Nijisseiki	Ppy06g1757.1	GO:0005634
Nijisseiki	Ppy06g1757.1	GO:0071805
Nijisseiki	Ppy06g1757.1	GO:0008270
Nijisseiki	Ppy07g1096.1	GO:0003700
Nijisseiki	Ppy07g1096.1	GO:0003677
Nijisseiki	Ppy07g1096.1	GO:0006355
Nijisseiki	Ppy11g1620.1	GO:0005525
Nijisseiki	Ppy06g1619.1	GO:0005515
Nijisseiki	Ppy06g1619.1	GO:0000160
Nijisseiki	Ppy06g1619.1	GO:0009736
Nijisseiki	Ppy15g3468.1	GO:0006122
Nijisseiki	Ppy15g3468.1	GO:0005750
Nijisseiki	Ppy11g0758.1	GO:0005515
Nijisseiki	Ppy02g2398.1	GO:0005515
Nijisseiki	Ppy02g2398.1	GO:0008270
Nijisseiki	Ppy02g2398.1	GO:0003676
Nijisseiki	Ppy02g2398.1	GO:0015074
Nijisseiki	Ppy12g2000.1	GO:0003700
Nijisseiki	Ppy02g2104.1	GO:0006486
Nijisseiki	Ppy02g2104.1	GO:0016021
Nijisseiki	Ppy02g2104.1	GO:0016757
Nijisseiki	Ppy09g2062.1	GO:0005515
Nijisseiki	Ppy02g0488.1	GO:0000398
Nijisseiki	Ppy02g0488.1	GO:0005681
Nijisseiki	Ppy02g1894.1	GO:0030145
Nijisseiki	Ppy02g1310.1	GO:0005515
Nijisseiki	Ppy03g2213.1	GO:0003700
Nijisseiki	Ppy03g2213.1	GO:0006355
Nijisseiki	Ppy02g0230.1	GO:0003677
Nijisseiki	Ppy02g0230.1	GO:0046983
Nijisseiki	Ppy09g1260.1	GO:0003824
Nijisseiki	Ppy09g1260.1	GO:0050567
Nijisseiki	Ppy09g1260.1	GO:0030956
Nijisseiki	Ppy09g1260.1	GO:0006412
Nijisseiki	Ppy02g1605.1	GO:0004674
Nijisseiki	Ppy02g1605.1	GO:0006468
Nijisseiki	Ppy02g1605.1	GO:0004672
Nijisseiki	Ppy02g1605.1	GO:0005524
Nijisseiki	Ppy00g0098.1	GO:0016747
Nijisseiki	Ppy06g0153.1	GO:0005515
Nijisseiki	Ppy12g0466.1	GO:0003700
Nijisseiki	Ppy12g0466.1	GO:0003677
Nijisseiki	Ppy12g0466.1	GO:0043565
Nijisseiki	Ppy12g0466.1	GO:0000981
Nijisseiki	Ppy12g0466.1	GO:0006355
Nijisseiki	Ppy14g1983.1	GO:0015031
Nijisseiki	Ppy14g1983.1	GO:0003676
Nijisseiki	Ppy14g1983.1	GO:0005093
Nijisseiki	Ppy14g1983.1	GO:0005092
Nijisseiki	Ppy14g1983.1	GO:0008270
Nijisseiki	Ppy14g1983.1	GO:0007264
Nijisseiki	Ppy13g1434.1	GO:0005515
Nijisseiki	Ppy13g0210.1	GO:0005975
Nijisseiki	Ppy13g0210.1	GO:0004553
Nijisseiki	Ppy10g1248.1	GO:0004674
Nijisseiki	Ppy10g1248.1	GO:0006468
Nijisseiki	Ppy10g1248.1	GO:0004672
Nijisseiki	Ppy10g1248.1	GO:0005524
Nijisseiki	Ppy16g0204.1	GO:0006952
Nijisseiki	Ppy17g2311.1	GO:0006511
Nijisseiki	Ppy17g2311.1	GO:0061630
Nijisseiki	Ppy17g2311.1	GO:0005783
Nijisseiki	Ppy04g1250.1	GO:0016791
Nijisseiki	Ppy11g2551.1	GO:0006457
Nijisseiki	Ppy11g2551.1	GO:0051082
Nijisseiki	Ppy11g2551.1	GO:0030544
Nijisseiki	Ppy08g1432.1	GO:0016747
Nijisseiki	Ppy11g2538.1	GO:0016757
Nijisseiki	Ppy12g0412.1	GO:0004134
Nijisseiki	Ppy12g0412.1	GO:0005975
Nijisseiki	Ppy12g0412.1	GO:0030246
Nijisseiki	Ppy12g0412.1	GO:2001070
Nijisseiki	Ppy01g0322.1	GO:0005515
Nijisseiki	Ppy01g0322.1	GO:0006468
Nijisseiki	Ppy01g0322.1	GO:0004672
Nijisseiki	Ppy01g0322.1	GO:0005524
Nijisseiki	Ppy10g1840.1	GO:0046983
Nijisseiki	Ppy13g2021.1	GO:0005515
Nijisseiki	Ppy02g1974.1	GO:0003700
Nijisseiki	Ppy02g1974.1	GO:0003677
Nijisseiki	Ppy02g1974.1	GO:0006355
Nijisseiki	Ppy12g1183.1	GO:0016021
Nijisseiki	Ppy07g2220.1	GO:0003700
Nijisseiki	Ppy07g2220.1	GO:0003677
Nijisseiki	Ppy07g2220.1	GO:0099402
Nijisseiki	Ppy06g1925.1	GO:0005634
Nijisseiki	Ppy06g1925.1	GO:0042254
Nijisseiki	Ppy12g1627.1	GO:0006535
Nijisseiki	Ppy12g1627.1	GO:0004124
Nijisseiki	Ppy16g1300.1	GO:0042752
Nijisseiki	Ppy05g0722.1	GO:0008234
Nijisseiki	Ppy05g0722.1	GO:0006508
Nijisseiki	Ppy01g1909.1	GO:0016021
Nijisseiki	Ppy01g1909.1	GO:0022857
Nijisseiki	Ppy01g1909.1	GO:0055085
Nijisseiki	Ppy07g2578.1	GO:0016773
Nijisseiki	Ppy07g2578.1	GO:0016301
Nijisseiki	Ppy05g2722.1	GO:0005515
Nijisseiki	Ppy05g2722.1	GO:0006468
Nijisseiki	Ppy05g2722.1	GO:0004672
Nijisseiki	Ppy05g2722.1	GO:0005524
Nijisseiki	Ppy06g1364.1	GO:0016887
Nijisseiki	Ppy06g1364.1	GO:0005524
Nijisseiki	Ppy15g2105.1	GO:0008270
Nijisseiki	Ppy15g2105.1	GO:0003676
Nijisseiki	Ppy17g2251.1	GO:0005665
Nijisseiki	Ppy17g2251.1	GO:0003677
Nijisseiki	Ppy17g2251.1	GO:0006351
Nijisseiki	Ppy17g2251.1	GO:0003899
Nijisseiki	Ppy17g2251.1	GO:0005634
Nijisseiki	Ppy11g1559.1	GO:0004730
Nijisseiki	Ppy11g1559.1	GO:0016798
Nijisseiki	Ppy02g0673.1	GO:0030170
Nijisseiki	Ppy02g0673.1	GO:0006520
Nijisseiki	Ppy07g0312.1	GO:0005515
Nijisseiki	Ppy02g2137.1	GO:0005515
Nijisseiki	Ppy02g2137.1	GO:0006468
Nijisseiki	Ppy02g2137.1	GO:0004672
Nijisseiki	Ppy02g2137.1	GO:0005524
Nijisseiki	Ppy11g2085.1	GO:0005730
Nijisseiki	Ppy15g1704.1	GO:0005515
Nijisseiki	Ppy15g1704.1	GO:0006468
Nijisseiki	Ppy15g1704.1	GO:0004672
Nijisseiki	Ppy15g1704.1	GO:0005524
Nijisseiki	Ppy03g0574.1	GO:0043531
Nijisseiki	Ppy03g0574.1	GO:0006952
Nijisseiki	Ppy03g0172.1	GO:0006468
Nijisseiki	Ppy03g0172.1	GO:0004672
Nijisseiki	Ppy03g0172.1	GO:0005524
Nijisseiki	Ppy14g0064.1	GO:0005515
Nijisseiki	Ppy14g0064.1	GO:0006468
Nijisseiki	Ppy14g0064.1	GO:0004672
Nijisseiki	Ppy14g0064.1	GO:0005524
Nijisseiki	Ppy11g2449.1	GO:0006869
Nijisseiki	Ppy11g2449.1	GO:0008289
Nijisseiki	Ppy11g1430.1	GO:0016491
Nijisseiki	Ppy11g1430.1	GO:0046872
Nijisseiki	Ppy11g1430.1	GO:0071949
Nijisseiki	Ppy11g1430.1	GO:0051537
Nijisseiki	Ppy11g1430.1	GO:0005506
Nijisseiki	Ppy11g1430.1	GO:0051536
Nijisseiki	Ppy11g1430.1	GO:0050660
Nijisseiki	Ppy16g2057.1	GO:0006281
Nijisseiki	Ppy16g2057.1	GO:0003677
Nijisseiki	Ppy16g2057.1	GO:0005634
Nijisseiki	Ppy16g2057.1	GO:0006260
Nijisseiki	Ppy16g2057.1	GO:0006310
Nijisseiki	Ppy13g0462.1	GO:0016705
Nijisseiki	Ppy13g0462.1	GO:0005506
Nijisseiki	Ppy13g0462.1	GO:0004497
Nijisseiki	Ppy13g0462.1	GO:0020037
Nijisseiki	Ppy02g0455.1	GO:0005515
Nijisseiki	Ppy02g0455.1	GO:0003746
Nijisseiki	Ppy02g0455.1	GO:0003676
Nijisseiki	Ppy02g0455.1	GO:0006414
Nijisseiki	Ppy17g0447.1	GO:0003676
Nijisseiki	Ppy17g0447.1	GO:0003723
Nijisseiki	Ppy02g2074.1	GO:0005515
Nijisseiki	Ppy11g0622.1	GO:0043531
Nijisseiki	Ppy11g0622.1	GO:0006952
Nijisseiki	Ppy12g0883.1	GO:0016021
Nijisseiki	Ppy12g0883.1	GO:0035434
Nijisseiki	Ppy12g0883.1	GO:0005375
Nijisseiki	Ppy16g2104.1	GO:0003700
Nijisseiki	Ppy16g2104.1	GO:0003677
Nijisseiki	Ppy15g0594.1	GO:0005515
Nijisseiki	Ppy17g1283.1	GO:0016746
Nijisseiki	Ppy03g2019.1	GO:0004674
Nijisseiki	Ppy03g2019.1	GO:0006468
Nijisseiki	Ppy03g2019.1	GO:0004672
Nijisseiki	Ppy03g2019.1	GO:0005524
Nijisseiki	Ppy03g2019.1	GO:0048544
Nijisseiki	Ppy06g0972.1	GO:0016020
Nijisseiki	Ppy06g0972.1	GO:0030244
Nijisseiki	Ppy06g0972.1	GO:0016760
Nijisseiki	Ppy10g1651.1	GO:2000031
Nijisseiki	Ppy10g1651.1	GO:0012501
Nijisseiki	Ppy10g1651.1	GO:0006952
Nijisseiki	Ppy00g0473.1	GO:0016787
Nijisseiki	Ppy03g0985.1	GO:0004601
Nijisseiki	Ppy03g0985.1	GO:0016491
Nijisseiki	Ppy03g0985.1	GO:0016020
Nijisseiki	Ppy03g0985.1	GO:0050664
Nijisseiki	Ppy03g0985.1	GO:0005509
Nijisseiki	Ppy05g3258.1	GO:0046854
Nijisseiki	Ppy05g3258.1	GO:0046855
Nijisseiki	Ppy05g3258.1	GO:0004869
Nijisseiki	Ppy05g3258.1	GO:0008934
Nijisseiki	Ppy15g0757.1	GO:0006468
Nijisseiki	Ppy15g0757.1	GO:0004672
Nijisseiki	Ppy15g0757.1	GO:0005524
Nijisseiki	Ppy13g0886.1	GO:0016614
Nijisseiki	Ppy13g0886.1	GO:0050660
Nijisseiki	Ppy02g0402.1	GO:0003777
Nijisseiki	Ppy02g0402.1	GO:0008017
Nijisseiki	Ppy02g0402.1	GO:0007018
Nijisseiki	Ppy02g0402.1	GO:0005524
Nijisseiki	Ppy12g1989.1	GO:0005634
Nijisseiki	Ppy12g1989.1	GO:0006368
Nijisseiki	Ppy12g1989.1	GO:1900034
Nijisseiki	Ppy12g1989.1	GO:0070449
Nijisseiki	Ppy05g2089.1	GO:0070569
Nijisseiki	Ppy05g1723.1	GO:0006629
Nijisseiki	Ppy14g2004.1	GO:0003700
Nijisseiki	Ppy14g2004.1	GO:0003677
Nijisseiki	Ppy14g2004.1	GO:0099402
Nijisseiki	Ppy10g2138.1	GO:0006468
Nijisseiki	Ppy10g2138.1	GO:0004672
Nijisseiki	Ppy10g2138.1	GO:0005524
Nijisseiki	Ppy17g1788.1	GO:0005840
Nijisseiki	Ppy17g1788.1	GO:0003735
Nijisseiki	Ppy17g1788.1	GO:0006412
Nijisseiki	Ppy15g3005.1	GO:0005515
Nijisseiki	Ppy15g3005.1	GO:0006413
Nijisseiki	Ppy15g3005.1	GO:0003743
Nijisseiki	Ppy17g2130.1	GO:0016020
Nijisseiki	Ppy17g2130.1	GO:0055085
Nijisseiki	Ppy17g2130.1	GO:0015267
Nijisseiki	Ppy08g0327.1	GO:0006465
Nijisseiki	Ppy08g0327.1	GO:0016020
Nijisseiki	Ppy08g0327.1	GO:0006508
Nijisseiki	Ppy08g0327.1	GO:0008236
Nijisseiki	Ppy08g0327.1	GO:0004252
Nijisseiki	Ppy08g0327.1	GO:0016021
Nijisseiki	Ppy17g2613.1	GO:0030599
Nijisseiki	Ppy17g2613.1	GO:0042545
Nijisseiki	Ppy17g2613.1	GO:0004857
Nijisseiki	Ppy05g0057.1	GO:0005515
Nijisseiki	Ppy00g0613.1	GO:0022857
Nijisseiki	Ppy00g0613.1	GO:0055085
Nijisseiki	Ppy00g0613.1	GO:0015144
Nijisseiki	Ppy00g0613.1	GO:0016020
Nijisseiki	Ppy00g0613.1	GO:0005351
Nijisseiki	Ppy00g0613.1	GO:0016021
Nijisseiki	Ppy08g1839.1	GO:0004674
Nijisseiki	Ppy08g1839.1	GO:0006468
Nijisseiki	Ppy08g1839.1	GO:0004672
Nijisseiki	Ppy08g1839.1	GO:0005524
Nijisseiki	Ppy08g1839.1	GO:0048544
Nijisseiki	Ppy07g1928.1	GO:0016868
Nijisseiki	Ppy07g1928.1	GO:0005975
Nijisseiki	Ppy16g2123.1	GO:0006468
Nijisseiki	Ppy16g2123.1	GO:0004672
Nijisseiki	Ppy16g2123.1	GO:0005524
Nijisseiki	Ppy15g1936.1	GO:0004523
Nijisseiki	Ppy15g1936.1	GO:0008270
Nijisseiki	Ppy15g1936.1	GO:0003676
Nijisseiki	Ppy14g0863.1	GO:0006177
Nijisseiki	Ppy14g0863.1	GO:0016462
Nijisseiki	Ppy14g0863.1	GO:0005524
Nijisseiki	Ppy14g0863.1	GO:0006164
Nijisseiki	Ppy14g0863.1	GO:0003922
Nijisseiki	Ppy02g0878.1	GO:0006506
Nijisseiki	Ppy02g0878.1	GO:0000506
Nijisseiki	Ppy05g0631.1	GO:0016787
Nijisseiki	Ppy17g0153.1	GO:0005515
Nijisseiki	Ppy04g0410.1	GO:0005515
Nijisseiki	Ppy07g1878.1	GO:0003860
Nijisseiki	Ppy09g1240.1	GO:0005515
Nijisseiki	Ppy09g1240.1	GO:0006383
Nijisseiki	Ppy13g2023.1	GO:0016020
Nijisseiki	Ppy13g2023.1	GO:0030244
Nijisseiki	Ppy13g2023.1	GO:0016760
Nijisseiki	Ppy11g0977.1	GO:0005515
Nijisseiki	Ppy14g1557.1	GO:0003700
Nijisseiki	Ppy14g1557.1	GO:0046983
Nijisseiki	Ppy14g1557.1	GO:0006357
Nijisseiki	Ppy16g1355.1	GO:0033743
Nijisseiki	Ppy16g1355.1	GO:0006979
Nijisseiki	Ppy16g1355.1	GO:0016671
Nijisseiki	Ppy16g1355.1	GO:0030091
Nijisseiki	Ppy08g0595.1	GO:0005634
Nijisseiki	Ppy08g0595.1	GO:0003677
Nijisseiki	Ppy08g0595.1	GO:0000981
Nijisseiki	Ppy08g0595.1	GO:0006355
Nijisseiki	Ppy15g1284.1	GO:0016020
Nijisseiki	Ppy15g1284.1	GO:0003841
Nijisseiki	Ppy15g1284.1	GO:0008654
Nijisseiki	Ppy15g1284.1	GO:0016746
Nijisseiki	Ppy02g2123.1	GO:0004048
Nijisseiki	Ppy02g2123.1	GO:0000162
Nijisseiki	Ppy02g2123.1	GO:0016757
Nijisseiki	Ppy07g1705.1	GO:0055085
Nijisseiki	Ppy00g0034.1	GO:0003676
Nijisseiki	Ppy00g0034.1	GO:0003723
Nijisseiki	Ppy12g0672.1	GO:0005515
Nijisseiki	Ppy08g1379.1	GO:0005096
Nijisseiki	Ppy03g1107.1	GO:0009725
Nijisseiki	Ppy03g1107.1	GO:0005515
Nijisseiki	Ppy03g1107.1	GO:0003677
Nijisseiki	Ppy03g1107.1	GO:0005634
Nijisseiki	Ppy03g1107.1	GO:0006355
Nijisseiki	Ppy12g0240.1	GO:0016491
Nijisseiki	Ppy12g0240.1	GO:0019430
Nijisseiki	Ppy12g0240.1	GO:0005737
Nijisseiki	Ppy12g0240.1	GO:0004791
Nijisseiki	Ppy10g1149.1	GO:0005515
Nijisseiki	Ppy10g1149.1	GO:0006468
Nijisseiki	Ppy10g1149.1	GO:0004672
Nijisseiki	Ppy10g1149.1	GO:0005524
Nijisseiki	Ppy16g0444.1	GO:0070204
Nijisseiki	Ppy16g0444.1	GO:0009234
Nijisseiki	Ppy16g0444.1	GO:0003824
Nijisseiki	Ppy16g0444.1	GO:0030976
Nijisseiki	Ppy14g0255.1	GO:0003677
Nijisseiki	Ppy14g0255.1	GO:0006351
Nijisseiki	Ppy14g0255.1	GO:0003899
Nijisseiki	Ppy14g0255.1	GO:0032549
Nijisseiki	Ppy07g1348.1	GO:0008374
Nijisseiki	Ppy07g1348.1	GO:0005509
Nijisseiki	Ppy07g1348.1	GO:0016746
Nijisseiki	Ppy14g0643.1	GO:0017025
Nijisseiki	Ppy14g0643.1	GO:0006352
Nijisseiki	Ppy14g0643.1	GO:0070897
Nijisseiki	Ppy03g1725.1	GO:0016161
Nijisseiki	Ppy03g1725.1	GO:0000272
Nijisseiki	Ppy07g2601.1	GO:0000166
Nijisseiki	Ppy07g2601.1	GO:0006438
Nijisseiki	Ppy07g2601.1	GO:0004812
Nijisseiki	Ppy07g2601.1	GO:0004832
Nijisseiki	Ppy07g2601.1	GO:0005524
Nijisseiki	Ppy07g2601.1	GO:0006418
Nijisseiki	Ppy07g2601.1	GO:0002161
Nijisseiki	Ppy15g2574.1	GO:0016491
Nijisseiki	Ppy15g2574.1	GO:0008270
Nijisseiki	Ppy03g0076.1	GO:0006506
Nijisseiki	Ppy03g0076.1	GO:0000009
Nijisseiki	Ppy03g0076.1	GO:0004376
Nijisseiki	Ppy16g1512.1	GO:0030246
Nijisseiki	Ppy13g0626.1	GO:0003968
Nijisseiki	Ppy05g2540.1	GO:0005096
Nijisseiki	Ppy05g2540.1	GO:0005543
Nijisseiki	Ppy08g1715.1	GO:0008168
Nijisseiki	Ppy09g1465.1	GO:0046872
Nijisseiki	Ppy09g1465.1	GO:0045892
Nijisseiki	Ppy09g1465.1	GO:0003723
Nijisseiki	Ppy03g0616.1	GO:0004601
Nijisseiki	Ppy03g0616.1	GO:0020037
Nijisseiki	Ppy03g0616.1	GO:0006979
Nijisseiki	Ppy03g0616.1	GO:0042744
Nijisseiki	Ppy11g2225.1	GO:0003700
Nijisseiki	Ppy15g1230.1	GO:0005515
Nijisseiki	Ppy08g1884.1	GO:0035556
Nijisseiki	Ppy08g1884.1	GO:0097573
Nijisseiki	Ppy15g0307.1	GO:0016747
Nijisseiki	Ppy17g0514.1	GO:0016747
Nijisseiki	Ppy17g2105.1	GO:0016616
Nijisseiki	Ppy17g2105.1	GO:0051287
Nijisseiki	Ppy17g2105.1	GO:0000287
Nijisseiki	Ppy17g2105.1	GO:0009098
Nijisseiki	Ppy17g2105.1	GO:0003862
Nijisseiki	Ppy01g1310.1	GO:0016787
Nijisseiki	Ppy08g1424.1	GO:0016791
Nijisseiki	Ppy08g1424.1	GO:0004722
Nijisseiki	Ppy08g1424.1	GO:0043169
Nijisseiki	Ppy08g1424.1	GO:0006470
Nijisseiki	Ppy15g1902.1	GO:0003676
Nijisseiki	Ppy15g1902.1	GO:0003723
Nijisseiki	Ppy16g2147.1	GO:0005515
Nijisseiki	Ppy16g0298.1	GO:0006644
Nijisseiki	Ppy09g1622.1	GO:0007034
Nijisseiki	Ppy16g0355.1	GO:0010112
Nijisseiki	Ppy02g0704.1	GO:0005515
Nijisseiki	Ppy02g0704.1	GO:0016570
Nijisseiki	Ppy02g0704.1	GO:0006355
Nijisseiki	Ppy05g0841.1	GO:0005975
Nijisseiki	Ppy05g0841.1	GO:0045493
Nijisseiki	Ppy05g0841.1	GO:0009044
Nijisseiki	Ppy05g0841.1	GO:0004553
Nijisseiki	Ppy09g0667.1	GO:0016853
Nijisseiki	Ppy09g0667.1	GO:0046423
Nijisseiki	Ppy09g0667.1	GO:0009695
Nijisseiki	Ppy04g1033.1	GO:0005840
Nijisseiki	Ppy04g1033.1	GO:0003735
Nijisseiki	Ppy04g1033.1	GO:0006412
Nijisseiki	Ppy12g0771.1	GO:0005840
Nijisseiki	Ppy12g0771.1	GO:0003735
Nijisseiki	Ppy12g0771.1	GO:0006412
Nijisseiki	Ppy13g1265.1	GO:0016791
Nijisseiki	Ppy10g0696.1	GO:0005515
Nijisseiki	Ppy10g0696.1	GO:0006468
Nijisseiki	Ppy10g0696.1	GO:0004672
Nijisseiki	Ppy10g0696.1	GO:0005524
Nijisseiki	Ppy16g0698.1	GO:0006468
Nijisseiki	Ppy16g0698.1	GO:0004672
Nijisseiki	Ppy16g0698.1	GO:0005524
Nijisseiki	Ppy10g0151.1	GO:0006508
Nijisseiki	Ppy10g0151.1	GO:0004185
Nijisseiki	Ppy14g0458.1	GO:0003777
Nijisseiki	Ppy14g0458.1	GO:0008017
Nijisseiki	Ppy14g0458.1	GO:0007018
Nijisseiki	Ppy14g0458.1	GO:0005524
Nijisseiki	Ppy08g0703.1	GO:0004842
Nijisseiki	Ppy07g2397.1	GO:0005515
Nijisseiki	Ppy03g1645.1	GO:0032875
Nijisseiki	Ppy11g2517.1	GO:0005515
Nijisseiki	Ppy11g2517.1	GO:0006355
Nijisseiki	Ppy11g2517.1	GO:0005634
Nijisseiki	Ppy05g2318.1	GO:0080048
Nijisseiki	Ppy10g1906.1	GO:0016772
Nijisseiki	Ppy10g1906.1	GO:0005524
Nijisseiki	Ppy11g1668.1	GO:0003682
Nijisseiki	Ppy15g0810.1	GO:0009976
Nijisseiki	Ppy02g1065.1	GO:0016887
Nijisseiki	Ppy06g1106.1	GO:0016887
Nijisseiki	Ppy06g1106.1	GO:0005524
Nijisseiki	Ppy00g0219.1	GO:0098542
Nijisseiki	Ppy11g0320.1	GO:0003676
Nijisseiki	Ppy11g0320.1	GO:0003723
Nijisseiki	Ppy12g1964.1	GO:0006611
Nijisseiki	Ppy12g1964.1	GO:0005049
Nijisseiki	Ppy12g1964.1	GO:0051168
Nijisseiki	Ppy03g0597.1	GO:0000145
Nijisseiki	Ppy03g0597.1	GO:0006887
Nijisseiki	Ppy07g1755.1	GO:0009733
Nijisseiki	Ppy06g1063.1	GO:0005840
Nijisseiki	Ppy06g1063.1	GO:0003735
Nijisseiki	Ppy06g1063.1	GO:0006412
Nijisseiki	Ppy08g0027.1	GO:0005515
Nijisseiki	Ppy08g0065.1	GO:0005507
Nijisseiki	Ppy08g0065.1	GO:0009055
Nijisseiki	Ppy02g1009.1	GO:0005515
Nijisseiki	Ppy05g1885.1	GO:0006468
Nijisseiki	Ppy05g1885.1	GO:0048544
Nijisseiki	Ppy05g1885.1	GO:0004672
Nijisseiki	Ppy05g1885.1	GO:0005524
Nijisseiki	Ppy01g1812.1	GO:0016705
Nijisseiki	Ppy01g1812.1	GO:0005506
Nijisseiki	Ppy01g1812.1	GO:0004497
Nijisseiki	Ppy01g1812.1	GO:0020037
Nijisseiki	Ppy13g1879.1	GO:0000398
Nijisseiki	Ppy08g2225.1	GO:0003700
Nijisseiki	Ppy08g2225.1	GO:0006355
Nijisseiki	Ppy08g2225.1	GO:0005634
Nijisseiki	Ppy11g0921.1	GO:0005515
Nijisseiki	Ppy11g0921.1	GO:0009909
Nijisseiki	Ppy15g1285.1	GO:0055085
Nijisseiki	Ppy15g1285.1	GO:0005515
Nijisseiki	Ppy15g1285.1	GO:0005216
Nijisseiki	Ppy15g1285.1	GO:0016020
Nijisseiki	Ppy15g1285.1	GO:0005249
Nijisseiki	Ppy15g1285.1	GO:0006813
Nijisseiki	Ppy15g1285.1	GO:0006811
Nijisseiki	Ppy07g1014.1	GO:0005525
Nijisseiki	Ppy03g0183.1	GO:0005515
Nijisseiki	Ppy07g0785.1	GO:0006468
Nijisseiki	Ppy07g0785.1	GO:0004672
Nijisseiki	Ppy07g0785.1	GO:0005524
Nijisseiki	Ppy17g0157.1	GO:0043461
Nijisseiki	Ppy09g1143.1	GO:0005839
Nijisseiki	Ppy09g1143.1	GO:0006511
Nijisseiki	Ppy09g1143.1	GO:0019773
Nijisseiki	Ppy09g1143.1	GO:0051603
Nijisseiki	Ppy07g2258.1	GO:0004435
Nijisseiki	Ppy07g2258.1	GO:0006629
Nijisseiki	Ppy07g2258.1	GO:0003700
Nijisseiki	Ppy07g2258.1	GO:0008081
Nijisseiki	Ppy07g2258.1	GO:0005634
Nijisseiki	Ppy07g2258.1	GO:0007165
Nijisseiki	Ppy07g2258.1	GO:0035556
Nijisseiki	Ppy07g2258.1	GO:0008270
Nijisseiki	Ppy07g1459.1	GO:0004650
Nijisseiki	Ppy07g1459.1	GO:0005975
Nijisseiki	Ppy12g2077.1	GO:0003676
Nijisseiki	Ppy12g2077.1	GO:0003723
Nijisseiki	Ppy15g3577.1	GO:0006468
Nijisseiki	Ppy15g3577.1	GO:0004672
Nijisseiki	Ppy15g3577.1	GO:0005524
Nijisseiki	Ppy05g0928.1	GO:0009081
Nijisseiki	Ppy05g0928.1	GO:0003824
Nijisseiki	Ppy05g0928.1	GO:0004084
Nijisseiki	Ppy01g1157.1	GO:0006468
Nijisseiki	Ppy01g1157.1	GO:0055085
Nijisseiki	Ppy01g1157.1	GO:0005216
Nijisseiki	Ppy01g1157.1	GO:0004672
Nijisseiki	Ppy01g1157.1	GO:0016020
Nijisseiki	Ppy01g1157.1	GO:0005524
Nijisseiki	Ppy01g1157.1	GO:0006811
Nijisseiki	Ppy07g1484.1	GO:0003824
Nijisseiki	Ppy03g0614.1	GO:0001522
Nijisseiki	Ppy03g0614.1	GO:0009982
Nijisseiki	Ppy03g0614.1	GO:0009451
Nijisseiki	Ppy03g0614.1	GO:0003723
Nijisseiki	Ppy00g0221.1	GO:0045893
Nijisseiki	Ppy00g0221.1	GO:0009737
Nijisseiki	Ppy00g0221.1	GO:0003700
Nijisseiki	Ppy00g0221.1	GO:0005634
Nijisseiki	Ppy00g0221.1	GO:0006355
Nijisseiki	Ppy02g0614.1	GO:0005515
Nijisseiki	Ppy08g0370.1	GO:0016020
Nijisseiki	Ppy08g0370.1	GO:0006633
Nijisseiki	Ppy08g0370.1	GO:0016747
Nijisseiki	Ppy08g0370.1	GO:0016746
Nijisseiki	Ppy14g1804.1	GO:0051513
Nijisseiki	Ppy03g0485.1	GO:0004185
Nijisseiki	Ppy01g0220.1	GO:0016021
Nijisseiki	Ppy01g0220.1	GO:0022857
Nijisseiki	Ppy01g0220.1	GO:0055085
Nijisseiki	Ppy01g0220.1	GO:0015144
Nijisseiki	Ppy12g1113.1	GO:0008289
Nijisseiki	Ppy11g2784.1	GO:0005634
Nijisseiki	Ppy11g2784.1	GO:0007096
Nijisseiki	Ppy16g2003.1	GO:0046872
Nijisseiki	Ppy16g2003.1	GO:0003729
Nijisseiki	Ppy02g0450.1	GO:0005515
Nijisseiki	Ppy02g0450.1	GO:0004842
Nijisseiki	Ppy02g0450.1	GO:0016567
Nijisseiki	Ppy01g1098.1	GO:0019905
Nijisseiki	Ppy04g0850.1	GO:0005515
Nijisseiki	Ppy04g0850.1	GO:0003824
Nijisseiki	Ppy04g0850.1	GO:0009451
Nijisseiki	Ppy04g0850.1	GO:0003723
Nijisseiki	Ppy02g1998.1	GO:0005515
Nijisseiki	Ppy05g0831.1	GO:0005975
Nijisseiki	Ppy05g0831.1	GO:0004553
Nijisseiki	Ppy15g1221.1	GO:0008757
Nijisseiki	Ppy13g1768.1	GO:0033743
Nijisseiki	Ppy13g1768.1	GO:0006979
Nijisseiki	Ppy13g1768.1	GO:0016671
Nijisseiki	Ppy13g1768.1	GO:0030091
Nijisseiki	Ppy04g1444.1	GO:0016020
Nijisseiki	Ppy04g1444.1	GO:0046873
Nijisseiki	Ppy04g1444.1	GO:0055085
Nijisseiki	Ppy04g1444.1	GO:0030001
Nijisseiki	Ppy13g2585.1	GO:0016021
Nijisseiki	Ppy04g0510.1	GO:0005515
Nijisseiki	Ppy09g1796.1	GO:0004523
Nijisseiki	Ppy09g1796.1	GO:0003676
Nijisseiki	Ppy05g1826.1	GO:0004672
Nijisseiki	Ppy05g1826.1	GO:0006468
Nijisseiki	Ppy05g1826.1	GO:0048544
Nijisseiki	Ppy05g1826.1	GO:0005524
Nijisseiki	Ppy07g2806.1	GO:0030247
Nijisseiki	Ppy05g0695.1	GO:0004518
Nijisseiki	Ppy07g2742.1	GO:0004553
Nijisseiki	Ppy07g2742.1	GO:0005975
Nijisseiki	Ppy15g2509.1	GO:0030170
Nijisseiki	Ppy15g2509.1	GO:0003824
Nijisseiki	Ppy15g2509.1	GO:0009058
Nijisseiki	Ppy02g1433.1	GO:0006468
Nijisseiki	Ppy02g1433.1	GO:0004713
Nijisseiki	Ppy02g1433.1	GO:0004672
Nijisseiki	Ppy02g1433.1	GO:0005524
Nijisseiki	Ppy07g1812.1	GO:0003729
Nijisseiki	Ppy07g1812.1	GO:0003676
Nijisseiki	Ppy07g1812.1	GO:0003723
Nijisseiki	Ppy09g0081.1	GO:0004601
Nijisseiki	Ppy09g0081.1	GO:0020037
Nijisseiki	Ppy09g0081.1	GO:0006979
Nijisseiki	Ppy17g1064.1	GO:0005515
Nijisseiki	Ppy17g2562.1	GO:0007165
Nijisseiki	Ppy17g2562.1	GO:0003953
Nijisseiki	Ppy01g1869.1	GO:0008194
Nijisseiki	Ppy16g1531.1	GO:0003676
Nijisseiki	Ppy16g1531.1	GO:0003723
Nijisseiki	Ppy14g1639.1	GO:0006457
Nijisseiki	Ppy14g1639.1	GO:0051082
Nijisseiki	Ppy00g1128.1	GO:0005525
Nijisseiki	Ppy00g1128.1	GO:0003924
Nijisseiki	Ppy05g2048.1	GO:0005509
Nijisseiki	Ppy02g0857.1	GO:0043531
Nijisseiki	Ppy02g0857.1	GO:0006952
Nijisseiki	Ppy14g0144.1	GO:0006379
Nijisseiki	Ppy14g0144.1	GO:0006378
Nijisseiki	Ppy14g0144.1	GO:0003729
Nijisseiki	Ppy14g0144.1	GO:0000993
Nijisseiki	Ppy14g0144.1	GO:0006369
Nijisseiki	Ppy16g1104.1	GO:0005525
Nijisseiki	Ppy16g1104.1	GO:0003924
Nijisseiki	Ppy16g1104.1	GO:0000049
Nijisseiki	Ppy15g0953.1	GO:0005515
Nijisseiki	Ppy04g0414.1	GO:0051082
Nijisseiki	Ppy04g0414.1	GO:0005515
Nijisseiki	Ppy04g0414.1	GO:0006457
Nijisseiki	Ppy04g0414.1	GO:0005783
Nijisseiki	Ppy04g0414.1	GO:0005509
Nijisseiki	Ppy15g0285.1	GO:0003824
Nijisseiki	Ppy02g2249.1	GO:0006468
Nijisseiki	Ppy02g2249.1	GO:0004672
Nijisseiki	Ppy02g2249.1	GO:0005524
Nijisseiki	Ppy06g1002.1	GO:0004674
Nijisseiki	Ppy06g1002.1	GO:0006468
Nijisseiki	Ppy06g1002.1	GO:0004672
Nijisseiki	Ppy06g1002.1	GO:0005524
Nijisseiki	Ppy15g2396.1	GO:0048364
Nijisseiki	Ppy00g0576.1	GO:0020037
Nijisseiki	Ppy00g0576.1	GO:0019825
Nijisseiki	Ppy04g1580.1	GO:0005634
Nijisseiki	Ppy04g1580.1	GO:0003677
Nijisseiki	Ppy04g1580.1	GO:0000981
Nijisseiki	Ppy04g1580.1	GO:0006355
Nijisseiki	Ppy08g0047.1	GO:0008033
Nijisseiki	Ppy08g0047.1	GO:0002098
Nijisseiki	Ppy08g0047.1	GO:0034227
Nijisseiki	Ppy08g0047.1	GO:0000049
Nijisseiki	Ppy05g2066.1	GO:0003677
Nijisseiki	Ppy07g0550.1	GO:0022857
Nijisseiki	Ppy07g0550.1	GO:0055085
Nijisseiki	Ppy05g0792.1	GO:0005515
Nijisseiki	Ppy05g0792.1	GO:0005509
Nijisseiki	Ppy15g0153.1	GO:0005515
Nijisseiki	Ppy14g0223.1	GO:0005515
Nijisseiki	Ppy07g1542.1	GO:0006952
Nijisseiki	Ppy05g3101.1	GO:0006468
Nijisseiki	Ppy05g3101.1	GO:0004672
Nijisseiki	Ppy05g3101.1	GO:0005524
Nijisseiki	Ppy15g2265.1	GO:0005515
Nijisseiki	Ppy02g2255.1	GO:0016491
Nijisseiki	Ppy02g0282.1	GO:0005643
Nijisseiki	Ppy14g1577.1	GO:0005634
Nijisseiki	Ppy14g1577.1	GO:0003682
Nijisseiki	Ppy06g1699.1	GO:0030145
Nijisseiki	Ppy13g2499.1	GO:0005737
Nijisseiki	Ppy13g2499.1	GO:0034227
Nijisseiki	Ppy12g2126.1	GO:0005515
Nijisseiki	Ppy12g2126.1	GO:0006493
Nijisseiki	Ppy12g2126.1	GO:0016757
Nijisseiki	Ppy15g3205.1	GO:0006468
Nijisseiki	Ppy15g3205.1	GO:0004672
Nijisseiki	Ppy15g3205.1	GO:0005524
Nijisseiki	Ppy07g0670.1	GO:0043531
Nijisseiki	Ppy07g0670.1	GO:0006952
Nijisseiki	Ppy13g0950.1	GO:0003676
Nijisseiki	Ppy13g0950.1	GO:0003723
Nijisseiki	Ppy07g1177.1	GO:0003700
Nijisseiki	Ppy07g1177.1	GO:0003677
Nijisseiki	Ppy07g1177.1	GO:0009873
Nijisseiki	Ppy07g1177.1	GO:0006355
Nijisseiki	Ppy17g0146.1	GO:0019888
Nijisseiki	Ppy17g0146.1	GO:0007165
Nijisseiki	Ppy17g0146.1	GO:0000159
Nijisseiki	Ppy01g1568.1	GO:0019901
Nijisseiki	Ppy01g1568.1	GO:0000079
Nijisseiki	Ppy03g2603.1	GO:0016567
Nijisseiki	Ppy03g2603.1	GO:0008270
Nijisseiki	Ppy14g0934.1	GO:0016114
Nijisseiki	Ppy14g0934.1	GO:0008685
Nijisseiki	Ppy12g1293.1	GO:0046872
Nijisseiki	Ppy12g1293.1	GO:0008270
Nijisseiki	Ppy15g2384.1	GO:0003824
Nijisseiki	Ppy15g2384.1	GO:0006003
Nijisseiki	Ppy15g2384.1	GO:0005524
Nijisseiki	Ppy17g1240.1	GO:0005515
Nijisseiki	Ppy17g1240.1	GO:0006749
Nijisseiki	Ppy05g3077.1	GO:0016102
Nijisseiki	Ppy05g3077.1	GO:0010333
Nijisseiki	Ppy05g3077.1	GO:0000287
Nijisseiki	Ppy05g3077.1	GO:0016829
Nijisseiki	Ppy08g0961.1	GO:0009910
Nijisseiki	Ppy08g0961.1	GO:0048367
Nijisseiki	Ppy08g0961.1	GO:0045892
Nijisseiki	Ppy02g0881.1	GO:0003682
Nijisseiki	Ppy02g0881.1	GO:0090116
Nijisseiki	Ppy02g0881.1	GO:0005634
Nijisseiki	Ppy02g0881.1	GO:0003886
Nijisseiki	Ppy02g0881.1	GO:0008168
Nijisseiki	Ppy07g2365.1	GO:0000049
Nijisseiki	Ppy03g1031.1	GO:0016747
Nijisseiki	Ppy12g2053.1	GO:0006508
Nijisseiki	Ppy12g2053.1	GO:0004190
Nijisseiki	Ppy13g0465.1	GO:0016705
Nijisseiki	Ppy13g0465.1	GO:0005506
Nijisseiki	Ppy13g0465.1	GO:0004497
Nijisseiki	Ppy13g0465.1	GO:0020037
Nijisseiki	Ppy11g1169.1	GO:0006508
Nijisseiki	Ppy11g1169.1	GO:0004185
Nijisseiki	Ppy17g1719.1	GO:0006096
Nijisseiki	Ppy17g1719.1	GO:0005524
Nijisseiki	Ppy17g1719.1	GO:0006002
Nijisseiki	Ppy17g1719.1	GO:0003872
Nijisseiki	Ppy05g3173.1	GO:0003700
Nijisseiki	Ppy05g3173.1	GO:0003677
Nijisseiki	Ppy07g2755.1	GO:0016020
Nijisseiki	Ppy07g2755.1	GO:0006486
Nijisseiki	Ppy07g2755.1	GO:0016758
Nijisseiki	Ppy03g1092.1	GO:0006468
Nijisseiki	Ppy03g1092.1	GO:0004672
Nijisseiki	Ppy03g1092.1	GO:0005524
Nijisseiki	Ppy07g2816.1	GO:0016020
Nijisseiki	Ppy07g2816.1	GO:0055085
Nijisseiki	Ppy07g2816.1	GO:0005216
Nijisseiki	Ppy07g2816.1	GO:0006811
Nijisseiki	Ppy13g2243.1	GO:0005515
Nijisseiki	Ppy12g0265.1	GO:0016616
Nijisseiki	Ppy12g0265.1	GO:0046168
Nijisseiki	Ppy12g0265.1	GO:0051287
Nijisseiki	Ppy12g0265.1	GO:0004367
Nijisseiki	Ppy12g0265.1	GO:0005975
Nijisseiki	Ppy12g0265.1	GO:0016491
Nijisseiki	Ppy12g0265.1	GO:0009331
Nijisseiki	Ppy12g0265.1	GO:0006072
Nijisseiki	Ppy12g1714.1	GO:0005634
Nijisseiki	Ppy10g1363.1	GO:0005515
Nijisseiki	Ppy11g2634.1	GO:0004650
Nijisseiki	Ppy11g2634.1	GO:0005975
Nijisseiki	Ppy01g1305.1	GO:0006561
Nijisseiki	Ppy01g1305.1	GO:0004350
Nijisseiki	Ppy01g1305.1	GO:0004349
Nijisseiki	Ppy01g1305.1	GO:0016491
Nijisseiki	Ppy01g1305.1	GO:0016620
Nijisseiki	Ppy01g1305.1	GO:0003824
Nijisseiki	Ppy01g1305.1	GO:0005737
Nijisseiki	Ppy15g0774.1	GO:0003682
Nijisseiki	Ppy04g1125.1	GO:0055085
Nijisseiki	Ppy00g0661.1	GO:0016491
Nijisseiki	Ppy17g1717.1	GO:0006096
Nijisseiki	Ppy17g1717.1	GO:0005524
Nijisseiki	Ppy17g1717.1	GO:0006002
Nijisseiki	Ppy17g1717.1	GO:0003872
Nijisseiki	Ppy00g0277.1	GO:0030983
Nijisseiki	Ppy00g0277.1	GO:0005524
Nijisseiki	Ppy00g0277.1	GO:0006298
Nijisseiki	Ppy00g0277.1	GO:0016887
Nijisseiki	Ppy00g0277.1	GO:0032300
Nijisseiki	Ppy14g1142.1	GO:0019346
Nijisseiki	Ppy14g1142.1	GO:0030170
Nijisseiki	Ppy14g1142.1	GO:0003824
Nijisseiki	Ppy05g0221.1	GO:0046933
Nijisseiki	Ppy05g0221.1	GO:0016020
Nijisseiki	Ppy05g0221.1	GO:0015986
Nijisseiki	Ppy10g0636.1	GO:0005515
Nijisseiki	Ppy10g0636.1	GO:0008270
Nijisseiki	Ppy14g0341.1	GO:0003676
Nijisseiki	Ppy14g0341.1	GO:0003723
Nijisseiki	Ppy07g2218.1	GO:0016747
Nijisseiki	Ppy13g1703.1	GO:0035303
Nijisseiki	Ppy13g1703.1	GO:0005509
Nijisseiki	Ppy01g1410.1	GO:0016740
Nijisseiki	Ppy13g0688.1	GO:0000398
Nijisseiki	Ppy05g0598.1	GO:0035091
Nijisseiki	Ppy13g1417.1	GO:0016020
Nijisseiki	Ppy13g1417.1	GO:0022857
Nijisseiki	Ppy13g1417.1	GO:0055085
Nijisseiki	Ppy05g2345.1	GO:0004867
Nijisseiki	Ppy05g2345.1	GO:0005615
Nijisseiki	Ppy16g2095.1	GO:0006952
Nijisseiki	Ppy02g1132.1	GO:0016757
Nijisseiki	Ppy05g2721.1	GO:0006468
Nijisseiki	Ppy05g2721.1	GO:0004672
Nijisseiki	Ppy05g2721.1	GO:0005524
Nijisseiki	Ppy17g0338.1	GO:0031012
Nijisseiki	Ppy17g0338.1	GO:0008237
Nijisseiki	Ppy17g0338.1	GO:0006508
Nijisseiki	Ppy17g0338.1	GO:0004222
Nijisseiki	Ppy17g0338.1	GO:0008270
Nijisseiki	Ppy16g0046.1	GO:0016887
Nijisseiki	Ppy16g0046.1	GO:0005524
Nijisseiki	Ppy03g1976.1	GO:0047262
Nijisseiki	Ppy03g1976.1	GO:0016757
Nijisseiki	Ppy13g0709.1	GO:0016020
Nijisseiki	Ppy13g0709.1	GO:0140359
Nijisseiki	Ppy13g0709.1	GO:0005524
Nijisseiki	Ppy15g1329.1	GO:0006468
Nijisseiki	Ppy15g1329.1	GO:0008061
Nijisseiki	Ppy15g1329.1	GO:0004672
Nijisseiki	Ppy15g1329.1	GO:0005975
Nijisseiki	Ppy15g1329.1	GO:0005524
Nijisseiki	Ppy02g0165.1	GO:0005515
Nijisseiki	Ppy00g1603.1	GO:0006396
Nijisseiki	Ppy03g2272.1	GO:0016554
Nijisseiki	Ppy12g0575.1	GO:0008194
Nijisseiki	Ppy05g0803.1	GO:0031418
Nijisseiki	Ppy05g0803.1	GO:0005506
Nijisseiki	Ppy05g0803.1	GO:0016705
Nijisseiki	Ppy03g0835.1	GO:0006511
Nijisseiki	Ppy15g2357.1	GO:0043531
Nijisseiki	Ppy15g2357.1	GO:0050832
Nijisseiki	Ppy01g0829.1	GO:0005515
Nijisseiki	Ppy09g0304.1	GO:0016740
Nijisseiki	Ppy16g0439.1	GO:0003700
Nijisseiki	Ppy16g0439.1	GO:0006355
Nijisseiki	Ppy15g2400.1	GO:0006629
Nijisseiki	Ppy05g2263.1	GO:0003723
Nijisseiki	Ppy10g1919.1	GO:0006379
Nijisseiki	Ppy10g1919.1	GO:0006378
Nijisseiki	Ppy10g1919.1	GO:0003729
Nijisseiki	Ppy10g1919.1	GO:0000993
Nijisseiki	Ppy10g1919.1	GO:0006369
Nijisseiki	Ppy10g1054.1	GO:0004523
Nijisseiki	Ppy10g1054.1	GO:0003676
Nijisseiki	Ppy10g1054.1	GO:0006355
Nijisseiki	Ppy13g2098.1	GO:0016614
Nijisseiki	Ppy13g2098.1	GO:0046577
Nijisseiki	Ppy13g2098.1	GO:0050660
Nijisseiki	Ppy16g1015.1	GO:0016491
Nijisseiki	Ppy16g1015.1	GO:0016620
Nijisseiki	Ppy04g0648.1	GO:0004252
Nijisseiki	Ppy04g0648.1	GO:0008236
Nijisseiki	Ppy04g0648.1	GO:0006508
Nijisseiki	Ppy05g1793.1	GO:0004650
Nijisseiki	Ppy05g1793.1	GO:0005975
Nijisseiki	Ppy07g1272.1	GO:0007275
Nijisseiki	Ppy08g0590.1	GO:0007034
Nijisseiki	Ppy15g3195.1	GO:0005515
Nijisseiki	Ppy06g1737.1	GO:0000976
Nijisseiki	Ppy06g1737.1	GO:0003677
Nijisseiki	Ppy06g1737.1	GO:0010158
Nijisseiki	Ppy06g1737.1	GO:0006355
Nijisseiki	Ppy15g3276.1	GO:0035673
Nijisseiki	Ppy15g3276.1	GO:0055085
Nijisseiki	Ppy06g1083.1	GO:0004523
Nijisseiki	Ppy06g1083.1	GO:0003676
Nijisseiki	Ppy15g1263.1	GO:0005515
Nijisseiki	Ppy15g1263.1	GO:0006468
Nijisseiki	Ppy15g1263.1	GO:0004672
Nijisseiki	Ppy15g1263.1	GO:0005524
Nijisseiki	Ppy14g0163.1	GO:0016020
Nijisseiki	Ppy14g0163.1	GO:0140359
Nijisseiki	Ppy14g0163.1	GO:0005524
Nijisseiki	Ppy12g2206.1	GO:0009538
Nijisseiki	Ppy12g2206.1	GO:0009522
Nijisseiki	Ppy12g2206.1	GO:0015979
Nijisseiki	Ppy11g2241.1	GO:0008080
Nijisseiki	Ppy15g3638.1	GO:0003676
Nijisseiki	Ppy15g3638.1	GO:0003723
Nijisseiki	Ppy10g0909.1	GO:0016747
Nijisseiki	Ppy06g0999.1	GO:0015743
Nijisseiki	Ppy11g0158.1	GO:0043531
Nijisseiki	Ppy05g1709.1	GO:0003700
Nijisseiki	Ppy05g1709.1	GO:0003677
Nijisseiki	Ppy05g1709.1	GO:0009873
Nijisseiki	Ppy05g1709.1	GO:0006355
Nijisseiki	Ppy08g1402.1	GO:0016161
Nijisseiki	Ppy08g1402.1	GO:0000272
Nijisseiki	Ppy16g1142.1	GO:0008270
Nijisseiki	Ppy13g1334.1	GO:0003700
Nijisseiki	Ppy13g1334.1	GO:0003677
Nijisseiki	Ppy08g1217.1	GO:0016020
Nijisseiki	Ppy08g1217.1	GO:0015018
Nijisseiki	Ppy13g0258.1	GO:0046872
Nijisseiki	Ppy15g3691.1	GO:0006508
Nijisseiki	Ppy15g3691.1	GO:0004190
Nijisseiki	Ppy15g0762.1	GO:0043631
Nijisseiki	Ppy15g0762.1	GO:0031123
Nijisseiki	Ppy15g0762.1	GO:0005634
Nijisseiki	Ppy15g0762.1	GO:0003723
Nijisseiki	Ppy15g0762.1	GO:0004652
Nijisseiki	Ppy15g0762.1	GO:0016779
Nijisseiki	Ppy12g0056.1	GO:0005515
Nijisseiki	Ppy13g0769.1	GO:0016705
Nijisseiki	Ppy13g0769.1	GO:0005506
Nijisseiki	Ppy13g0769.1	GO:0004497
Nijisseiki	Ppy13g0769.1	GO:0020037
Nijisseiki	Ppy13g2311.1	GO:0005515
Nijisseiki	Ppy03g2400.1	GO:0016705
Nijisseiki	Ppy03g2400.1	GO:0005506
Nijisseiki	Ppy03g2400.1	GO:0004497
Nijisseiki	Ppy03g2400.1	GO:0020037
Nijisseiki	Ppy03g0753.1	GO:0022857
Nijisseiki	Ppy03g0753.1	GO:0055085
Nijisseiki	Ppy16g1237.1	GO:0010960
Nijisseiki	Ppy16g2032.1	GO:0003680
Nijisseiki	Ppy13g1694.1	GO:0005515
Nijisseiki	Ppy01g1769.1	GO:0009966
Nijisseiki	Ppy01g1769.1	GO:0043666
Nijisseiki	Ppy01g1769.1	GO:0004864
Nijisseiki	Ppy05g2070.1	GO:0055085
Nijisseiki	Ppy05g2070.1	GO:0016020
Nijisseiki	Ppy05g2070.1	GO:0046873
Nijisseiki	Ppy05g2070.1	GO:0005385
Nijisseiki	Ppy05g2070.1	GO:0030001
Nijisseiki	Ppy05g2070.1	GO:0016021
Nijisseiki	Ppy05g2070.1	GO:0071577
Nijisseiki	Ppy09g0520.1	GO:0016747
Nijisseiki	Ppy09g0520.1	GO:0016226
Nijisseiki	Ppy02g2613.1	GO:0016491
Nijisseiki	Ppy03g2517.1	GO:0005515
Nijisseiki	Ppy04g0204.1	GO:0016192
Nijisseiki	Ppy04g0204.1	GO:0030126
Nijisseiki	Ppy04g0204.1	GO:0005737
Nijisseiki	Ppy04g0204.1	GO:0005198
Nijisseiki	Ppy04g0204.1	GO:0030117
Nijisseiki	Ppy04g0204.1	GO:0006886
Nijisseiki	Ppy04g1559.1	GO:0016192
Nijisseiki	Ppy04g1559.1	GO:0030131
Nijisseiki	Ppy04g1559.1	GO:0006886
Nijisseiki	Ppy05g2133.1	GO:0005730
Nijisseiki	Ppy05g2133.1	GO:0006396
Nijisseiki	Ppy05g2133.1	GO:0003824
Nijisseiki	Ppy05g2133.1	GO:0042254
Nijisseiki	Ppy07g0628.1	GO:0016810
Nijisseiki	Ppy00g0392.1	GO:0016020
Nijisseiki	Ppy00g0392.1	GO:0016192
Nijisseiki	Ppy00g0392.1	GO:0006886
Nijisseiki	Ppy00g0392.1	GO:0005484
Nijisseiki	Ppy13g0786.1	GO:0016757
Nijisseiki	Ppy09g0121.1	GO:0006139
Nijisseiki	Ppy09g0121.1	GO:0019205
Nijisseiki	Ppy09g0121.1	GO:0005524
Nijisseiki	Ppy02g0024.1	GO:0006396
Nijisseiki	Ppy02g0024.1	GO:1990904
Nijisseiki	Ppy02g0024.1	GO:0005634
Nijisseiki	Ppy02g0024.1	GO:0003676
Nijisseiki	Ppy02g0024.1	GO:0003723
Nijisseiki	Ppy12g1975.1	GO:0008080
Nijisseiki	Ppy15g1302.1	GO:0005515
Nijisseiki	Ppy14g1471.1	GO:0005515
Nijisseiki	Ppy14g0879.1	GO:0003677
Nijisseiki	Ppy14g0879.1	GO:0003680
Nijisseiki	Ppy10g0652.1	GO:0005515
Nijisseiki	Ppy02g1248.1	GO:0003700
Nijisseiki	Ppy02g1248.1	GO:0003677
Nijisseiki	Ppy02g1248.1	GO:0006355
Nijisseiki	Ppy10g1728.1	GO:0003824
Nijisseiki	Ppy06g1137.1	GO:0005515
Nijisseiki	Ppy08g0620.1	GO:0003700
Nijisseiki	Ppy08g0620.1	GO:0006355
Nijisseiki	Ppy14g0272.1	GO:0003676
Nijisseiki	Ppy14g0272.1	GO:0003723
Nijisseiki	Ppy07g2434.1	GO:0005506
Nijisseiki	Ppy07g2434.1	GO:0016705
Nijisseiki	Ppy07g2434.1	GO:0020037
Nijisseiki	Ppy07g2434.1	GO:0004497
Nijisseiki	Ppy07g2682.1	GO:0016491
Nijisseiki	Ppy13g1669.1	GO:0004822
Nijisseiki	Ppy13g1669.1	GO:0000166
Nijisseiki	Ppy13g1669.1	GO:0004812
Nijisseiki	Ppy13g1669.1	GO:0006428
Nijisseiki	Ppy13g1669.1	GO:0005524
Nijisseiki	Ppy13g1669.1	GO:0006418
Nijisseiki	Ppy13g1669.1	GO:0002161
Nijisseiki	Ppy13g1669.1	GO:0000049
Nijisseiki	Ppy07g2981.1	GO:0006486
Nijisseiki	Ppy07g2981.1	GO:0016757
Nijisseiki	Ppy13g1821.1	GO:0046982
Nijisseiki	Ppy13g1821.1	GO:0003677
Nijisseiki	Ppy07g2547.1	GO:0004386
Nijisseiki	Ppy07g2547.1	GO:0005515
Nijisseiki	Ppy07g2547.1	GO:0003676
Nijisseiki	Ppy07g2547.1	GO:0003723
Nijisseiki	Ppy07g2547.1	GO:0005524
Nijisseiki	Ppy17g0529.1	GO:0005515
Nijisseiki	Ppy08g0169.1	GO:0003700
Nijisseiki	Ppy08g0169.1	GO:0006355
Nijisseiki	Ppy01g0029.1	GO:0006281
Nijisseiki	Ppy01g0029.1	GO:0000724
Nijisseiki	Ppy15g0465.1	GO:0017119
Nijisseiki	Ppy07g0440.1	GO:0016747
Nijisseiki	Ppy00g0614.1	GO:0022857
Nijisseiki	Ppy00g0614.1	GO:0015144
Nijisseiki	Ppy00g0614.1	GO:0055085
Nijisseiki	Ppy00g0614.1	GO:0016020
Nijisseiki	Ppy00g0614.1	GO:0005351
Nijisseiki	Ppy00g0614.1	GO:0016021
Nijisseiki	Ppy15g2989.1	GO:0030151
Nijisseiki	Ppy15g2989.1	GO:0042128
Nijisseiki	Ppy15g2989.1	GO:0050464
Nijisseiki	Ppy15g2989.1	GO:0016491
Nijisseiki	Ppy15g2989.1	GO:0020037
Nijisseiki	Ppy15g2989.1	GO:0043546
Nijisseiki	Ppy15g2989.1	GO:0006809
Nijisseiki	Ppy06g1722.1	GO:0003677
Nijisseiki	Ppy06g1722.1	GO:0006261
Nijisseiki	Ppy06g1722.1	GO:0006260
Nijisseiki	Ppy06g1722.1	GO:0008622
Nijisseiki	Ppy03g0341.1	GO:0046373
Nijisseiki	Ppy03g0341.1	GO:0046556
Nijisseiki	Ppy03g0341.1	GO:0005975
Nijisseiki	Ppy09g2076.1	GO:0019953
Nijisseiki	Ppy09g2076.1	GO:0005576
Nijisseiki	Ppy14g0682.1	GO:0005515
Nijisseiki	Ppy11g1379.1	GO:0015743
Nijisseiki	Ppy01g0494.1	GO:0006952
Nijisseiki	Ppy00g1375.1	GO:0019898
Nijisseiki	Ppy00g1375.1	GO:0009654
Nijisseiki	Ppy00g1375.1	GO:0015979
Nijisseiki	Ppy00g1375.1	GO:0009523
Nijisseiki	Ppy00g1375.1	GO:0005509
Nijisseiki	Ppy03g0606.1	GO:0003676
Nijisseiki	Ppy03g0606.1	GO:0003723
Nijisseiki	Ppy08g0788.1	GO:0003700
Nijisseiki	Ppy08g0788.1	GO:0046983
Nijisseiki	Ppy08g0788.1	GO:0006355
Nijisseiki	Ppy04g0929.1	GO:0046872
Nijisseiki	Ppy04g0306.1	GO:0005515
Nijisseiki	Ppy09g0085.1	GO:0016705
Nijisseiki	Ppy09g0085.1	GO:0005506
Nijisseiki	Ppy09g0085.1	GO:0004497
Nijisseiki	Ppy09g0085.1	GO:0020037
Nijisseiki	Ppy11g0362.1	GO:0006468
Nijisseiki	Ppy11g0362.1	GO:0005515
Nijisseiki	Ppy11g0362.1	GO:0004672
Nijisseiki	Ppy11g0362.1	GO:0005524
Nijisseiki	Ppy11g0362.1	GO:0004713
Nijisseiki	Ppy01g1694.1	GO:0005515
Nijisseiki	Ppy09g1617.1	GO:0005515
Nijisseiki	Ppy02g0328.1	GO:0008270
Nijisseiki	Ppy06g0515.1	GO:0003677
Nijisseiki	Ppy06g0515.1	GO:0006355
Nijisseiki	Ppy10g0620.1	GO:0003676
Nijisseiki	Ppy12g1409.1	GO:0005515
Nijisseiki	Ppy06g1781.1	GO:0005515
Nijisseiki	Ppy08g2507.1	GO:0005515
Nijisseiki	Ppy08g2507.1	GO:0006396
Nijisseiki	Ppy08g2507.1	GO:0031124
Nijisseiki	Ppy08g2507.1	GO:0005634
Nijisseiki	Ppy17g0771.1	GO:0016747
Nijisseiki	Ppy02g0550.1	GO:0009850
Nijisseiki	Ppy02g0550.1	GO:0016787
Nijisseiki	Ppy03g2345.1	GO:0005515
Nijisseiki	Ppy04g1505.1	GO:0016787
Nijisseiki	Ppy02g0486.1	GO:0016020
Nijisseiki	Ppy02g0486.1	GO:0006486
Nijisseiki	Ppy02g0486.1	GO:0004576
Nijisseiki	Ppy15g1461.1	GO:0003677
Nijisseiki	Ppy04g0639.1	GO:0004843
Nijisseiki	Ppy04g0639.1	GO:1990380
Nijisseiki	Ppy15g2944.1	GO:0016973
Nijisseiki	Ppy05g2950.1	GO:0003700
Nijisseiki	Ppy05g2950.1	GO:0003677
Nijisseiki	Ppy05g2950.1	GO:0006355
Nijisseiki	Ppy09g0782.1	GO:0006468
Nijisseiki	Ppy09g0782.1	GO:0048544
Nijisseiki	Ppy09g0782.1	GO:0004672
Nijisseiki	Ppy09g0782.1	GO:0005524
Nijisseiki	Ppy11g2279.1	GO:0005515
Nijisseiki	Ppy11g0059.1	GO:0005669
Nijisseiki	Ppy11g0059.1	GO:0006367
Nijisseiki	Ppy02g0801.1	GO:0004842
Nijisseiki	Ppy02g0801.1	GO:0016567
Nijisseiki	Ppy05g0544.1	GO:0005515
Nijisseiki	Ppy05g0544.1	GO:0003953
Nijisseiki	Ppy05g0544.1	GO:0043531
Nijisseiki	Ppy05g0544.1	GO:0007165
Nijisseiki	Ppy05g0544.1	GO:0006952
Nijisseiki	Ppy09g0747.1	GO:0004672
Nijisseiki	Ppy09g0747.1	GO:0006468
Nijisseiki	Ppy09g0747.1	GO:0048544
Nijisseiki	Ppy09g0747.1	GO:0005524
Nijisseiki	Ppy14g1652.1	GO:0016020
Nijisseiki	Ppy14g1652.1	GO:0022857
Nijisseiki	Ppy14g1652.1	GO:0055085
Nijisseiki	Ppy15g0486.1	GO:0016491
Nijisseiki	Ppy15g0486.1	GO:0006629
Nijisseiki	Ppy01g1846.1	GO:0016874
Nijisseiki	Ppy01g1846.1	GO:0008763
Nijisseiki	Ppy01g1846.1	GO:0009058
Nijisseiki	Ppy01g1846.1	GO:0005524
Nijisseiki	Ppy15g0149.1	GO:0003993
Nijisseiki	Ppy13g0611.1	GO:0000166
Nijisseiki	Ppy13g0611.1	GO:0006425
Nijisseiki	Ppy13g0611.1	GO:0004812
Nijisseiki	Ppy13g0611.1	GO:0043039
Nijisseiki	Ppy13g0611.1	GO:0005524
Nijisseiki	Ppy13g0611.1	GO:0005737
Nijisseiki	Ppy13g0611.1	GO:0006418
Nijisseiki	Ppy13g0611.1	GO:0004819
Nijisseiki	Ppy13g0611.1	GO:0006412
Nijisseiki	Ppy04g0659.1	GO:0046872
Nijisseiki	Ppy04g0659.1	GO:0006801
Nijisseiki	Ppy07g2584.1	GO:0003700
Nijisseiki	Ppy04g0800.1	GO:0004523
Nijisseiki	Ppy04g0800.1	GO:0003676
Nijisseiki	Ppy08g1369.1	GO:0000166
Nijisseiki	Ppy08g1369.1	GO:0004812
Nijisseiki	Ppy08g1369.1	GO:0006422
Nijisseiki	Ppy08g1369.1	GO:0005524
Nijisseiki	Ppy08g1369.1	GO:0005737
Nijisseiki	Ppy08g1369.1	GO:0006418
Nijisseiki	Ppy08g1369.1	GO:0004815
Nijisseiki	Ppy12g1674.1	GO:0006457
Nijisseiki	Ppy12g1674.1	GO:0016272
Nijisseiki	Ppy12g1674.1	GO:0051082
Nijisseiki	Ppy00g1248.1	GO:0006325
Nijisseiki	Ppy00g1248.1	GO:0035064
Nijisseiki	Ppy00g1248.1	GO:0003682
Nijisseiki	Ppy15g0707.1	GO:0015031
Nijisseiki	Ppy07g2768.1	GO:0003700
Nijisseiki	Ppy07g2768.1	GO:0043565
Nijisseiki	Ppy07g2768.1	GO:0006355
Nijisseiki	Ppy02g1631.1	GO:0003755
Nijisseiki	Ppy02g1631.1	GO:0016567
Nijisseiki	Ppy02g1631.1	GO:0006457
Nijisseiki	Ppy02g1631.1	GO:0004842
Nijisseiki	Ppy02g1631.1	GO:0000413
Nijisseiki	Ppy03g1228.1	GO:0003824
Nijisseiki	Ppy03g1228.1	GO:0016831
Nijisseiki	Ppy07g1991.1	GO:0008237
Nijisseiki	Ppy07g1991.1	GO:0006508
Nijisseiki	Ppy07g1991.1	GO:0008270
Nijisseiki	Ppy07g2329.1	GO:0005515
Nijisseiki	Ppy05g1754.1	GO:0003700
Nijisseiki	Ppy05g1754.1	GO:0043565
Nijisseiki	Ppy05g1754.1	GO:0006355
Nijisseiki	Ppy11g2651.1	GO:0005525
Nijisseiki	Ppy11g2651.1	GO:0003924
Nijisseiki	Ppy11g2651.1	GO:0045036
Nijisseiki	Ppy11g2651.1	GO:0009707
Nijisseiki	Ppy14g0648.1	GO:0046983
Nijisseiki	Ppy12g0911.1	GO:0016773
Nijisseiki	Ppy15g1922.1	GO:0004601
Nijisseiki	Ppy15g1922.1	GO:0016491
Nijisseiki	Ppy15g1922.1	GO:0016020
Nijisseiki	Ppy15g1922.1	GO:0050664
Nijisseiki	Ppy15g1922.1	GO:0005509
Nijisseiki	Ppy06g1445.1	GO:0006468
Nijisseiki	Ppy06g1445.1	GO:0004672
Nijisseiki	Ppy06g1445.1	GO:0005524
Nijisseiki	Ppy15g0343.1	GO:0016579
Nijisseiki	Ppy15g0343.1	GO:0006511
Nijisseiki	Ppy15g0343.1	GO:0004843
Nijisseiki	Ppy15g0343.1	GO:0008270
Nijisseiki	Ppy03g1056.1	GO:0042823
Nijisseiki	Ppy03g1056.1	GO:0042819
Nijisseiki	Ppy03g1056.1	GO:0004359
Nijisseiki	Ppy13g0442.1	GO:0006486
Nijisseiki	Ppy13g0442.1	GO:0016757
Nijisseiki	Ppy06g0617.1	GO:0004252
Nijisseiki	Ppy06g0617.1	GO:0006508
Nijisseiki	Ppy01g1136.1	GO:0043531
Nijisseiki	Ppy01g1136.1	GO:0006952
Nijisseiki	Ppy00g0740.1	GO:0043531
Nijisseiki	Ppy00g0740.1	GO:0006952
Nijisseiki	Ppy01g0614.1	GO:0005247
Nijisseiki	Ppy01g0614.1	GO:0042548
Nijisseiki	Ppy01g0614.1	GO:0005254
Nijisseiki	Ppy02g2039.1	GO:0004842
Nijisseiki	Ppy02g2039.1	GO:0061630
Nijisseiki	Ppy02g2039.1	GO:0016567
Nijisseiki	Ppy07g2326.1	GO:0005515
Nijisseiki	Ppy07g2326.1	GO:0008270
Nijisseiki	Ppy07g2326.1	GO:0009451
Nijisseiki	Ppy07g2326.1	GO:0003723
Nijisseiki	Ppy08g1223.1	GO:0006508
Nijisseiki	Ppy08g1223.1	GO:0008236
Nijisseiki	Ppy17g1911.1	GO:0051301
Nijisseiki	Ppy17g1911.1	GO:0008017
Nijisseiki	Ppy17g1911.1	GO:0007059
Nijisseiki	Ppy08g2498.1	GO:0003676
Nijisseiki	Ppy08g2498.1	GO:0000390
Nijisseiki	Ppy08g1747.1	GO:0055085
Nijisseiki	Ppy08g1747.1	GO:0015116
Nijisseiki	Ppy08g1747.1	GO:0008271
Nijisseiki	Ppy08g1747.1	GO:0008272
Nijisseiki	Ppy08g1747.1	GO:0016020
Nijisseiki	Ppy08g1747.1	GO:0016021
Nijisseiki	Ppy15g0501.1	GO:0008270
Nijisseiki	Ppy15g0501.1	GO:0043565
Nijisseiki	Ppy15g0501.1	GO:0006355
Nijisseiki	Ppy15g2199.1	GO:0046872
Nijisseiki	Ppy05g2980.1	GO:0005515
Nijisseiki	Ppy05g2980.1	GO:0008352
Nijisseiki	Ppy05g2980.1	GO:0051013
Nijisseiki	Ppy05g2980.1	GO:0008017
Nijisseiki	Ppy17g2181.1	GO:0005515
Nijisseiki	Ppy17g2181.1	GO:0006289
Nijisseiki	Ppy17g2181.1	GO:0043161
Nijisseiki	Ppy17g2181.1	GO:0003684
Nijisseiki	Ppy06g0740.1	GO:0015299
Nijisseiki	Ppy06g0740.1	GO:0055085
Nijisseiki	Ppy06g0740.1	GO:0006812
Nijisseiki	Ppy06g0740.1	GO:0016021
Nijisseiki	Ppy08g1264.1	GO:0003677
Nijisseiki	Ppy08g1264.1	GO:0006355
Nijisseiki	Ppy15g2853.1	GO:0005515
Nijisseiki	Ppy02g2321.1	GO:0005515
Nijisseiki	Ppy02g2321.1	GO:0033355
Nijisseiki	Ppy02g2321.1	GO:0006749
Nijisseiki	Ppy02g2321.1	GO:0045174
Nijisseiki	Ppy02g2321.1	GO:0098869
Nijisseiki	Ppy13g1290.1	GO:0003700
Nijisseiki	Ppy13g1290.1	GO:0006355
Nijisseiki	Ppy13g1290.1	GO:0005634
Nijisseiki	Ppy13g1897.1	GO:0008080
Nijisseiki	Ppy12g0602.1	GO:0005515
Nijisseiki	Ppy13g2563.1	GO:0000814
Nijisseiki	Ppy13g2563.1	GO:0071985
Nijisseiki	Ppy02g1659.1	GO:0008083
Nijisseiki	Ppy02g1659.1	GO:0008283
Nijisseiki	Ppy02g1659.1	GO:0005576
Nijisseiki	Ppy03g2155.1	GO:0003677
Nijisseiki	Ppy15g2015.1	GO:0016791
Nijisseiki	Ppy15g2015.1	GO:0052866
Nijisseiki	Ppy11g1974.1	GO:0004674
Nijisseiki	Ppy11g1974.1	GO:0006468
Nijisseiki	Ppy11g1974.1	GO:0004672
Nijisseiki	Ppy11g1974.1	GO:0005524
Nijisseiki	Ppy11g1974.1	GO:0048544
Nijisseiki	Ppy16g0947.1	GO:0016791
Nijisseiki	Ppy16g0947.1	GO:0004722
Nijisseiki	Ppy16g0947.1	GO:0043169
Nijisseiki	Ppy16g0947.1	GO:0006470
Nijisseiki	Ppy11g1983.1	GO:0004674
Nijisseiki	Ppy11g1983.1	GO:0006468
Nijisseiki	Ppy11g1983.1	GO:0004672
Nijisseiki	Ppy11g1983.1	GO:0005524
Nijisseiki	Ppy11g1983.1	GO:0048544
Nijisseiki	Ppy16g0559.1	GO:0016409
Nijisseiki	Ppy03g0293.1	GO:0003700
Nijisseiki	Ppy03g0293.1	GO:0003677
Nijisseiki	Ppy03g0293.1	GO:0006355
Nijisseiki	Ppy09g0350.1	GO:0016887
Nijisseiki	Ppy09g0350.1	GO:0005524
Nijisseiki	Ppy15g0901.1	GO:0000145
Nijisseiki	Ppy15g0901.1	GO:0006887
Nijisseiki	Ppy10g1518.1	GO:0005525
Nijisseiki	Ppy10g1518.1	GO:0003924
Nijisseiki	Ppy06g1370.1	GO:0005515
Nijisseiki	Ppy03g0400.1	GO:0031490
Nijisseiki	Ppy03g0400.1	GO:0003712
Nijisseiki	Ppy03g0400.1	GO:0003713
Nijisseiki	Ppy03g0400.1	GO:0006355
Nijisseiki	Ppy01g2081.1	GO:0046274
Nijisseiki	Ppy01g2081.1	GO:0052716
Nijisseiki	Ppy01g2081.1	GO:0005507
Nijisseiki	Ppy01g2081.1	GO:0048046
Nijisseiki	Ppy01g2081.1	GO:0016491
Nijisseiki	Ppy17g0054.1	GO:0016409
Nijisseiki	Ppy10g2044.1	GO:0005743
Nijisseiki	Ppy10g2044.1	GO:0006850
Nijisseiki	Ppy13g1287.1	GO:0005515
Nijisseiki	Ppy13g1287.1	GO:0003677
Nijisseiki	Ppy09g2245.1	GO:0043531
Nijisseiki	Ppy15g3201.1	GO:0016638
Nijisseiki	Ppy15g3201.1	GO:0004733
Nijisseiki	Ppy15g3201.1	GO:0010181
Nijisseiki	Ppy15g3201.1	GO:0008615
Nijisseiki	Ppy03g2472.1	GO:0046856
Nijisseiki	Ppy03g2472.1	GO:0016791
Nijisseiki	Ppy03g2472.1	GO:0003824
Nijisseiki	Ppy03g2472.1	GO:0004445
Nijisseiki	Ppy03g2472.1	GO:0046855
Nijisseiki	Ppy02g0632.1	GO:0003677
Nijisseiki	Ppy02g0632.1	GO:0006351
Nijisseiki	Ppy02g0632.1	GO:0003899
Nijisseiki	Ppy14g1969.1	GO:0005675
Nijisseiki	Ppy14g1969.1	GO:0006468
Nijisseiki	Ppy14g1969.1	GO:0070985
Nijisseiki	Ppy14g1969.1	GO:0004672
Nijisseiki	Ppy14g1969.1	GO:0005524
Nijisseiki	Ppy14g1969.1	GO:0008353
Nijisseiki	Ppy02g2612.1	GO:0000398
Nijisseiki	Ppy02g2612.1	GO:0005681
Nijisseiki	Ppy07g2036.1	GO:0030570
Nijisseiki	Ppy09g2323.1	GO:0003676
Nijisseiki	Ppy09g2323.1	GO:0003724
Nijisseiki	Ppy09g2323.1	GO:0004386
Nijisseiki	Ppy09g2323.1	GO:0005524
Nijisseiki	Ppy17g2040.1	GO:0003677
Nijisseiki	Ppy03g1954.1	GO:0098542
Nijisseiki	Ppy07g2628.1	GO:0003700
Nijisseiki	Ppy07g2628.1	GO:0043565
Nijisseiki	Ppy07g2628.1	GO:0006355
Nijisseiki	Ppy12g1694.1	GO:0005515
Nijisseiki	Ppy06g1383.1	GO:0004407
Nijisseiki	Ppy06g1383.1	GO:0016575
Nijisseiki	Ppy07g2976.1	GO:0005667
Nijisseiki	Ppy07g2976.1	GO:0051726
Nijisseiki	Ppy07g2976.1	GO:0006355
Nijisseiki	Ppy13g2436.1	GO:0016614
Nijisseiki	Ppy13g2436.1	GO:0050660
Nijisseiki	Ppy04g0913.1	GO:0005515
Nijisseiki	Ppy10g0514.1	GO:0005515
Nijisseiki	Ppy02g0067.1	GO:0016020
Nijisseiki	Ppy02g0067.1	GO:0030244
Nijisseiki	Ppy02g0067.1	GO:0016760
Nijisseiki	Ppy08g2031.1	GO:0006457
Nijisseiki	Ppy08g2031.1	GO:0051082
Nijisseiki	Ppy10g0737.1	GO:0005737
Nijisseiki	Ppy10g0737.1	GO:0120013
Nijisseiki	Ppy10g0737.1	GO:0120009
Nijisseiki	Ppy14g0977.1	GO:0016887
Nijisseiki	Ppy14g0977.1	GO:0005524
Nijisseiki	Ppy08g0387.1	GO:0007186
Nijisseiki	Ppy08g0387.1	GO:0016020
Nijisseiki	Ppy08g0387.1	GO:0015276
Nijisseiki	Ppy08g0387.1	GO:0004930
Nijisseiki	Ppy08g0387.1	GO:0016021
Nijisseiki	Ppy09g0555.1	GO:0016747
Nijisseiki	Ppy09g0466.1	GO:0003700
Nijisseiki	Ppy09g0466.1	GO:0043565
Nijisseiki	Ppy09g0466.1	GO:0006355
Nijisseiki	Ppy04g0243.1	GO:0070122
Nijisseiki	Ppy04g0243.1	GO:0140492
Nijisseiki	Ppy04g0243.1	GO:0005852
Nijisseiki	Ppy04g0243.1	GO:0005515
Nijisseiki	Ppy04g0243.1	GO:0005737
Nijisseiki	Ppy04g0243.1	GO:0003743
Nijisseiki	Ppy03g0247.1	GO:0008234
Nijisseiki	Ppy03g0247.1	GO:0006508
Nijisseiki	Ppy14g1610.1	GO:0045010
Nijisseiki	Ppy14g1610.1	GO:0003779
Nijisseiki	Ppy14g1610.1	GO:0030036
Nijisseiki	Ppy14g1610.1	GO:0051015
Nijisseiki	Ppy10g2144.1	GO:0000166
Nijisseiki	Ppy10g2144.1	GO:0044237
Nijisseiki	Ppy10g2144.1	GO:0006352
Nijisseiki	Ppy10g2144.1	GO:0030880
Nijisseiki	Ppy03g0097.1	GO:0008168
Nijisseiki	Ppy03g0097.1	GO:0003682
Nijisseiki	Ppy08g1907.1	GO:0055085
Nijisseiki	Ppy08g1907.1	GO:0015116
Nijisseiki	Ppy08g1907.1	GO:0008271
Nijisseiki	Ppy08g1907.1	GO:0008272
Nijisseiki	Ppy08g1907.1	GO:0016020
Nijisseiki	Ppy08g1907.1	GO:0016021
Nijisseiki	Ppy00g0799.1	GO:0016491
Nijisseiki	Ppy00g0799.1	GO:0008270
Nijisseiki	Ppy04g1052.1	GO:0005634
Nijisseiki	Ppy04g1052.1	GO:0010338
Nijisseiki	Ppy04g1052.1	GO:0006351
Nijisseiki	Ppy05g2360.1	GO:0000977
Nijisseiki	Ppy05g2360.1	GO:0003677
Nijisseiki	Ppy05g2360.1	GO:0046983
Nijisseiki	Ppy05g2360.1	GO:0003700
Nijisseiki	Ppy05g2360.1	GO:0005634
Nijisseiki	Ppy05g2360.1	GO:0045944
Nijisseiki	Ppy05g2360.1	GO:0048316
Nijisseiki	Ppy05g2360.1	GO:0006355
Nijisseiki	Ppy11g2115.1	GO:0005515
Nijisseiki	Ppy10g1924.1	GO:0016021
Nijisseiki	Ppy10g1924.1	GO:0022857
Nijisseiki	Ppy10g1924.1	GO:0055085
Nijisseiki	Ppy15g2375.1	GO:0005840
Nijisseiki	Ppy15g2375.1	GO:0003735
Nijisseiki	Ppy15g2375.1	GO:0006412
Nijisseiki	Ppy15g2375.1	GO:0008097
Nijisseiki	Ppy12g0325.1	GO:0004806
Nijisseiki	Ppy12g0325.1	GO:0006629
Nijisseiki	Ppy12g0074.1	GO:0005515
Nijisseiki	Ppy12g0074.1	GO:0006511
Nijisseiki	Ppy12g0074.1	GO:0007275
Nijisseiki	Ppy12g0074.1	GO:0005737
Nijisseiki	Ppy12g0074.1	GO:0008270
Nijisseiki	Ppy09g1568.1	GO:0008252
Nijisseiki	Ppy09g1568.1	GO:0016787
Nijisseiki	Ppy12g1462.1	GO:0016021
Nijisseiki	Ppy12g1462.1	GO:0055085
Nijisseiki	Ppy13g1517.1	GO:0005515
Nijisseiki	Ppy13g1517.1	GO:0003676
Nijisseiki	Ppy13g1517.1	GO:0003723
Nijisseiki	Ppy13g1517.1	GO:1990904
Nijisseiki	Ppy15g1722.1	GO:0006627
Nijisseiki	Ppy14g1607.1	GO:0000398
Nijisseiki	Ppy14g1607.1	GO:0000380
Nijisseiki	Ppy16g1663.1	GO:0016702
Nijisseiki	Ppy15g0026.1	GO:0001522
Nijisseiki	Ppy15g0026.1	GO:0009982
Nijisseiki	Ppy15g0026.1	GO:0031119
Nijisseiki	Ppy15g0026.1	GO:0009451
Nijisseiki	Ppy15g0026.1	GO:0003723
Nijisseiki	Ppy12g1025.1	GO:0016791
Nijisseiki	Ppy00g1521.1	GO:0070300
Nijisseiki	Ppy00g1521.1	GO:1990052
Nijisseiki	Ppy00g1521.1	GO:0034196
Nijisseiki	Ppy12g1397.1	GO:0016174
Nijisseiki	Ppy01g1966.1	GO:0003824
Nijisseiki	Ppy01g1966.1	GO:0006595
Nijisseiki	Ppy05g1695.1	GO:0045735
Nijisseiki	Ppy04g1118.1	GO:0004674
Nijisseiki	Ppy04g1118.1	GO:0006468
Nijisseiki	Ppy04g1118.1	GO:0004672
Nijisseiki	Ppy04g1118.1	GO:0005524
Nijisseiki	Ppy04g1118.1	GO:0048544
Nijisseiki	Ppy17g1787.1	GO:0003677
Nijisseiki	Ppy17g1787.1	GO:0000981
Nijisseiki	Ppy17g1787.1	GO:0008289
Nijisseiki	Ppy17g1787.1	GO:0006355
Nijisseiki	Ppy05g1419.1	GO:0004523
Nijisseiki	Ppy05g1419.1	GO:0003676
Nijisseiki	Ppy01g0157.1	GO:0005515
Nijisseiki	Ppy14g1316.1	GO:0000977
Nijisseiki	Ppy14g1316.1	GO:0003700
Nijisseiki	Ppy14g1316.1	GO:0003677
Nijisseiki	Ppy14g1316.1	GO:0046983
Nijisseiki	Ppy14g1316.1	GO:0005634
Nijisseiki	Ppy14g1316.1	GO:0045944
Nijisseiki	Ppy14g1316.1	GO:0006355
Nijisseiki	Ppy02g1083.1	GO:0016757
Nijisseiki	Ppy10g0198.1	GO:0000977
Nijisseiki	Ppy10g0198.1	GO:0003677
Nijisseiki	Ppy10g0198.1	GO:0046983
Nijisseiki	Ppy10g0198.1	GO:0045944
Nijisseiki	Ppy13g1458.1	GO:0005515
Nijisseiki	Ppy14g1362.1	GO:0006508
Nijisseiki	Ppy14g1362.1	GO:0008270
Nijisseiki	Ppy14g1362.1	GO:0004177
Nijisseiki	Ppy14g2090.1	GO:0016491
Nijisseiki	Ppy17g2532.1	GO:0005515
Nijisseiki	Ppy17g2532.1	GO:0004364
Nijisseiki	Ppy17g2532.1	GO:0006749
Nijisseiki	Ppy17g1298.1	GO:0016705
Nijisseiki	Ppy17g1298.1	GO:0005506
Nijisseiki	Ppy17g1298.1	GO:0004497
Nijisseiki	Ppy17g1298.1	GO:0020037
Nijisseiki	Ppy00g0006.1	GO:0016020
Nijisseiki	Ppy00g0006.1	GO:0140359
Nijisseiki	Ppy00g0006.1	GO:0005524
Nijisseiki	Ppy05g0815.1	GO:0003676
Nijisseiki	Ppy05g0815.1	GO:0003723
Nijisseiki	Ppy02g1951.1	GO:0005525
Nijisseiki	Ppy02g1951.1	GO:0003924
Nijisseiki	Ppy02g1951.1	GO:0007264
Nijisseiki	Ppy12g0934.1	GO:0016020
Nijisseiki	Ppy12g0934.1	GO:0022857
Nijisseiki	Ppy12g0934.1	GO:0055085
Nijisseiki	Ppy12g0934.1	GO:0006857
Nijisseiki	Ppy13g0744.1	GO:0016787
Nijisseiki	Ppy04g1297.1	GO:0005515
Nijisseiki	Ppy13g2168.1	GO:0005515
Nijisseiki	Ppy13g2168.1	GO:0009451
Nijisseiki	Ppy13g2168.1	GO:0003723
Nijisseiki	Ppy15g1581.1	GO:0006631
Nijisseiki	Ppy15g1581.1	GO:0070403
Nijisseiki	Ppy15g1581.1	GO:0016616
Nijisseiki	Ppy15g1581.1	GO:0016491
Nijisseiki	Ppy15g1581.1	GO:0003824
Nijisseiki	Ppy07g0950.1	GO:0006468
Nijisseiki	Ppy07g0950.1	GO:0004672
Nijisseiki	Ppy07g0950.1	GO:0005524
Nijisseiki	Ppy15g2345.1	GO:0008139
Nijisseiki	Ppy15g2345.1	GO:0005643
Nijisseiki	Ppy15g2345.1	GO:0003676
Nijisseiki	Ppy15g2345.1	GO:0017056
Nijisseiki	Ppy15g2345.1	GO:0006913
Nijisseiki	Ppy15g2345.1	GO:0004523
Nijisseiki	Ppy17g2022.1	GO:0015035
Nijisseiki	Ppy12g1130.1	GO:0046872
Nijisseiki	Ppy12g1130.1	GO:0008716
Nijisseiki	Ppy12g1130.1	GO:0005524
Nijisseiki	Ppy15g0681.1	GO:0004806
Nijisseiki	Ppy15g0681.1	GO:0006629
Nijisseiki	Ppy11g2659.1	GO:0003824
Nijisseiki	Ppy11g2659.1	GO:0004488
Nijisseiki	Ppy15g3661.1	GO:0006289
Nijisseiki	Ppy15g3661.1	GO:0000439
Nijisseiki	Ppy15g3661.1	GO:0006351
Nijisseiki	Ppy05g0361.1	GO:0004518
Nijisseiki	Ppy13g1527.1	GO:0016788
Nijisseiki	Ppy16g1171.1	GO:0055085
Nijisseiki	Ppy16g1171.1	GO:0015385
Nijisseiki	Ppy16g1171.1	GO:0006814
Nijisseiki	Ppy16g1171.1	GO:0015299
Nijisseiki	Ppy16g1171.1	GO:0006812
Nijisseiki	Ppy16g1171.1	GO:0016021
Nijisseiki	Ppy16g1171.1	GO:0006885
Nijisseiki	Ppy14g1664.1	GO:0016491
Nijisseiki	Ppy14g1664.1	GO:0004029
Nijisseiki	Ppy14g1664.1	GO:0016620
Nijisseiki	Ppy11g2082.1	GO:0006383
Nijisseiki	Ppy08g0217.1	GO:0005840
Nijisseiki	Ppy08g0217.1	GO:0003735
Nijisseiki	Ppy08g0217.1	GO:0006412
Nijisseiki	Ppy13g1365.1	GO:0006486
Nijisseiki	Ppy13g1365.1	GO:0016757
Nijisseiki	Ppy02g0098.1	GO:0003700
Nijisseiki	Ppy02g0098.1	GO:0003677
Nijisseiki	Ppy02g0098.1	GO:0006355
Nijisseiki	Ppy16g0272.1	GO:0055085
Nijisseiki	Ppy16g0272.1	GO:0042910
Nijisseiki	Ppy16g0272.1	GO:0015297
Nijisseiki	Ppy16g0272.1	GO:0016020
Nijisseiki	Ppy16g0272.1	GO:1990961
Nijisseiki	Ppy17g0874.1	GO:0016746
Nijisseiki	Ppy08g1104.1	GO:0006629
Nijisseiki	Ppy02g2629.1	GO:0016705
Nijisseiki	Ppy02g2629.1	GO:0005506
Nijisseiki	Ppy02g2629.1	GO:0004497
Nijisseiki	Ppy02g2629.1	GO:0020037
Nijisseiki	Ppy05g1136.1	GO:0048367
Nijisseiki	Ppy05g1136.1	GO:0048364
Nijisseiki	Ppy00g0097.1	GO:0000145
Nijisseiki	Ppy00g0097.1	GO:0006887
Nijisseiki	Ppy11g1365.1	GO:0004534
Nijisseiki	Ppy11g1365.1	GO:0005634
Nijisseiki	Ppy11g1365.1	GO:0004527
Nijisseiki	Ppy11g1365.1	GO:0003676
Nijisseiki	Ppy11g1365.1	GO:0006139
Nijisseiki	Ppy04g1526.1	GO:0016747
Nijisseiki	Ppy06g1070.1	GO:0003677
Nijisseiki	Ppy06g1070.1	GO:0006355
Nijisseiki	Ppy15g2821.1	GO:0006468
Nijisseiki	Ppy15g2821.1	GO:0004713
Nijisseiki	Ppy15g2821.1	GO:0004672
Nijisseiki	Ppy15g2821.1	GO:0005524
Nijisseiki	Ppy06g1510.1	GO:0004674
Nijisseiki	Ppy06g1510.1	GO:0006468
Nijisseiki	Ppy06g1510.1	GO:0004672
Nijisseiki	Ppy06g1510.1	GO:0005524
Nijisseiki	Ppy04g1247.1	GO:0042823
Nijisseiki	Ppy04g1247.1	GO:0003824
Nijisseiki	Ppy04g1247.1	GO:0042819
Nijisseiki	Ppy08g0348.1	GO:0055085
Nijisseiki	Ppy08g0348.1	GO:0015386
Nijisseiki	Ppy08g0348.1	GO:0015299
Nijisseiki	Ppy08g0348.1	GO:0071805
Nijisseiki	Ppy08g0348.1	GO:1902600
Nijisseiki	Ppy08g0348.1	GO:0006812
Nijisseiki	Ppy08g0348.1	GO:0016021
Nijisseiki	Ppy05g2646.1	GO:0140575
Nijisseiki	Ppy08g0302.1	GO:0005515
Nijisseiki	Ppy12g1149.1	GO:0004601
Nijisseiki	Ppy12g1149.1	GO:0020037
Nijisseiki	Ppy12g1149.1	GO:0006979
Nijisseiki	Ppy12g1149.1	GO:0042744
Nijisseiki	Ppy14g1713.1	GO:0006464
Nijisseiki	Ppy07g1885.1	GO:0016192
Nijisseiki	Ppy10g1854.1	GO:0016102
Nijisseiki	Ppy10g1854.1	GO:0010333
Nijisseiki	Ppy10g1854.1	GO:0000287
Nijisseiki	Ppy10g1854.1	GO:0016829
Nijisseiki	Ppy02g0939.1	GO:0033743
Nijisseiki	Ppy10g0723.1	GO:0008374
Nijisseiki	Ppy10g0723.1	GO:0006629
Nijisseiki	Ppy03g1120.1	GO:0046983
Nijisseiki	Ppy17g1871.1	GO:0031012
Nijisseiki	Ppy17g1871.1	GO:0008237
Nijisseiki	Ppy17g1871.1	GO:0006508
Nijisseiki	Ppy17g1871.1	GO:0004222
Nijisseiki	Ppy17g1871.1	GO:0008270
Nijisseiki	Ppy09g2298.1	GO:0006468
Nijisseiki	Ppy09g2298.1	GO:0004672
Nijisseiki	Ppy09g2298.1	GO:0005524
Nijisseiki	Ppy07g1505.1	GO:0006952
Nijisseiki	Ppy13g2349.1	GO:0003755
Nijisseiki	Ppy01g1369.1	GO:0005515
Nijisseiki	Ppy16g1466.1	GO:0016020
Nijisseiki	Ppy16g1466.1	GO:0030244
Nijisseiki	Ppy16g1466.1	GO:0016760
Nijisseiki	Ppy16g1227.1	GO:0016787
Nijisseiki	Ppy17g1584.1	GO:0009734
Nijisseiki	Ppy10g2039.1	GO:0006396
Nijisseiki	Ppy10g2039.1	GO:0045292
Nijisseiki	Ppy10g2039.1	GO:0003723
Nijisseiki	Ppy02g0969.1	GO:0005525
Nijisseiki	Ppy02g0969.1	GO:0003924
Nijisseiki	Ppy02g0969.1	GO:0007264
Nijisseiki	Ppy05g2541.1	GO:0016491
Nijisseiki	Ppy07g1717.1	GO:0046982
Nijisseiki	Ppy07g1717.1	GO:0003677
Nijisseiki	Ppy07g1717.1	GO:0000786
Nijisseiki	Ppy05g1549.1	GO:0005515
Nijisseiki	Ppy08g1065.1	GO:0005515
Nijisseiki	Ppy06g1354.1	GO:0016705
Nijisseiki	Ppy06g1354.1	GO:0005506
Nijisseiki	Ppy06g1354.1	GO:0004497
Nijisseiki	Ppy06g1354.1	GO:0020037
Nijisseiki	Ppy15g2325.1	GO:0005515
Nijisseiki	Ppy17g1555.1	GO:0016705
Nijisseiki	Ppy17g1555.1	GO:0005506
Nijisseiki	Ppy17g1555.1	GO:0004497
Nijisseiki	Ppy17g1555.1	GO:0020037
Nijisseiki	Ppy03g1922.1	GO:0016102
Nijisseiki	Ppy03g1922.1	GO:0010333
Nijisseiki	Ppy03g1922.1	GO:0000287
Nijisseiki	Ppy03g1922.1	GO:0016829
Nijisseiki	Ppy15g3283.1	GO:0006468
Nijisseiki	Ppy15g3283.1	GO:0007165
Nijisseiki	Ppy15g3283.1	GO:0004672
Nijisseiki	Ppy15g3283.1	GO:0005524
Nijisseiki	Ppy15g2347.1	GO:0051740
Nijisseiki	Ppy15g2347.1	GO:0005515
Nijisseiki	Ppy15g2347.1	GO:0038199
Nijisseiki	Ppy15g2347.1	GO:0004672
Nijisseiki	Ppy15g2347.1	GO:0007165
Nijisseiki	Ppy15g2347.1	GO:0005789
Nijisseiki	Ppy15g2347.1	GO:0016310
Nijisseiki	Ppy15g2347.1	GO:0000155
Nijisseiki	Ppy15g2347.1	GO:0009723
Nijisseiki	Ppy15g2347.1	GO:0016772
Nijisseiki	Ppy15g2347.1	GO:0000160
Nijisseiki	Ppy17g0846.1	GO:0010089
Nijisseiki	Ppy16g0623.1	GO:0003677
Nijisseiki	Ppy16g0623.1	GO:0006260
Nijisseiki	Ppy16g0623.1	GO:0005664
Nijisseiki	Ppy01g1269.1	GO:0005515
Nijisseiki	Ppy01g1269.1	GO:1904668
Nijisseiki	Ppy01g1269.1	GO:0097027
Nijisseiki	Ppy01g1269.1	GO:0010997
Nijisseiki	Ppy10g0822.1	GO:0016705
Nijisseiki	Ppy10g0822.1	GO:0005506
Nijisseiki	Ppy10g0822.1	GO:0004497
Nijisseiki	Ppy10g0822.1	GO:0020037
Nijisseiki	Ppy04g0625.1	GO:0006468
Nijisseiki	Ppy04g0625.1	GO:0004672
Nijisseiki	Ppy04g0625.1	GO:0005524
Nijisseiki	Ppy05g1617.1	GO:0071805
Nijisseiki	Ppy05g1617.1	GO:0015386
Nijisseiki	Ppy05g1617.1	GO:1902600
Nijisseiki	Ppy15g3312.1	GO:0022857
Nijisseiki	Ppy15g3312.1	GO:0005887
Nijisseiki	Ppy15g3312.1	GO:0055085
Nijisseiki	Ppy15g3312.1	GO:0008515
Nijisseiki	Ppy15g3312.1	GO:0015770
Nijisseiki	Ppy14g1485.1	GO:0005975
Nijisseiki	Ppy14g1485.1	GO:0008061
Nijisseiki	Ppy04g0740.1	GO:0009058
Nijisseiki	Ppy15g3054.1	GO:0006506
Nijisseiki	Ppy15g3054.1	GO:0016787
Nijisseiki	Ppy07g1804.1	GO:0003885
Nijisseiki	Ppy07g1804.1	GO:0016020
Nijisseiki	Ppy13g0790.1	GO:0006098
Nijisseiki	Ppy13g0790.1	GO:0017057
Nijisseiki	Ppy13g0790.1	GO:0005975
Nijisseiki	Ppy07g0135.1	GO:0006355
Nijisseiki	Ppy07g0135.1	GO:0003690
Nijisseiki	Ppy10g1182.1	GO:0000145
Nijisseiki	Ppy10g1182.1	GO:0006887
Nijisseiki	Ppy13g2034.1	GO:0051740
Nijisseiki	Ppy13g2034.1	GO:0005515
Nijisseiki	Ppy13g2034.1	GO:0038199
Nijisseiki	Ppy13g2034.1	GO:0004672
Nijisseiki	Ppy13g2034.1	GO:0007165
Nijisseiki	Ppy13g2034.1	GO:0005789
Nijisseiki	Ppy13g2034.1	GO:0000155
Nijisseiki	Ppy13g2034.1	GO:0009723
Nijisseiki	Ppy13g2034.1	GO:0000160
Nijisseiki	Ppy00g0601.1	GO:0008233
Nijisseiki	Ppy02g1948.1	GO:0016705
Nijisseiki	Ppy02g1948.1	GO:0005506
Nijisseiki	Ppy02g1948.1	GO:0004497
Nijisseiki	Ppy02g1948.1	GO:0020037
Nijisseiki	Ppy08g1582.1	GO:0005515
Nijisseiki	Ppy08g1582.1	GO:0010330
Nijisseiki	Ppy08g1582.1	GO:2001006
Nijisseiki	Ppy08g1582.1	GO:0008017
Nijisseiki	Ppy08g1582.1	GO:0051211
Nijisseiki	Ppy14g0584.1	GO:0003677
Nijisseiki	Ppy14g0584.1	GO:0004386
Nijisseiki	Ppy14g0584.1	GO:0005524
Nijisseiki	Ppy03g0389.1	GO:0035673
Nijisseiki	Ppy03g0389.1	GO:0055085
Nijisseiki	Ppy06g1739.1	GO:0003993
Nijisseiki	Ppy06g1739.1	GO:0016787
Nijisseiki	Ppy06g1862.1	GO:0006468
Nijisseiki	Ppy06g1862.1	GO:0004672
Nijisseiki	Ppy06g1862.1	GO:0005524
Nijisseiki	Ppy10g0254.1	GO:0016021
Nijisseiki	Ppy10g0254.1	GO:0015095
Nijisseiki	Ppy10g0254.1	GO:0015693
Nijisseiki	Ppy04g0160.1	GO:0005515
Nijisseiki	Ppy02g2791.1	GO:0007062
Nijisseiki	Ppy02g2791.1	GO:0008278
Nijisseiki	Ppy10g0371.1	GO:0009415
Nijisseiki	Ppy13g1249.1	GO:0005515
Nijisseiki	Ppy09g1208.1	GO:0046983
Nijisseiki	Ppy04g0354.1	GO:0005515
Nijisseiki	Ppy04g0354.1	GO:0006468
Nijisseiki	Ppy04g0354.1	GO:0004672
Nijisseiki	Ppy04g0354.1	GO:0005524
Nijisseiki	Ppy15g0107.1	GO:0009725
Nijisseiki	Ppy15g0107.1	GO:0005515
Nijisseiki	Ppy15g0107.1	GO:0003677
Nijisseiki	Ppy15g0107.1	GO:0005634
Nijisseiki	Ppy15g0107.1	GO:0006355
Nijisseiki	Ppy07g2016.1	GO:0008168
Nijisseiki	Ppy04g1600.1	GO:0000398
Nijisseiki	Ppy04g1600.1	GO:0008270
Nijisseiki	Ppy04g1600.1	GO:0003676
Nijisseiki	Ppy04g1600.1	GO:0005681
Nijisseiki	Ppy08g2466.1	GO:0006486
Nijisseiki	Ppy08g2466.1	GO:0016757
Nijisseiki	Ppy04g0110.1	GO:0005515
Nijisseiki	Ppy06g0995.1	GO:0016021
Nijisseiki	Ppy06g0995.1	GO:0005789
Nijisseiki	Ppy14g1113.1	GO:0016021
Nijisseiki	Ppy14g1113.1	GO:0005789
Nijisseiki	Ppy11g2586.1	GO:0004650
Nijisseiki	Ppy11g2586.1	GO:0005975
Nijisseiki	Ppy03g2556.1	GO:0003677
Nijisseiki	Ppy03g2556.1	GO:0008270
Nijisseiki	Ppy17g0630.1	GO:0005515
Nijisseiki	Ppy17g0630.1	GO:0008270
Nijisseiki	Ppy08g2181.1	GO:0003950
Nijisseiki	Ppy02g0250.1	GO:0009055
Nijisseiki	Ppy03g0841.1	GO:0016104
Nijisseiki	Ppy03g0841.1	GO:0005811
Nijisseiki	Ppy03g0841.1	GO:0016866
Nijisseiki	Ppy12g1946.1	GO:0043087
Nijisseiki	Ppy12g1946.1	GO:0048193
Nijisseiki	Ppy05g1571.1	GO:0003824
Nijisseiki	Ppy13g0869.1	GO:0003755
Nijisseiki	Ppy13g0869.1	GO:0003677
Nijisseiki	Ppy13g0869.1	GO:0006364
Nijisseiki	Ppy05g0037.1	GO:0005515
Nijisseiki	Ppy05g0037.1	GO:0043531
Nijisseiki	Ppy05g0037.1	GO:0003953
Nijisseiki	Ppy05g0037.1	GO:0007165
Nijisseiki	Ppy05g0037.1	GO:0006952
Nijisseiki	Ppy12g0002.1	GO:0016787
Nijisseiki	Ppy05g0085.1	GO:0003724
Nijisseiki	Ppy05g0085.1	GO:0003676
Nijisseiki	Ppy05g0085.1	GO:0005524
Nijisseiki	Ppy10g0941.1	GO:0003755
Nijisseiki	Ppy10g0941.1	GO:0003676
Nijisseiki	Ppy10g0941.1	GO:0003723
Nijisseiki	Ppy10g0941.1	GO:0000413
Nijisseiki	Ppy10g0941.1	GO:0008270
Nijisseiki	Ppy04g1552.1	GO:0016192
Nijisseiki	Ppy04g1552.1	GO:0030008
Nijisseiki	Ppy05g2989.1	GO:0006116
Nijisseiki	Ppy05g2989.1	GO:0003954
Nijisseiki	Ppy09g0385.1	GO:0003700
Nijisseiki	Ppy09g0385.1	GO:0003677
Nijisseiki	Ppy09g0385.1	GO:0006355
Nijisseiki	Ppy17g0284.1	GO:0016616
Nijisseiki	Ppy17g0284.1	GO:0008863
Nijisseiki	Ppy17g0284.1	GO:0051287
Nijisseiki	Ppy09g0565.1	GO:0003824
Nijisseiki	Ppy07g0602.1	GO:0007623
Nijisseiki	Ppy07g0602.1	GO:0006355
Nijisseiki	Ppy11g2577.1	GO:0005515
Nijisseiki	Ppy11g2577.1	GO:0006338
Nijisseiki	Ppy11g2577.1	GO:0018024
Nijisseiki	Ppy11g2577.1	GO:0031519
Nijisseiki	Ppy17g2527.1	GO:0003677
Nijisseiki	Ppy17g2527.1	GO:0008289
Nijisseiki	Ppy05g0136.1	GO:0004857
Nijisseiki	Ppy02g1094.1	GO:0043531
Nijisseiki	Ppy02g1094.1	GO:0006952
Nijisseiki	Ppy15g3049.1	GO:0005615
Nijisseiki	Ppy05g1077.1	GO:0005515
Nijisseiki	Ppy05g1077.1	GO:0008270
Nijisseiki	Ppy02g1178.1	GO:0005515
Nijisseiki	Ppy02g1849.1	GO:0016705
Nijisseiki	Ppy02g1849.1	GO:0005506
Nijisseiki	Ppy02g1849.1	GO:0004497
Nijisseiki	Ppy02g1849.1	GO:0020037
Nijisseiki	Ppy02g1062.1	GO:0005515
Nijisseiki	Ppy05g1031.1	GO:0016020
Nijisseiki	Ppy05g1031.1	GO:0055085
Nijisseiki	Ppy05g1031.1	GO:0015267
Nijisseiki	Ppy03g2600.1	GO:0006508
Nijisseiki	Ppy03g2600.1	GO:0004190
Nijisseiki	Ppy01g0758.1	GO:0009269
Nijisseiki	Ppy08g0448.1	GO:0008356
Nijisseiki	Ppy12g0478.1	GO:0006468
Nijisseiki	Ppy12g0478.1	GO:0007166
Nijisseiki	Ppy12g0478.1	GO:0004672
Nijisseiki	Ppy12g0478.1	GO:0005524
Nijisseiki	Ppy12g1098.1	GO:0016740
Nijisseiki	Ppy17g1221.1	GO:0005515
Nijisseiki	Ppy07g2018.1	GO:0045430
Nijisseiki	Ppy07g2018.1	GO:0009813
Nijisseiki	Ppy07g2018.1	GO:0016872
Nijisseiki	Ppy10g0714.1	GO:0005515
Nijisseiki	Ppy10g0714.1	GO:0006468
Nijisseiki	Ppy10g0714.1	GO:0004672
Nijisseiki	Ppy10g0714.1	GO:0005524
Nijisseiki	Ppy12g0867.1	GO:0016020
Nijisseiki	Ppy12g0867.1	GO:0022857
Nijisseiki	Ppy12g0867.1	GO:0055085
Nijisseiki	Ppy07g1924.1	GO:0008289
Nijisseiki	Ppy15g2328.1	GO:0006468
Nijisseiki	Ppy15g2328.1	GO:0007166
Nijisseiki	Ppy15g2328.1	GO:0004672
Nijisseiki	Ppy15g2328.1	GO:0005524
Nijisseiki	Ppy11g2702.1	GO:0016491
Nijisseiki	Ppy17g1954.1	GO:0016740
Nijisseiki	Ppy08g1233.1	GO:0006396
Nijisseiki	Ppy08g1233.1	GO:1990904
Nijisseiki	Ppy08g1233.1	GO:0005634
Nijisseiki	Ppy08g1233.1	GO:0003676
Nijisseiki	Ppy08g1233.1	GO:0003723
Nijisseiki	Ppy16g0149.1	GO:0003968
Nijisseiki	Ppy16g0149.1	GO:0003676
Nijisseiki	Ppy16g0149.1	GO:0003723
Nijisseiki	Ppy08g2036.1	GO:0006164
Nijisseiki	Ppy08g2036.1	GO:0004639
Nijisseiki	Ppy09g0351.1	GO:0016020
Nijisseiki	Ppy09g0351.1	GO:0015020
Nijisseiki	Ppy09g0351.1	GO:0016757
Nijisseiki	Ppy02g0773.1	GO:0016491
Nijisseiki	Ppy02g0773.1	GO:0016209
Nijisseiki	Ppy13g0770.1	GO:0016705
Nijisseiki	Ppy13g0770.1	GO:0005506
Nijisseiki	Ppy13g0770.1	GO:0004497
Nijisseiki	Ppy13g0770.1	GO:0020037
Nijisseiki	Ppy10g1971.1	GO:0009094
Nijisseiki	Ppy10g1971.1	GO:0004664
Nijisseiki	Ppy06g1331.1	GO:0008234
Nijisseiki	Ppy06g1331.1	GO:0006508
Nijisseiki	Ppy08g0331.1	GO:0004867
Nijisseiki	Ppy08g0331.1	GO:0005615
Nijisseiki	Ppy01g1188.1	GO:0005975
Nijisseiki	Ppy01g1188.1	GO:0004553
Nijisseiki	Ppy15g0137.1	GO:0005515
Nijisseiki	Ppy16g0229.1	GO:0006281
Nijisseiki	Ppy16g0229.1	GO:0003678
Nijisseiki	Ppy16g0229.1	GO:0003676
Nijisseiki	Ppy16g0229.1	GO:0005524
Nijisseiki	Ppy16g0229.1	GO:0006310
Nijisseiki	Ppy15g0225.1	GO:0080147
Nijisseiki	Ppy15g0225.1	GO:0016757
Nijisseiki	Ppy15g2926.1	GO:0005515
Nijisseiki	Ppy10g0930.1	GO:0005525
Nijisseiki	Ppy10g0930.1	GO:0003924
Nijisseiki	Ppy05g1042.1	GO:0071949
Nijisseiki	Ppy05g3296.1	GO:0046982
Nijisseiki	Ppy05g3296.1	GO:0016602
Nijisseiki	Ppy05g3296.1	GO:0005634
Nijisseiki	Ppy05g3296.1	GO:0043565
Nijisseiki	Ppy05g3296.1	GO:0001228
Nijisseiki	Ppy05g3296.1	GO:0006355
Nijisseiki	Ppy05g2138.1	GO:0003697
Nijisseiki	Ppy05g2138.1	GO:0006260
Nijisseiki	Ppy11g0843.1	GO:0003953
Nijisseiki	Ppy11g0843.1	GO:0007165
Nijisseiki	Ppy11g0843.1	GO:0043531
Nijisseiki	Ppy11g0843.1	GO:0006952
Nijisseiki	Ppy14g0007.1	GO:0005975
Nijisseiki	Ppy14g0007.1	GO:0004553
Nijisseiki	Ppy11g1998.1	GO:0006468
Nijisseiki	Ppy11g1998.1	GO:0004672
Nijisseiki	Ppy11g1998.1	GO:0005524
Nijisseiki	Ppy17g2521.1	GO:0032147
Nijisseiki	Ppy17g2521.1	GO:0005819
Nijisseiki	Ppy17g2521.1	GO:0005874
Nijisseiki	Ppy17g2521.1	GO:0060236
Nijisseiki	Ppy15g3445.1	GO:0005515
Nijisseiki	Ppy12g0174.1	GO:0016020
Nijisseiki	Ppy12g0174.1	GO:0030244
Nijisseiki	Ppy12g0174.1	GO:0016760
Nijisseiki	Ppy08g2453.1	GO:0005525
Nijisseiki	Ppy08g2453.1	GO:0003924
Nijisseiki	Ppy01g0082.1	GO:0000145
Nijisseiki	Ppy01g0082.1	GO:0006887
Nijisseiki	Ppy05g1498.1	GO:0006468
Nijisseiki	Ppy05g1498.1	GO:0004672
Nijisseiki	Ppy05g1498.1	GO:0005524
Nijisseiki	Ppy07g2266.1	GO:0046872
Nijisseiki	Ppy07g2266.1	GO:0005515
Nijisseiki	Ppy03g1533.1	GO:0008821
Nijisseiki	Ppy09g1179.1	GO:0003700
Nijisseiki	Ppy09g1179.1	GO:0003677
Nijisseiki	Ppy09g1842.1	GO:0022625
Nijisseiki	Ppy09g1842.1	GO:0000463
Nijisseiki	Ppy09g1842.1	GO:0003735
Nijisseiki	Ppy03g2381.1	GO:0016021
Nijisseiki	Ppy03g1073.1	GO:0004523
Nijisseiki	Ppy03g1073.1	GO:0003676
Nijisseiki	Ppy06g0454.1	GO:0016538
Nijisseiki	Ppy06g0454.1	GO:0006357
Nijisseiki	Ppy09g1226.1	GO:0016762
Nijisseiki	Ppy09g1226.1	GO:0042546
Nijisseiki	Ppy09g1226.1	GO:0004553
Nijisseiki	Ppy09g1226.1	GO:0048046
Nijisseiki	Ppy09g1226.1	GO:0005618
Nijisseiki	Ppy09g1226.1	GO:0005975
Nijisseiki	Ppy09g1226.1	GO:0006073
Nijisseiki	Ppy09g1226.1	GO:0010411
Nijisseiki	Ppy11g1173.1	GO:0006508
Nijisseiki	Ppy11g1173.1	GO:0008236
Nijisseiki	Ppy12g1471.1	GO:0032259
Nijisseiki	Ppy12g1471.1	GO:0008168
Nijisseiki	Ppy12g1471.1	GO:0003676
Nijisseiki	Ppy10g1929.1	GO:0005515
Nijisseiki	Ppy07g0513.1	GO:0005515
Nijisseiki	Ppy07g0513.1	GO:0043531
Nijisseiki	Ppy07g0513.1	GO:0006952
Nijisseiki	Ppy07g2980.1	GO:0016020
Nijisseiki	Ppy07g2980.1	GO:0030244
[truncated: 620,219+ more rows]

## Sheet: Table S2-2
Table S2-2: Information on KEGG pathways in pear genomes
Cultivar	Gene ID	KEGG Orthology Accession	KEGG Name	Definition
'Bartlett' v1.0	PCP000001_v1.0	K01904	4CL	4-coumarate--CoA ligase
'Bartlett' v1.0	PCP000004_v1.0	K13356	FAR	alcohol-forming fatty acyl-CoA reductase
'Bartlett' v1.0	PCP000005_v1.0	K04382	PPP2C	serine/threonine-protein phosphatase 2A catalytic subunit
'Bartlett' v1.0	PCP000006_v1.0	K11594	DDX3X|bel	ATP-dependent RNA helicase DDX3X
'Bartlett' v1.0	PCP000008_v1.0	K10268	FBXL2_20	F-box and leucine-rich repeat protein 2/20
'Bartlett' v1.0	PCP000009_v1.0	K12603	CNOT6|CCR4	CCR4-NOT transcription complex subunit 6
'Bartlett' v1.0	PCP000011_v1.0	K12891	SRSF2_8|SFRS2A_B	serine/arginine-rich splicing factor 2/8
'Bartlett' v1.0	PCP000012_v1.0	K02889	RP-L21e|RPL21	large subunit ribosomal protein L21e
'Bartlett' v1.0	PCP000017_v1.0	K24763	RMC1	regulator of MON1-CCZ1 complex
'Bartlett' v1.0	PCP000019_v1.0	K11498	CENPE	centromeric protein E
'Bartlett' v1.0	PCP000024_v1.0	K21891	TMCO1	calcium load-activated calcium channel
'Bartlett' v1.0	PCP000029_v1.0	K04506	SIAH1	E3 ubiquitin-protein ligase SIAH1
'Bartlett' v1.0	PCP000030_v1.0	K16570	TUBGCP3|GCP3	gamma-tubulin complex component 3
'Bartlett' v1.0	PCP000034_v1.0	K14692	SLC30A5_7|ZNT5_7|MTP|MSC2	solute carrier family 30 (zinc transporter)|member 5/7
'Bartlett' v1.0	PCP000040_v1.0	K10666	RNF5	E3 ubiquitin-protein ligase RNF5
'Bartlett' v1.0	PCP000041_v1.0	K09338	HD-ZIP	homeobox-leucine zipper protein
'Bartlett' v1.0	PCP000044_v1.0	K10355	ACTF	actin|other eukaryote
'Bartlett' v1.0	PCP000046_v1.0	K01102	PDP	pyruvate dehydrogenase phosphatase
'Bartlett' v1.0	PCP000050_v1.0	K10256	FAD2	omega-6 fatty acid desaturase / acyl-lipid omega-6 desaturase (Delta-12 desaturase)
'Bartlett' v1.0	PCP000053_v1.0	K00208	fabI	enoyl-[acyl-carrier protein] reductase I
'Bartlett' v1.0	PCP000065_v1.0	K17790	TIM22	mitochondrial import inner membrane translocase subunit TIM22
'Bartlett' v1.0	PCP000066_v1.0	K16810	TBCCD1	TBCC domain-containing protein 1
'Bartlett' v1.0	PCP000070_v1.0	K14431	TGA	transcription factor TGA
'Bartlett' v1.0	PCP000071_v1.0	K02934	RP-L6e|RPL6	large subunit ribosomal protein L6e
'Bartlett' v1.0	PCP000076_v1.0	K24188	CYP93A	cytochrome P450 family 93 subfamily A
'Bartlett' v1.0	PCP000077_v1.0	K00558	DNMT1|dcm	DNA (cytosine-5)-methyltransferase 1
'Bartlett' v1.0	PCP000078_v1.0	K21989	TMEM63|CSC1	calcium permeable stress-gated cation channel
'Bartlett' v1.0	PCP000080_v1.0	K00855	PRK|prkB	phosphoribulokinase
'Bartlett' v1.0	PCP000084_v1.0	K13457	RPM1|RPS3	disease resistance protein RPM1
'Bartlett' v1.0	PCP000085_v1.0	K13457	RPM1|RPS3	disease resistance protein RPM1
'Bartlett' v1.0	PCP000087_v1.0	K03039	PSMD13|RPN9	26S proteasome regulatory subunit N9
'Bartlett' v1.0	PCP000100_v1.0	K03245	EIF3J	translation initiation factor 3 subunit J
'Bartlett' v1.0	PCP000101_v1.0	K00630	ATS1	glycerol-3-phosphate O-acyltransferase
'Bartlett' v1.0	PCP000102_v1.0	K09060	GBF	plant G-box-binding factor
'Bartlett' v1.0	PCP000108_v1.0	K00948	PRPS|prsA	ribose-phosphate pyrophosphokinase
'Bartlett' v1.0	PCP000109_v1.0	K01652	E2.2.1.6L|ilvB|ilvG|ilvI	acetolactate synthase I/II/III large subunit
'Bartlett' v1.0	PCP000110_v1.0	K07342	SEC61G|SSS1|secE	protein transport protein SEC61 subunit gamma and related proteins
'Bartlett' v1.0	PCP000113_v1.0	K00873	PK|pyk	pyruvate kinase
'Bartlett' v1.0	PCP000114_v1.0	K14638	SLC15A3_4|PHT	solute carrier family 15 (peptide/histidine transporter)|member 3/4
'Bartlett' v1.0	PCP000116_v1.0	K14500	BSK	BR-signaling kinase
'Bartlett' v1.0	PCP000118_v1.0	K02437	gcvH|GCSH	glycine cleavage system H protein
'Bartlett' v1.0	PCP000133_v1.0	K01739	metB	cystathionine gamma-synthase
'Bartlett' v1.0	PCP000135_v1.0	K09422	MYBP	transcription factor MYB|plant
'Bartlett' v1.0	PCP000141_v1.0	K21444	PCBP3_4	poly(rC)-binding protein 3/4
'Bartlett' v1.0	PCP000142_v1.0	K14948	PTBP2|NPTB	polypyrimidine tract-binding protein 2
'Bartlett' v1.0	PCP000143_v1.0	K02183	CALM	calmodulin
'Bartlett' v1.0	PCP000149_v1.0	K17822	DCUN1D1_2	DCN1-like protein 1/2
'Bartlett' v1.0	PCP000150_v1.0	K00703	glgA	starch synthase
'Bartlett' v1.0	PCP000152_v1.0	K03798	ftsH|hflB	cell division protease FtsH
'Bartlett' v1.0	PCP000157_v1.0	K09422	MYBP	transcription factor MYB|plant
'Bartlett' v1.0	PCP000162_v1.0	K11290	SET|TAF1|I2PP2A	template-activating factor I
'Bartlett' v1.0	PCP000163_v1.0	K24169	THADA|ARMC13	thyroid adenoma-associated protein
'Bartlett' v1.0	PCP000164_v1.0	K03869	CUL3	cullin 3
'Bartlett' v1.0	PCP000165_v1.0	K02997	RP-S9e|RPS9	small subunit ribosomal protein S9e
'Bartlett' v1.0	PCP000167_v1.0	K07374	TUBA	tubulin alpha
'Bartlett' v1.0	PCP000168_v1.0	K05658	ABCB1|CD243	ATP-binding cassette|subfamily B (MDR/TAP)|member 1
'Bartlett' v1.0	PCP000172_v1.0	K09338	HD-ZIP	homeobox-leucine zipper protein
'Bartlett' v1.0	PCP000176_v1.0	K21594	GUF1	translation factor GUF1|mitochondrial
'Bartlett' v1.0	PCP000178_v1.0	K23953	PCO	plant cysteine oxidase
'Bartlett' v1.0	PCP000183_v1.0	K09272	SSRP1|POB3	FACT complex subunit SSRP1/POB3
'Bartlett' v1.0	PCP000184_v1.0	K01728	pel	pectate lyase
'Bartlett' v1.0	PCP000185_v1.0	K15040	VDAC2	voltage-dependent anion channel protein 2
'Bartlett' v1.0	PCP000190_v1.0	K14786	KRI1	protein KRI1
'Bartlett' v1.0	PCP000191_v1.0	K00820	glmS|GFPT	glutamine---fructose-6-phosphate transaminase (isomerizing)
'Bartlett' v1.0	PCP000196_v1.0	K11752	ribD	diaminohydroxyphosphoribosylaminopyrimidine deaminase / 5-amino-6-(5-phosphoribosylamino)uracil reductase
'Bartlett' v1.0	PCP000197_v1.0	K01823	idi|IDI	isopentenyl-diphosphate Delta-isomerase
'Bartlett' v1.0	PCP000198_v1.0	K19365	BSCL2	seipin
'Bartlett' v1.0	PCP000201_v1.0	K18045	SIW14|OCA3	tyrosine-protein phosphatase SIW14
'Bartlett' v1.0	PCP000202_v1.0	K02699	psaL	photosystem I subunit XI
'Bartlett' v1.0	PCP000203_v1.0	K23541	TMEM165|GDT1	Ca2+/H+ antiporter|TMEM165/GDT1 family
'Bartlett' v1.0	PCP000208_v1.0	K18789	XGD1	xylogalacturonan beta-1 3-xylosyltransferase
Bartlett' v1.0	PCP000211_v1.0	K14780	DHX37|DHR1	ATP-dependent RNA helicase DHX37/DHR1
'Bartlett' v1.0	PCP000212_v1.0	K03253	EIF3B	translation initiation factor 3 subunit B
'Bartlett' v1.0	PCP000214_v1.0	K13379	RGP|UTM	reversibly glycosylated polypeptide / UDP-arabinopyranose mutase
'Bartlett' v1.0	PCP000216_v1.0	K18195	RGL4|rhiE	rhamnogalacturonan endolyase
'Bartlett' v1.0	PCP000217_v1.0	K12854	SNRNP200|BRR2	pre-mRNA-splicing helicase BRR2
'Bartlett' v1.0	PCP000218_v1.0	K15747	LUT5|CYP97A3	beta-ring hydroxylase
'Bartlett' v1.0	PCP000219_v1.0	K05841	E2.4.1.173	sterol 3beta-glucosyltransferase
'Bartlett' v1.0	PCP000225_v1.0	K17600	VPS54	vacuolar protein sorting-associated protein 54
'Bartlett' v1.0	PCP000231_v1.0	K01867	WARS|trpS	tryptophanyl-tRNA synthetase
'Bartlett' v1.0	PCP000236_v1.0	K15382	SLC50A|SWEET	solute carrier family 50 (sugar transporter)
'Bartlett' v1.0	PCP000239_v1.0	K13156	SNRNP48	U11/U12 small nuclear ribonucleoprotein 48 kDa protein
'Bartlett' v1.0	PCP000241_v1.0	K09667	OGT	protein O-GlcNAc transferase
'Bartlett' v1.0	PCP000250_v1.0	K15032	MTERFD	mTERF domain-containing protein|mitochondrial
'Bartlett' v1.0	PCP000252_v1.0	K06670	SCC1|MCD1|RAD21	cohesin complex subunit SCC1
'Bartlett' v1.0	PCP000254_v1.0	K12177	COPS3|CSN3	COP9 signalosome complex subunit 3
'Bartlett' v1.0	PCP000256_v1.0	K00413	CYC1|CYT1|petC	ubiquinol-cytochrome c reductase cytochrome c1 subunit
'Bartlett' v1.0	PCP000259_v1.0	K00943	tmk|DTYMK	dTMP kinase
'Bartlett' v1.0	PCP000264_v1.0	K17080	PHB1	prohibitin 1
'Bartlett' v1.0	PCP000266_v1.0	K00036	G6PD|zwf	glucose-6-phosphate 1-dehydrogenase
'Bartlett' v1.0	PCP000268_v1.0	K15627	ASPSCR1|ASPL	tether containing UBX domain for GLUT4
'Bartlett' v1.0	PCP000269_v1.0	K11584	PPP2R5	serine/threonine-protein phosphatase 2A regulatory subunit B'
'Bartlett' v1.0	PCP000273_v1.0	K09422	MYBP	transcription factor MYB|plant
'Bartlett' v1.0	PCP000276_v1.0	K20781	SGT1	peptidyl serine alpha-galactosyltransferase
'Bartlett' v1.0	PCP000278_v1.0	K12386	CTNS	cystinosin
'Bartlett' v1.0	PCP000279_v1.0	K07556	ATPeAF2|ATPAF2|ATP12	ATP synthase mitochondrial F1 complex assembly factor 2
'Bartlett' v1.0	PCP000280_v1.0	K00235	SDHB|SDH2	succinate dehydrogenase (ubiquinone) iron-sulfur subunit
'Bartlett' v1.0	PCP000284_v1.0	K01728	pel	pectate lyase
'Bartlett' v1.0	PCP000286_v1.0	K00006	GPD1	glycerol-3-phosphate dehydrogenase (NAD+)
'Bartlett' v1.0	PCP000287_v1.0	K01076	ABHD17	abhydrolase domain-containing protein 17
'Bartlett' v1.0	PCP000290_v1.0	K12639	CYP724|D11	steroid 22S-hydroxylase
'Bartlett' v1.0	PCP000291_v1.0	K02739	PSMB7	20S proteasome subunit beta 2
'Bartlett' v1.0	PCP000292_v1.0	K07877	RAB2A	Ras-related protein Rab-2A
'Bartlett' v1.0	PCP000295_v1.0	K16280	RGLG	E3 ubiquitin-protein ligase RGLG
'Bartlett' v1.0	PCP000300_v1.0	K02358	tuf|TUFM	elongation factor Tu
'Bartlett' v1.0	PCP000301_v1.0	K11364	SGF29	SAGA-associated factor 29
'Bartlett' v1.0	PCP000307_v1.0	K00737	MGAT3	beta-1 4-mannosyl-glycoprotein beta-1 4-N-acetylglucosaminyltransferase
'Bartlett' v1.0	PCP000311_v1.0	K11584	PPP2R5	serine/threonine-protein phosphatase 2A regulatory subunit B'
'Bartlett' v1.0	PCP000312_v1.0	K18752	TNPO1|IPO2|KPNB2	transportin-1
'Bartlett' v1.0	PCP000313_v1.0	K09537	DNAJC17	DnaJ homolog subfamily C member 17
'Bartlett' v1.0	PCP000319_v1.0	K02520	infC|MTIF3	translation initiation factor IF-3
'Bartlett' v1.0	PCP000320_v1.0	K13091	RBM23_39	RNA-binding protein 23/39
'Bartlett' v1.0	PCP000323_v1.0	K03033	PSMD3|RPN3	26S proteasome regulatory subunit N3
'Bartlett' v1.0	PCP000324_v1.0	K20301	TRAPPC2|TRS20	trafficking protein particle complex subunit 2
'Bartlett' v1.0	PCP000325_v1.0	K10581	UBE2O	ubiquitin-conjugating enzyme E2 O
'Bartlett' v1.0	PCP000330_v1.0	K12868	SYF2	pre-mRNA-splicing factor SYF2
'Bartlett' v1.0	PCP000331_v1.0	K09872	PIP	aquaporin PIP
'Bartlett' v1.0	PCP000332_v1.0	K10532	HGSNAT	heparan-alpha-glucosaminide N-acetyltransferase
'Bartlett' v1.0	PCP000335_v1.0	K03094	SKP1|CBF3D	S-phase kinase-associated protein 1
'Bartlett' v1.0	PCP000338_v1.0	K00999	CDIPT	CDP-diacylglycerol--inositol 3-phosphatidyltransferase
'Bartlett' v1.0	PCP000339_v1.0	K19042	BOI	E3 ubiquitin-protein ligase BOI and related proteins
'Bartlett' v1.0	PCP000340_v1.0	K01188	E3.2.1.21	beta-glucosidase
'Bartlett' v1.0	PCP000341_v1.0	K10752	RBBP4|HAT2|CAF1|MIS16	histone-binding protein RBBP4
'Bartlett' v1.0	PCP000345_v1.0	K10590	TRIP12	E3 ubiquitin-protein ligase TRIP12
'Bartlett' v1.0	PCP000350_v1.0	K00924	E2.7.1.-	kinase
'Bartlett' v1.0	PCP000352_v1.0	K22132	tcdA	tRNA threonylcarbamoyladenosine dehydratase
'Bartlett' v1.0	PCP000357_v1.0	K03934	NDUFS1	NADH dehydrogenase (ubiquinone) Fe-S protein 1
'Bartlett' v1.0	PCP000358_v1.0	K00600	glyA|SHMT	glycine hydroxymethyltransferase
'Bartlett' v1.0	PCP000363_v1.0	K01915	glnA|GLUL	glutamine synthetase
'Bartlett' v1.0	PCP000364_v1.0	K06678	YCG1|CAPG	condensin complex subunit 3
'Bartlett' v1.0	PCP000365_v1.0	K07766	E3.6.1.52	diphosphoinositol-polyphosphate diphosphatase
'Bartlett' v1.0	PCP000368_v1.0	K13993	HSP20	HSP20 family protein
'Bartlett' v1.0	PCP000370_v1.0	K09422	MYBP	transcription factor MYB|plant
'Bartlett' v1.0	PCP000376_v1.0	K12393	AP1M	AP-1 complex subunit mu
'Bartlett' v1.0	PCP000377_v1.0	K16903	TAA1	L-tryptophan---pyruvate aminotransferase
'Bartlett' v1.0	PCP000381_v1.0	K08244	R1	alpha-glucan|water dikinase
'Bartlett' v1.0	PCP000384_v1.0	K23095	MENG|menG	demethylphylloquinol methyltransferase
'Bartlett' v1.0	PCP000388_v1.0	K01648	ACLY	ATP citrate (pro-S)-lyase
'Bartlett' v1.0	PCP000389_v1.0	K19042	BOI	E3 ubiquitin-protein ligase BOI and related proteins
'Bartlett' v1.0	PCP000390_v1.0	K02977	RP-S27Ae|RPS27A|UBA80	ubiquitin-small subunit ribosomal protein S27Ae
'Bartlett' v1.0	PCP000394_v1.0	K00914	PIK3C3|VPS34	phosphatidylinositol 3-kinase
'Bartlett' v1.0	PCP000395_v1.0	K07937	ARF1_2	ADP-ribosylation factor 1/2
'Bartlett' v1.0	PCP000396_v1.0	K18819	GOLS	inositol 3-alpha-galactosyltransferase
'Bartlett' v1.0	PCP000398_v1.0	K09680	PANK1_2_3|CAB1|coaW	type II pantothenate kinase
'Bartlett' v1.0	PCP000399_v1.0	K17609	NXN	nucleoredoxin
'Bartlett' v1.0	PCP000400_v1.0	K17609	NXN	nucleoredoxin
'Bartlett' v1.0	PCP000401_v1.0	K17609	NXN	nucleoredoxin
'Bartlett' v1.0	PCP000407_v1.0	K08835	OXSR1|STK39	serine/threonine-protein kinase OSR1/STK39
'Bartlett' v1.0	PCP000409_v1.0	K01183	E3.2.1.14	chitinase
'Bartlett' v1.0	PCP000410_v1.0	K15171	SUPT4H1|SPT4	transcription elongation factor SPT4
'Bartlett' v1.0	PCP000411_v1.0	K01183	E3.2.1.14	chitinase
'Bartlett' v1.0	PCP000412_v1.0	K01183	E3.2.1.14	chitinase
'Bartlett' v1.0	PCP000413_v1.0	K03125	TAF1	transcription initiation factor TFIID subunit 1
'Bartlett' v1.0	PCP000414_v1.0	K01802	E5.2.1.8	peptidylprolyl isomerase
'Bartlett' v1.0	PCP000415_v1.0	K07304	msrA	peptide-methionine (S)-S-oxide reductase
'Bartlett' v1.0	PCP000417_v1.0	K01183	E3.2.1.14	chitinase
'Bartlett' v1.0	PCP000418_v1.0	K20360	TBC1D22|GYP1	TBC1 domain family member 2
'Bartlett' v1.0	PCP000419_v1.0	K13344	PEX13	peroxin-13
'Bartlett' v1.0	PCP000421_v1.0	K00430	E1.11.1.7	peroxidase
'Bartlett' v1.0	PCP000428_v1.0	K01069	gloB|gloC|HAGH	hydroxyacylglutathione hydrolase
'Bartlett' v1.0	PCP000429_v1.0	K23558	3BETAHSDD	plant 3beta-hydroxysteroid-4alpha-carboxylate 3-dehydrogenase
'Bartlett' v1.0	PCP000431_v1.0	K10290	FBXO3	F-box protein 3
'Bartlett' v1.0	PCP000432_v1.0	K14835	NOP2	25S rRNA (cytosine2870-C5)-methyltransferase
'Bartlett' v1.0	PCP000433_v1.0	K02925	RP-L3e|RPL3	large subunit ribosomal protein L3e
'Bartlett' v1.0	PCP000435_v1.0	K01051	E3.1.1.11	pectinesterase
'Bartlett' v1.0	PCP000436_v1.0	K01051	E3.1.1.11	pectinesterase
'Bartlett' v1.0	PCP000437_v1.0	K11490	NCAPH2	condensin-2 complex subunit H2
'Bartlett' v1.0	PCP000443_v1.0	K10527	MFP2	enoyl-CoA hydratase/3-hydroxyacyl-CoA dehydrogenase
'Bartlett' v1.0	PCP000445_v1.0	K15397	KCS	3-ketoacyl-CoA synthase
'Bartlett' v1.0	PCP000446_v1.0	K12862	PLRG1|PRL1|PRP46	pleiotropic regulator 1
'Bartlett' v1.0	PCP000448_v1.0	K08592	SENP1	sentrin-specific protease 1
'Bartlett' v1.0	PCP000451_v1.0	K11491	NCAPD3	condensin-2 complex subunit D3
'Bartlett' v1.0	PCP000455_v1.0	K01870	IARS|ileS	isoleucyl-tRNA synthetase
'Bartlett' v1.0	PCP000456_v1.0	K05931	CARM1|PRMT4	type I protein arginine methyltransferase
'Bartlett' v1.0	PCP000457_v1.0	K08238	XXT	xyloglucan 6-xylosyltransferase
'Bartlett' v1.0	PCP000463_v1.0	K22909	ZC3H13	zinc finger CCCH domain-containing protein 13
'Bartlett' v1.0	PCP000468_v1.0	K03544	clpX|CLPX	ATP-dependent Clp protease ATP-binding subunit ClpX
'Bartlett' v1.0	PCP000469_v1.0	K15601	KDM3;	[histone H3]-dimethyl-L-lysine9 demethylase
'Bartlett' v1.0	PCP000472_v1.0	K00703	glgA	starch synthase
'Bartlett' v1.0	PCP000473_v1.0	K17606	IGBP1|TAP42	immunoglobulin-binding protein 1
'Bartlett' v1.0	PCP000476_v1.0	K05391	CNGC	cyclic nucleotide gated channel|plant
'Bartlett' v1.0	PCP000478_v1.0	K05391	CNGC	cyclic nucleotide gated channel|plant
'Bartlett' v1.0	PCP000482_v1.0	K14496	PYL	abscisic acid receptor PYR/PYL family
'Bartlett' v1.0	PCP000483_v1.0	K15193	SPTY2D1|SPT2	protein SPT2
'Bartlett' v1.0	PCP000485_v1.0	K15382	SLC50A|SWEET	solute carrier family 50 (sugar transporter)
'Bartlett' v1.0	PCP000487_v1.0	K09377	CSRP	cysteine and glycine-rich protein
'Bartlett' v1.0	PCP000491_v1.0	K04392	RAC1	Ras-related C3 botulinum toxin substrate 1
'Bartlett' v1.0	PCP000495_v1.0	K11699	RDR|RDRP	RNA-dependent RNA polymerase
'Bartlett' v1.0	PCP000498_v1.0	K16055	TPS	trehalose 6-phosphate synthase/phosphatase
'Bartlett' v1.0	PCP000499_v1.0	K00797	speE|SRM|SPE3	spermidine synthase
'Bartlett' v1.0	PCP000500_v1.0	K05391	CNGC	cyclic nucleotide gated channel|plant
'Bartlett' v1.0	PCP000501_v1.0	K00128	ALDH	aldehyde dehydrogenase (NAD+)
'Bartlett' v1.0	PCP000503_v1.0	K15382	SLC50A|SWEET	solute carrier family 50 (sugar transporter)
'Bartlett' v1.0	PCP000506_v1.0	K16284	SIS3	E3 ubiquitin-protein ligase SIS3
'Bartlett' v1.0	PCP000510_v1.0	K09422	MYBP	transcription factor MYB|plant
'Bartlett' v1.0	PCP000511_v1.0	K05909	E1.10.3.2	laccase
'Bartlett' v1.0	PCP000517_v1.0	K07375	TUBB	tubulin beta
'Bartlett' v1.0	PCP000522_v1.0	K02917	RP-L35Ae|RPL35A	large subunit ribosomal protein L35Ae
'Bartlett' v1.0	PCP000523_v1.0	K12349	ASAH2	neutral ceramidase
'Bartlett' v1.0	PCP000525_v1.0	K15685	CBLL1	E3 ubiquitin-protein ligase Hakai
'Bartlett' v1.0	PCP000527_v1.0	K11863	ATXN3|MJD	Ataxin-3
'Bartlett' v1.0	PCP000528_v1.0	K01962	accA	acetyl-CoA carboxylase carboxyl transferase subunit alpha
'Bartlett' v1.0	PCP000533_v1.0	K14638	SLC15A3_4|PHT	solute carrier family 15 (peptide/histidine transporter)|member 3/4
'Bartlett' v1.0	PCP000534_v1.0	K05909	E1.10.3.2	laccase
'Bartlett' v1.0	PCP000538_v1.0	K06119	SQD2	sulfoquinovosyltransferase
'Bartlett' v1.0	PCP000539_v1.0	K14864	FTSJ1|TRM7	tRNA (cytidine32/guanosine34-2'-O)-methyltransferase
'Bartlett' v1.0	PCP000540_v1.0	K03038	PSMD7|RPN8	26S proteasome regulatory subunit N8
'Bartlett' v1.0	PCP000544_v1.0	K10393	KIF2_24|MCAK	kinesin family member 2/24
'Bartlett' v1.0	PCP000545_v1.0	K09419	HSFF	heat shock transcription factor|other eukaryote
'Bartlett' v1.0	PCP000551_v1.0	K13606	NOL|NYC1	chlorophyll(ide) b reductase
'Bartlett' v1.0	PCP000553_v1.0	K08653	MBTPS1	membrane-bound transcription factor site-1 protease
'Bartlett' v1.0	PCP000554_v1.0	K13348	MPV17	protein Mpv17
'Bartlett' v1.0	PCP000558_v1.0	K18213	PRORP	proteinaceous RNase P
'Bartlett' v1.0	PCP000561_v1.0	K15400	HHT1	omega-hydroxypalmitate O-feruloyl transferase
'Bartlett' v1.0	PCP000562_v1.0	K09533	DNAJC13	DnaJ homolog subfamily C member 13
'Bartlett' v1.0	PCP000563_v1.0	K10781	FATB	fatty acyl-ACP thioesterase B
'Bartlett' v1.0	PCP000564_v1.0	K11584	PPP2R5	serine/threonine-protein phosphatase 2A regulatory subunit B'
'Bartlett' v1.0	PCP000569_v1.0	K13105	PRCC	proline-rich protein PRCC
'Bartlett' v1.0	PCP000570_v1.0	K21444	PCBP3_4	poly(rC)-binding protein 3/4
'Bartlett' v1.0	PCP000575_v1.0	K00696	E2.4.1.14	sucrose-phosphate synthase
'Bartlett' v1.0	PCP000578_v1.0	K15404	K15404|CER1	aldehyde decarbonylase
'Bartlett' v1.0	PCP000580_v1.0	K15404	K15404|CER1	aldehyde decarbonylase
'Bartlett' v1.0	PCP000582_v1.0	K00028	E1.1.1.39	malate dehydrogenase (decarboxylating)
'Bartlett' v1.0	PCP000583_v1.0	K03066	PSMC5|RPT6	26S proteasome regulatory subunit T6
'Bartlett' v1.0	PCP000586_v1.0	K03861	PIGP|GPI19|DSCR5	phosphatidylinositol N-acetylglucosaminyltransferase subunit P
'Bartlett' v1.0	PCP000588_v1.0	K20367	ERGIC3|ERV46	endoplasmic reticulum-Golgi intermediate compartment protein 3
'Bartlett' v1.0	PCP000589_v1.0	K09286	EREBP	EREBP-like factor
'Bartlett' v1.0	PCP000593_v1.0	K23362	MPPE1|PGAP5	ethanolamine phosphate phosphodiesterase
'Bartlett' v1.0	PCP000595_v1.0	K01834	PGAM|gpmA	2 3-bisphosphoglycerate-dependent phosphoglycerate mutase
'Bartlett' v1.0	PCP000600_v1.0	K07936	RAN	GTP-binding nuclear protein Ran
'Bartlett' v1.0	PCP000601_v1.0	K15639	CYP734A1|BAS1	PHYB activation tagged suppressor 1
'Bartlett' v1.0	PCP000603_v1.0	K11434	PRMT1	type I protein arginine methyltransferase
'Bartlett' v1.0	PCP000604_v1.0	K22763	DESI2|PPPDE1	deubiquitinase DESI2
'Bartlett' v1.0	PCP000609_v1.0	K08286	E2.7.11.-	protein-serine/threonine kinase
'Bartlett' v1.0	PCP000621_v1.0	K00894	ETNK|EKI	ethanolamine kinase
'Bartlett' v1.0	PCP000622_v1.0	K09518	DNAJB12	DnaJ homolog subfamily B member 12
'Bartlett' v1.0	PCP000624_v1.0	K12845	SNU13|NHP2L	U4/U6 small nuclear ribonucleoprotein SNU13
'Bartlett' v1.0	PCP000627_v1.0	K20891	GLCAT14	beta-glucuronosyltransferase
'Bartlett' v1.0	PCP000630_v1.0	K18734	SMG8	protein SMG8
'Bartlett' v1.0	PCP000631_v1.0	K04565	SOD1	superoxide dismutase|Cu-Zn family
'Bartlett' v1.0	PCP000633_v1.0	K02939	RP-L9|MRPL9|rplI	large subunit ribosomal protein L9
'Bartlett' v1.0	PCP000634_v1.0	K11252	H2B	histone H2B
'Bartlett' v1.0	PCP000637_v1.0	K02219	CKS1	cyclin-dependent kinase regulatory subunit CKS1
'Bartlett' v1.0	PCP000641_v1.0	K09646	SCPEP1	serine carboxypeptidase 1
'Bartlett' v1.0	PCP000642_v1.0	K23288	VPS50	syndetin
'Bartlett' v1.0	PCP000644_v1.0	K01285	PRCP	lysosomal Pro-X carboxypeptidase
'Bartlett' v1.0	PCP000651_v1.0	K01802	E5.2.1.8	peptidylprolyl isomerase
'Bartlett' v1.0	PCP000653_v1.0	K14516	ERF1	ethylene-responsive transcription factor 1
'Bartlett' v1.0	PCP000654_v1.0	K08794	CAMK1	calcium/calmodulin-dependent protein kinase I
'Bartlett' v1.0	PCP000655_v1.0	K12860	CDC5L|CDC5|CEF1	pre-mRNA-splicing factor CDC5/CEF1
'Bartlett' v1.0	PCP000658_v1.0	K25203	XPO4	exportin-4
'Bartlett' v1.0	PCP000661_v1.0	K14137	PTAR1	protein prenyltransferase alpha subunit repeat containing protein 1
'Bartlett' v1.0	PCP000662_v1.0	K11583	PPP2R3	serine/threonine-protein phosphatase 2A regulatory subunit B''
'Bartlett' v1.0	PCP000663_v1.0	K06927	DPH6	diphthine-ammonia ligase
'Bartlett' v1.0	PCP000664_v1.0	K21437	ANKRD13	ankyrin repeat domain-containing protein 13
'Bartlett' v1.0	PCP000667_v1.0	K13345	PEX12|PAF3	peroxin-12
'Bartlett' v1.0	PCP000670_v1.0	K09286	EREBP	EREBP-like factor
'Bartlett' v1.0	PCP000675_v1.0	K22913	FIG4	phosphatidylinositol 3 5-bisphosphate 5-phosphatase
'Bartlett' v1.0	PCP000676_v1.0	K02998	RP-SAe|RPSA	small subunit ribosomal protein SAe
'Bartlett' v1.0	PCP000678_v1.0	K13993	HSP20	HSP20 family protein
'Bartlett' v1.0	PCP000679_v1.0	K24816	MROH1|HEATR7A	maestro heat-like repeat-containing protein family member 1
'Bartlett' v1.0	PCP000686_v1.0	K03457	TC.NCS1	nucleobase:cation symporter-1|NCS1 family
'Bartlett' v1.0	PCP000691_v1.0	K15865	CDKAL1	threonylcarbamoyladenosine tRNA methylthiotransferase CDKAL1
'Bartlett' v1.0	PCP000697_v1.0	K23334	RANBP9_10|RANBPM	Ran-binding protein 9/10
'Bartlett' v1.0	PCP000698_v1.0	K11806	DCAF13|WDSOF1	DDB1- and CUL4-associated factor 13
'Bartlett' v1.0	PCP000699_v1.0	K09580	PDIA1|P4HB	protein disulfide-isomerase A1
'Bartlett' v1.0	PCP000700_v1.0	K02372	fabZ	3-hydroxyacyl-[acyl-carrier-protein] dehydratase
'Bartlett' v1.0	PCP000701_v1.0	K08917	LHCB6	light-harvesting complex II chlorophyll a/b binding protein 6
'Bartlett' v1.0	PCP000705_v1.0	K10206	E2.6.1.83	LL-diaminopimelate aminotransferase
'Bartlett' v1.0	PCP000706_v1.0	K09287	RAV	RAV-like factor
'Bartlett' v1.0	PCP000709_v1.0	K11599	POMP|UMP1	proteasome maturation protein
'Bartlett' v1.0	PCP000710_v1.0	K03680	EIF2B4	translation initiation factor eIF-2B subunit delta
'Bartlett' v1.0	PCP000711_v1.0	K04498	EP300|CREBBP|KAT3	E1A/CREB-binding protein
'Bartlett' v1.0	PCP000715_v1.0	K01180	E3.2.1.6	endo-1 3(4)-beta-glucanase
'Bartlett' v1.0	PCP000719_v1.0	K06001	trpB	tryptophan synthase beta chain
'Bartlett' v1.0	PCP000720_v1.0	K03113	EIF1|SUI1	translation initiation factor 1
'Bartlett' v1.0	PCP000724_v1.0	K15285	SLC35E3	solute carrier family 35|member E3
'Bartlett' v1.0	PCP000726_v1.0	K11267	PDS5	sister chromatid cohesion protein PDS5
'Bartlett' v1.0	PCP000727_v1.0	K16365	SGTA	small glutamine-rich tetratricopeptide repeat-containing protein alpha
'Bartlett' v1.0	PCP000728_v1.0	K01897	ACSL|fadD	long-chain acyl-CoA synthetase
'Bartlett' v1.0	PCP000734_v1.0	K14165	K14165	atypical dual specificity phosphatase
'Bartlett' v1.0	PCP000735_v1.0	K03696	clpC	ATP-dependent Clp protease ATP-binding subunit ClpC
'Bartlett' v1.0	PCP000740_v1.0	K01191	MAN2C1	alpha-mannosidase
'Bartlett' v1.0	PCP000741_v1.0	K03428	bchM|chlM	magnesium-protoporphyrin O-methyltransferase
'Bartlett' v1.0	PCP000743_v1.0	K11511	APITD1|CENPS|MHF1	centromere protein S
'Bartlett' v1.0	PCP000748_v1.0	K21568	PLR	pinoresinol/lariciresinol reductase
'Bartlett' v1.0	PCP000760_v1.0	K09549	PFDN2	prefoldin subunit 2
'Bartlett' v1.0	PCP000761_v1.0	K11984	SART1|HAF|SNU66	U4/U6.U5 tri-snRNP-associated protein 1
'Bartlett' v1.0	PCP000762_v1.0	K01738	cysK	cysteine synthase
'Bartlett' v1.0	PCP000763_v1.0	K02639	petF	ferredoxin
'Bartlett' v1.0	PCP000764_v1.0	K02881	RP-L18|MRPL18|rplR	large subunit ribosomal protein L18
'Bartlett' v1.0	PCP000766_v1.0	K00430	E1.11.1.7	peroxidase
'Bartlett' v1.0	PCP000767_v1.0	K15397	KCS	3-ketoacyl-CoA synthase
'Bartlett' v1.0	PCP000772_v1.0	K20352	TMED10|ERV25	p24 family protein delta-1
'Bartlett' v1.0	PCP000779_v1.0	K03022	RPC8|POLR3H	DNA-directed RNA polymerase III subunit RPC8
'Bartlett' v1.0	PCP000780_v1.0	K13114	PNN	pinin
'Bartlett' v1.0	PCP000782_v1.0	K17605	PPP2R4|PTPA	serine/threonine-protein phosphatase 2A activator
'Bartlett' v1.0	PCP000783_v1.0	K15400	HHT1	omega-hydroxypalmitate O-feruloyl transferase
'Bartlett' v1.0	PCP000785_v1.0	K01874	MARS|metG	methionyl-tRNA synthetase
'Bartlett' v1.0	PCP000787_v1.0	K14009	BCAP31|BAP31	B-cell receptor-associated protein 31
'Bartlett' v1.0	PCP000788_v1.0	K06628	CDC45	cell division control protein 45
'Bartlett' v1.0	PCP000789_v1.0	K10782	FATA	fatty acyl-ACP thioesterase A
'Bartlett' v1.0	PCP000798_v1.0	K24983	G3BP2	Ras GTPase-activating protein-binding protein 2
'Bartlett' v1.0	PCP000803_v1.0	K19893	GN5_6	glucan endo-1 3-beta-glucosidase 5/6
'Bartlett' v1.0	PCP000804_v1.0	K21813	ENDOV	endonuclease V
'Bartlett' v1.0	PCP000805_v1.0	K11789	DCAF1|VPRBP	DDB1- and CUL4-associated factor 1
'Bartlett' v1.0	PCP000809_v1.0	K14416	HBS1	elongation factor 1 alpha-like protein
'Bartlett' v1.0	PCP000811_v1.0	K14816	REI1	pre-60S factor REI1
'Bartlett' v1.0	PCP000813_v1.0	K02909	RP-L31|rpmE	large subunit ribosomal protein L31
'Bartlett' v1.0	PCP000815_v1.0	K08241	E2.1.1.141	jasmonate O-methyltransferase
'Bartlett' v1.0	PCP000816_v1.0	K10572	IPPK	inositol-pentakisphosphate 2-kinase
'Bartlett' v1.0	PCP000820_v1.0	K08900	BCS1	mitochondrial chaperone BCS1
'Bartlett' v1.0	PCP000822_v1.0	K15188	CCNT	cyclin T
'Bartlett' v1.0	PCP000825_v1.0	K20535	MPK1_2	mitogen-activated protein kinase 1/2
'Bartlett' v1.0	PCP000826_v1.0	K25786	BZIP1S	bZIP transcription factor 1/2/11/44/53
'Bartlett' v1.0	PCP000834_v1.0	K09338	HD-ZIP	homeobox-leucine zipper protein
'Bartlett' v1.0	PCP000835_v1.0	K25112	TMX2	thioredoxin-related transmembrane protein 2
'Bartlett' v1.0	PCP000838_v1.0	K04794	PTH2	peptidyl-tRNA hydrolase|PTH2 family
'Bartlett' v1.0	PCP000840_v1.0	K10268	FBXL2_20	F-box and leucine-rich repeat protein 2/20
'Bartlett' v1.0	PCP000841_v1.0	K17913	CCD8	carlactone synthase / all-trans-10'-apo-beta-carotenal 13 14-cleaving dioxygenase
'Bartlett' v1.0	PCP000845_v1.0	K00939	adk|AK	adenylate kinase
'Bartlett' v1.0	PCP000847_v1.0	K01254	LTA4H	leukotriene-A4 hydrolase
'Bartlett' v1.0	PCP000849_v1.0	K14327	UPF2|RENT2	regulator of nonsense transcripts 2
'Bartlett' v1.0	PCP000850_v1.0	K09284	AP2	AP2-like factor|euAP2 lineage
'Bartlett' v1.0	PCP000851_v1.0	K17985	AMBRA1	activating molecule in BECN1-regulated autophagy protein 1
'Bartlett' v1.0	PCP000852_v1.0	K01177	E3.2.1.2	beta-amylase
'Bartlett' v1.0	PCP000855_v1.0	K10357	MYO5	myosin V
'Bartlett' v1.0	PCP000856_v1.0	K11816	YUCCA	indole-3-pyruvate monooxygenase
'Bartlett' v1.0	PCP000857_v1.0	K18010	HCAR	7-hydroxymethyl chlorophyll a reductase
'Bartlett' v1.0	PCP000860_v1.0	K01227	ENGASE	mannosyl-glycoprotein endo-beta-N-acetylglucosaminidase
'Bartlett' v1.0	PCP000864_v1.0	K14496	PYL	abscisic acid receptor PYR/PYL family
'Bartlett' v1.0	PCP000865_v1.0	K10875	RAD54L|RAD54	DNA repair and recombination protein RAD54 and RAD54-like protein
'Bartlett' v1.0	PCP000868_v1.0	K05909	E1.10.3.2	laccase
'Bartlett' v1.0	PCP000871_v1.0	K20359	RABAC1|PRAF1	PRA1 family protein 1
'Bartlett' v1.0	PCP000877_v1.0	K03671	trxA	thioredoxin 1
'Bartlett' v1.0	PCP000878_v1.0	K00789	metK|MAT	S-adenosylmethionine synthetase
'Bartlett' v1.0	PCP000883_v1.0	K09422	MYBP	transcription factor MYB|plant
'Bartlett' v1.0	PCP000885_v1.0	K19892	GN4	glucan endo-1 3-beta-glucosidase 4
'Bartlett' v1.0	PCP000890_v1.0	K06892	F6H	feruloyl-CoA 6-hydroxylase
'Bartlett' v1.0	PCP000894_v1.0	K04382	PPP2C	serine/threonine-protein phosphatase 2A catalytic subunit
'Bartlett' v1.0	PCP000895_v1.0	K11594	DDX3X|bel	ATP-dependent RNA helicase DDX3X
'Bartlett' v1.0	PCP000899_v1.0	K07542	PIGV	GPI mannosyltransferase 2
'Bartlett' v1.0	PCP000900_v1.0	K21989	TMEM63|CSC1	calcium permeable stress-gated cation channel
'Bartlett' v1.0	PCP000901_v1.0	K15601	KDM3;	[histone H3]-dimethyl-L-lysine9 demethylase
'Bartlett' v1.0	PCP000902_v1.0	K01869	LARS|leuS	leucyl-tRNA synthetase
'Bartlett' v1.0	PCP000904_v1.0	K06997	yggS|PROSC	PLP dependent protein
'Bartlett' v1.0	PCP000909_v1.0	K08245	E3.4.23.40	phytepsin
'Bartlett' v1.0	PCP000910_v1.0	K20716	MAPKKK17_18	mitogen-activated protein kinase kinase kinase 17/18
'Bartlett' v1.0	PCP000914_v1.0	K18195	RGL4|rhiE	rhamnogalacturonan endolyase
'Bartlett' v1.0	PCP000915_v1.0	K19619	TDP2	tyrosyl-DNA phosphodiesterase 2
'Bartlett' v1.0	PCP000916_v1.0	K05907	APR	adenylyl-sulfate reductase (glutathione)
'Bartlett' v1.0	PCP000921_v1.0	K22048	MSL4S	mechanosensitive ion channel protein 4/5/6/7/8/9/10
'Bartlett' v1.0	PCP000924_v1.0	K16297	SCPL-II	serine carboxypeptidase-like clade II
'Bartlett' v1.0	PCP000935_v1.0	K09422	MYBP	transcription factor MYB|plant
'Bartlett' v1.0	PCP000936_v1.0	K09873	TIP	aquaporin TIP
'Bartlett' v1.0	PCP000939_v1.0	K02893	RP-L23Ae|RPL23A	large subunit ribosomal protein L23Ae
'Bartlett' v1.0	PCP000940_v1.0	K15276	SLC35B2|PAPST1	solute carrier family 35 (adenosine 3'-phospho 5'-phosphosulfate transporter)|member B2
'Bartlett' v1.0	PCP000942_v1.0	K10871	RAD51L3|RAD51D	RAD51-like protein 3
'Bartlett' v1.0	PCP000945_v1.0	K04523	UBQLN|DSK2	ubiquilin
'Bartlett' v1.0	PCP000947_v1.0	K21777	CCNB	G2/mitotic-specific cyclin-B|other
'Bartlett' v1.0	PCP000948_v1.0	K00485	FMO	dimethylaniline monooxygenase (N-oxide forming) / hypotaurine monooxygenase
'Bartlett' v1.0	PCP000965_v1.0	K03541	psbR	photosystem II 10kDa protein
'Bartlett' v1.0	PCP000966_v1.0	K18208	RNLS	renalase
'Bartlett' v1.0	PCP000971_v1.0	K10084	EDEM1	ER degradation enhancer|mannosidase alpha-like 1
'Bartlett' v1.0	PCP000972_v1.0	K00430	E1.11.1.7	peroxidase
'Bartlett' v1.0	PCP000976_v1.0	K01205	NAGLU	alpha-N-acetylglucosaminidase
'Bartlett' v1.0	PCP000978_v1.0	K00130	betB|gbsA	betaine-aldehyde dehydrogenase
'Bartlett' v1.0	PCP000979_v1.0	K00966	GMPP	mannose-1-phosphate guanylyltransferase
'Bartlett' v1.0	PCP000982_v1.0	K03355	APC8|CDC23	anaphase-promoting complex subunit 8
'Bartlett' v1.0	PCP000984_v1.0	K14396	PABPN1|PABP2	polyadenylate-binding protein 2
'Bartlett' v1.0	PCP000985_v1.0	K01626	E2.5.1.54|aroF|aroG|aroH	3-deoxy-7-phosphoheptulonate synthase
'Bartlett' v1.0	PCP000992_v1.0	K10526	OPCL1	OPC-8:0 CoA ligase 1
'Bartlett' v1.0	PCP000993_v1.0	K00051	E1.1.1.82	malate dehydrogenase (NADP+)
'Bartlett' v1.0	PCP000996_v1.0	K00873	PK|pyk	pyruvate kinase
'Bartlett' v1.0	PCP000998_v1.0	K10754	RFC1	replication factor C subunit 1
'Bartlett' v1.0	PCP001000_v1.0	K18081	MTMR1_2	myotubularin-related protein 1/2
'Bartlett' v1.0	PCP001005_v1.0	K02896	RP-L24e|RPL24	large subunit ribosomal protein L24e
'Bartlett' v1.0	PCP001009_v1.0	K13946	AUX1|LAX	auxin influx carrier (AUX1 LAX family)
'Bartlett' v1.0	PCP001016_v1.0	K13448	CML	calcium-binding protein CML
'Bartlett' v1.0	PCP001017_v1.0	K13448	CML	calcium-binding protein CML
'Bartlett' v1.0	PCP001018_v1.0	K01070	frmB|ESD|fghA	S-formylglutathione hydrolase
'Bartlett' v1.0	PCP001019_v1.0	K00006	GPD1	glycerol-3-phosphate dehydrogenase (NAD+)
'Bartlett' v1.0	PCP001020_v1.0	K00924	E2.7.1.-	kinase
'Bartlett' v1.0	PCP001023_v1.0	K05658	ABCB1|CD243	ATP-binding cassette|subfamily B (MDR/TAP)|member 1
'Bartlett' v1.0	PCP001024_v1.0	K04392	RAC1	Ras-related C3 botulinum toxin substrate 1
'Bartlett' v1.0	PCP001026_v1.0	K05309	PTGES2	microsomal prostaglandin-E synthase 2
'Bartlett' v1.0	PCP001027_v1.0	K19042	BOI	E3 ubiquitin-protein ligase BOI and related proteins
'Bartlett' v1.0	PCP001030_v1.0	K03094	SKP1|CBF3D	S-phase kinase-associated protein 1
'Bartlett' v1.0	PCP001032_v1.0	K18757	LARP1	la-related protein 1
'Bartlett' v1.0	PCP001036_v1.0	K21777	CCNB	G2/mitotic-specific cyclin-B|other
'Bartlett' v1.0	PCP001037_v1.0	K03241	EIF2B3	translation initiation factor eIF-2B subunit gamma
'Bartlett' v1.0	PCP001038_v1.0	K09422	MYBP	transcription factor MYB|plant
'Bartlett' v1.0	PCP001043_v1.0	K23336	ARMC8	armadillo repeat-containing protein 8
'Bartlett' v1.0	PCP001045_v1.0	K12898	HNRNPF_H	heterogeneous nuclear ribonucleoprotein F/H
'Bartlett' v1.0	PCP001049_v1.0	K10588	UBE3B	ubiquitin-protein ligase E3 B
'Bartlett' v1.0	PCP001053_v1.0	K13249	SSR1	translocon-associated protein subunit alpha
'Bartlett' v1.0	PCP001064_v1.0	K05356	SPS|sds	all-trans-nonaprenyl-diphosphate synthase
'Bartlett' v1.0	PCP001065_v1.0	K02954	RP-S14|MRPS14|rpsN	small subunit ribosomal protein S14
'Bartlett' v1.0	PCP001067_v1.0	K12829	SF3B2|SAP145|CUS1	splicing factor 3B subunit 2
'Bartlett' v1.0	PCP001071_v1.0	K25163	WAPL	wings apart-like protein
'Bartlett' v1.0	PCP001072_v1.0	K18998	CPL1_2	RNA polymerase II C-terminal domain phosphatase-like 1/2
'Bartlett' v1.0	PCP001084_v1.0	K13379	RGP|UTM	reversibly glycosylated polypeptide / UDP-arabinopyranose mutase
'Bartlett' v1.0	PCP001086_v1.0	K16329	psuG	pseudouridylate synthase
'Bartlett' v1.0	PCP001088_v1.0	K12882	NCBP1|CBP80	nuclear cap-binding protein subunit 1
'Bartlett' v1.0	PCP001091_v1.0	K06963	TAN1|THUMPD1	tRNA acetyltransferase TAN1
'Bartlett' v1.0	PCP001095_v1.0	K10899	RECQL	ATP-dependent DNA helicase Q1
'Bartlett' v1.0	PCP001096_v1.0	K17893	AOX1|AOX2	ubiquinol oxidase
'Bartlett' v1.0	PCP001098_v1.0	K01698	hemB|ALAD	porphobilinogen synthase
'Bartlett' v1.0	PCP001099_v1.0	K21604	IAR3|ILL6	jasmonoyl-L-amino acid hydrolase
'Bartlett' v1.0	PCP001100_v1.0	K21027	TRMU|SLM3	tRNA-5-taurinomethyluridine 2-sulfurtransferase
'Bartlett' v1.0	PCP001108_v1.0	K03152	thiJ	protein deglycase
'Bartlett' v1.0	PCP001117_v1.0	K03097	CSNK2A	casein kinase II subunit alpha
'Bartlett' v1.0	PCP001119_v1.0	K01455	E3.5.1.49	formamidase
'Bartlett' v1.0	PCP001127_v1.0	K16275	BAH|NLA	E3 ubiquitin-protein ligase BAH
'Bartlett' v1.0	PCP001130_v1.0	K01679	E4.2.1.2B|fumC|FH	fumarate hydratase|class II
'Bartlett' v1.0	PCP001132_v1.0	K10406	KIFC2_3	kinesin family member C2/C3
'Bartlett' v1.0	PCP001137_v1.0	K03797	E3.4.21.102|prc|ctpA	carboxyl-terminal processing protease
'Bartlett' v1.0	PCP001141_v1.0	K13144	INTS7	integrator complex subunit 7
'Bartlett' v1.0	PCP001146_v1.0	K02377	TSTA3|fcl	GDP-L-fucose synthase
'Bartlett' v1.0	PCP001148_v1.0	K01537	ATP2C	P-type Ca2+ transporter type 2C
'Bartlett' v1.0	PCP001152_v1.0	K17301	COPB1|SEC26	coatomer subunit beta
'Bartlett' v1.0	PCP001153_v1.0	K07195	EXOC7|EXO70	exocyst complex component 7
'Bartlett' v1.0	PCP001154_v1.0	K01051	E3.1.1.11	pectinesterase
'Bartlett' v1.0	PCP001157_v1.0	K22684	MCA1	metacaspase-1
'Bartlett' v1.0	PCP001159_v1.0	K04564	SOD2	superoxide dismutase|Fe-Mn family
'Bartlett' v1.0	PCP001160_v1.0	K14396	PABPN1|PABP2	polyadenylate-binding protein 2
'Bartlett' v1.0	PCP001161_v1.0	K00261	GLUD1_2|gdhA	glutamate dehydrogenase (NAD(P)+)
'Bartlett' v1.0	PCP001166_v1.0	K16276	K16276|BTS	zinc finger protein-like protein
'Bartlett' v1.0	PCP001169_v1.0	K13412	CPK	calcium-dependent protein kinase
'Bartlett' v1.0	PCP001170_v1.0	K09510	DNAJB4	DnaJ homolog subfamily B member 4
'Bartlett' v1.0	PCP001176_v1.0	K00472	P4HA	prolyl 4-hydroxylase
'Bartlett' v1.0	PCP001179_v1.0	K01102	PDP	pyruvate dehydrogenase phosphatase
'Bartlett' v1.0	PCP001183_v1.0	K00855	PRK|prkB	phosphoribulokinase
'Bartlett' v1.0	PCP001187_v1.0	K13113	UBL5|HUB1	ubiquitin-like protein 5
'Bartlett' v1.0	PCP001192_v1.0	K09874	NIP	aquaporin NIP
'Bartlett' v1.0	PCP001194_v1.0	K13447	RBOH	respiratory burst oxidase
'Bartlett' v1.0	PCP001196_v1.0	K00915	IPMK|IPK2	inositol-polyphosphate multikinase
'Bartlett' v1.0	PCP001198_v1.0	K10751	CHAF1B	chromatin assembly factor 1 subunit B
'Bartlett' v1.0	PCP001200_v1.0	K22698	SEY1	protein SEY1
'Bartlett' v1.0	PCP001202_v1.0	K14508	NPR1	regulatory protein NPR1
'Bartlett' v1.0	PCP001204_v1.0	K11593	ELF2C|AGO	eukaryotic translation initiation factor 2C
'Bartlett' v1.0	PCP001205_v1.0	K09422	MYBP	transcription factor MYB|plant
'Bartlett' v1.0	PCP001211_v1.0	K10590	TRIP12	E3 ubiquitin-protein ligase TRIP12
'Bartlett' v1.0	PCP001218_v1.0	K03131	TAF6	transcription initiation factor TFIID subunit 6
'Bartlett' v1.0	PCP001220_v1.0	K03236	EIF1A	translation initiation factor 1A
'Bartlett' v1.0	PCP001223_v1.0	K05399	LBP	lipopolysaccharide-binding protein
'Bartlett' v1.0	PCP001224_v1.0	K09458	fabF|OXSM|CEM1	3-oxoacyl-[acyl-carrier-protein] synthase II
'Bartlett' v1.0	PCP001225_v1.0	K04459	DUSP|MKP	dual specificity MAP kinase phosphatase
'Bartlett' v1.0	PCP001231_v1.0	K15901	TPRKB|CGI121	EKC/KEOPS complex subunit TPRKB/CGI121
'Bartlett' v1.0	PCP001236_v1.0	K03327	TC.MATE|SLC47A|norM|mdtK|dinF	multidrug resistance protein|MATE family
'Bartlett' v1.0	PCP001238_v1.0	K13195	CIRBP	cold-inducible RNA-binding protein
'Bartlett' v1.0	PCP001241_v1.0	K14827	IPI1|TEX10	pre-rRNA-processing protein IPI1
'Bartlett' v1.0	PCP001245_v1.0	K05864	PPID|CYPD	peptidyl-prolyl isomerase D
'Bartlett' v1.0	PCP001248_v1.0	K01778	dapF	diaminopimelate epimerase
'Bartlett' v1.0	PCP001249_v1.0	K10742	DNA2	DNA replication ATP-dependent helicase/nuclease Dna2
'Bartlett' v1.0	PCP001250_v1.0	K11271	DSCC1|DCC1	sister chromatid cohesion protein DCC1
'Bartlett' v1.0	PCP001253_v1.0	K03239	EIF2B1	translation initiation factor eIF-2B subunit alpha
'Bartlett' v1.0	PCP001254_v1.0	K03033	PSMD3|RPN3	26S proteasome regulatory subunit N3
'Bartlett' v1.0	PCP001255_v1.0	K10581	UBE2O	ubiquitin-conjugating enzyme E2 O
'Bartlett' v1.0	PCP001259_v1.0	K13110	MFAP1	microfibrillar-associated protein 1
'Bartlett' v1.0	PCP001260_v1.0	K13508	GPAT	glycerol-3-phosphate acyltransferase
'Bartlett' v1.0	PCP001261_v1.0	K14638	SLC15A3_4|PHT	solute carrier family 15 (peptide/histidine transporter)|member 3/4
'Bartlett' v1.0	PCP001262_v1.0	K15813	LUP4	beta-amyrin synthase
'Bartlett' v1.0	PCP001268_v1.0	K14432	ABF	ABA responsive element binding factor
'Bartlett' v1.0	PCP001269_v1.0	K13174	THOC5	THO complex subunit 5
'Bartlett' v1.0	PCP001270_v1.0	K14292	TGS1	trimethylguanosine synthase
'Bartlett' v1.0	PCP001271_v1.0	K14292	TGS1	trimethylguanosine synthase
'Bartlett' v1.0	PCP001274_v1.0	K21444	PCBP3_4	poly(rC)-binding protein 3/4
'Bartlett' v1.0	PCP001275_v1.0	K10777	LIG4|DNL4	DNA ligase 4
'Bartlett' v1.0	PCP001283_v1.0	K22985	GPR107	G protein-coupled receptor 107
'Bartlett' v1.0	PCP001285_v1.0	K08472	MLO	mlo protein
'Bartlett' v1.0	PCP001287_v1.0	K03137	TFIIE2|GTF2E2|TFA2	transcription initiation factor TFIIE subunit beta
'Bartlett' v1.0	PCP001298_v1.0	K04565	SOD1	superoxide dismutase|Cu-Zn family
'Bartlett' v1.0	PCP001300_v1.0	K02939	RP-L9|MRPL9|rplI	large subunit ribosomal protein L9
'Bartlett' v1.0	PCP001301_v1.0	K14724	SLC9A8|NHE8	solute carrier family 9 (sodium/hydrogen exchanger)|member 8
'Bartlett' v1.0	PCP001306_v1.0	K13510	LPCAT1_2	lysophosphatidylcholine acyltransferase / lyso-PAF acetyltransferase
'Bartlett' v1.0	PCP001308_v1.0	K13347	PXMP2|PMP22	peroxisomal membrane protein 2
'Bartlett' v1.0	PCP001312_v1.0	K03135	TAF11	transcription initiation factor TFIID subunit 11
'Bartlett' v1.0	PCP001314_v1.0	K12815	DHX38|PRP16	pre-mRNA-splicing factor ATP-dependent RNA helicase DHX38/PRP16
'Bartlett' v1.0	PCP001315_v1.0	K19589	N6AMT1	release factor glutamine methyltransferase
'Bartlett' v1.0	PCP001317_v1.0	K02542	MCM6	DNA replication licensing factor MCM6
'Bartlett' v1.0	PCP001318_v1.0	K07399	resB|ccs1	cytochrome c biogenesis protein
'Bartlett' v1.0	PCP001319_v1.0	K03527	ispH|lytB	4-hydroxy-3-methylbut-2-en-1-yl diphosphate reductase
'Bartlett' v1.0	PCP001339_v1.0	K12816	CDC40|PRP17	pre-mRNA-processing factor 17
'Bartlett' v1.0	PCP001340_v1.0	K15014	SLC29A1_2_3|ENT1_2_3	solute carrier family 29 (equilibrative nucleoside transporter)|member 1/2/3
'Bartlett' v1.0	PCP001346_v1.0	K15559	RTT103	regulator of Ty1 transposition protein 103
'Bartlett' v1.0	PCP001347_v1.0	K12875	ACIN1|ACINUS	apoptotic chromatin condensation inducer in the nucleus
'Bartlett' v1.0	PCP001349_v1.0	K23677	SPNS	MFS transporter|Spinster family|sphingosine-1-phosphate transporter
'Bartlett' v1.0	PCP001362_v1.0	K02358	tuf|TUFM	elongation factor Tu
'Bartlett' v1.0	PCP001364_v1.0	K08235	E2.4.1.207	xyloglucan:xyloglucosyl transferase
'Bartlett' v1.0	PCP001365_v1.0	K14504	TCH4	xyloglucan:xyloglucosyl transferase TCH4
'Bartlett' v1.0	PCP001367_v1.0	K01823	idi|IDI	isopentenyl-diphosphate Delta-isomerase
'Bartlett' v1.0	PCP001370_v1.0	K18835	WRKY2	WRKY transcription factor 2
'Bartlett' v1.0	PCP001371_v1.0	K18045	SIW14|OCA3	tyrosine-protein phosphatase SIW14
'Bartlett' v1.0	PCP001372_v1.0	K12451	UER1	3 5-epimerase/4-reductase
'Bartlett' v1.0	PCP001373_v1.0	K01115	PLD1_2	phospholipase D1/2
'Bartlett' v1.0	PCP001378_v1.0	K09873	TIP	aquaporin TIP
'Bartlett' v1.0	PCP001380_v1.0	K02867	RP-L11|MRPL11|rplK	large subunit ribosomal protein L11
'Bartlett' v1.0	PCP001382_v1.0	K24028	DMR6|DLO	salicylic acid 3-hydroxylase
'Bartlett' v1.0	PCP001383_v1.0	K09338	HD-ZIP	homeobox-leucine zipper protein
'Bartlett' v1.0	PCP001390_v1.0	K01897	ACSL|fadD	long-chain acyl-CoA synthetase
'Bartlett' v1.0	PCP001391_v1.0	K14326	UPF1|RENT1	regulator of nonsense transcripts 1
'Bartlett' v1.0	PCP001398_v1.0	K15042	KPNA5_6	importin subunit alpha-6/7
'Bartlett' v1.0	PCP001403_v1.0	K01113	phoD	alkaline phosphatase D
'Bartlett' v1.0	PCP001420_v1.0	K08065	NFYB|HAP3	nuclear transcription Y subunit beta
'Bartlett' v1.0	PCP001436_v1.0	K12823	DDX5|DBP2	ATP-dependent RNA helicase DDX5/DBP2
'Bartlett' v1.0	PCP001437_v1.0	K09422	MYBP	transcription factor MYB|plant
'Bartlett' v1.0	PCP001442_v1.0	K04569	CCS	copper chaperone for superoxide dismutase
'Bartlett' v1.0	PCP001443_v1.0	K18447	NUDX14	ADP-sugar diphosphatase
'Bartlett' v1.0	PCP001444_v1.0	K10579	UBE2M|UBC12	ubiquitin-conjugating enzyme E2 M
'Bartlett' v1.0	PCP001456_v1.0	K00588	E2.1.1.104	caffeoyl-CoA O-methyltransferase
'Bartlett' v1.0	PCP001466_v1.0	K14840	NOP53|GLTSCR2	nucleolar protein 53
'Bartlett' v1.0	PCP001467_v1.0	K10960	chlP|bchP	geranylgeranyl diphosphate/geranylgeranyl-bacteriochlorophyllide a reductase
'Bartlett' v1.0	PCP001477_v1.0	K01762	ACS	1-aminocyclopropane-1-carboxylate synthase
'Bartlett' v1.0	PCP001481_v1.0	K15277	SLC35B3|PAPST2	solute carrier family 35 (adenosine 3'-phospho 5'-phosphosulfate transporter)|member B3
'Bartlett' v1.0	PCP001493_v1.0	K06670	SCC1|MCD1|RAD21	cohesin complex subunit SCC1
'Bartlett' v1.0	PCP001525_v1.0	K08065	NFYB|HAP3	nuclear transcription Y subunit beta
'Bartlett' v1.0	PCP001533_v1.0	K09419	HSFF	heat shock transcription factor|other eukaryote
'Bartlett' v1.0	PCP001543_v1.0	K04802	PCNA	proliferating cell nuclear antigen
'Bartlett' v1.0	PCP001568_v1.0	K08235	E2.4.1.207	xyloglucan:xyloglucosyl transferase
'Bartlett' v1.0	PCP001599_v1.0	K14504	TCH4	xyloglucan:xyloglucosyl transferase TCH4
'Bartlett' v1.0	PCP001616_v1.0	K02903	RP-L28e|RPL28	large subunit ribosomal protein L28e
'Bartlett' v1.0	PCP001680_v1.0	K12581	CNOT7_8|CAF1|POP2	CCR4-NOT transcription complex subunit 7/8
'Bartlett' v1.0	PCP001681_v1.0	K17338	REEP1_2_3_4	receptor expression-enhancing protein 1/2/3/4
'Bartlett' v1.0	PCP001682_v1.0	K06620	E2F3	transcription factor E2F3
'Bartlett' v1.0	PCP001683_v1.0	K15032	MTERFD	mTERF domain-containing protein|mitochondrial
'Bartlett' v1.0	PCP001684_v1.0	K03386	PRDX2_4|ahpC	peroxiredoxin 2/4
'Bartlett' v1.0	PCP001685_v1.0	K22522	LOG	cytokinin riboside 5'-monophosphate phosphoribohydrolase
'Bartlett' v1.0	PCP001687_v1.0	K17824	DCUN1D4_5	DCN1-like protein 4/5
'Bartlett' v1.0	PCP001688_v1.0	K19513	CLEC16A	protein CLEC16A
'Bartlett' v1.0	PCP001697_v1.0	K07195	EXOC7|EXO70	exocyst complex component 7
'Bartlett' v1.0	PCP001699_v1.0	K15170	MED27	mediator of RNA polymerase II transcription subunit 27
'Bartlett' v1.0	PCP001707_v1.0	K20305	TRAPPC8|TRS85	trafficking protein particle complex subunit 8
'Bartlett' v1.0	PCP001709_v1.0	K08486	STX1B_2_3	syntaxin 1B/2/3
'Bartlett' v1.0	PCP001710_v1.0	K08486	STX1B_2_3	syntaxin 1B/2/3
'Bartlett' v1.0	PCP001712_v1.0	K08064	NFYA|HAP2	nuclear transcription factor Y|alpha
'Bartlett' v1.0	PCP001718_v1.0	K02890	RP-L22|MRPL22|rplV	large subunit ribosomal protein L22
'Bartlett' v1.0	PCP001723_v1.0	K13412	CPK	calcium-dependent protein kinase
'Bartlett' v1.0	PCP001725_v1.0	K02989	RP-S5e|RPS5	small subunit ribosomal protein S5e
'Bartlett' v1.0	PCP001727_v1.0	K19043	RHF	E3 ubiquitin-protein ligase RHF
'Bartlett' v1.0	PCP001731_v1.0	K07024	SPP	sucrose-6-phosphatase
'Bartlett' v1.0	PCP001732_v1.0	K09835	crtISO|crtH	prolycopene isomerase
'Bartlett' v1.0	PCP001733_v1.0	K05681	ABCG2|CD338	ATP-binding cassette|subfamily G (WHITE)|member 2
'Bartlett' v1.0	PCP001734_v1.0	K13412	CPK	calcium-dependent protein kinase
'Bartlett' v1.0	PCP001736_v1.0	K22422	DONSON	protein downstream neighbor of Son
'Bartlett' v1.0	PCP001738_v1.0	K08341	GABARAP|ATG8|LC3	GABA(A) receptor-associated protein
'Bartlett' v1.0	PCP001740_v1.0	K16275	BAH|NLA	E3 ubiquitin-protein ligase BAH
'Bartlett' v1.0	PCP001741_v1.0	K01301	NAALAD	N-acetylated-alpha-linked acidic dipeptidase
'Bartlett' v1.0	PCP001743_v1.0	K11838	USP7|UBP15	ubiquitin carboxyl-terminal hydrolase 7
'Bartlett' v1.0	PCP001747_v1.0	K02979	RP-S28e|RPS28	small subunit ribosomal protein S28e
'Bartlett' v1.0	PCP001750_v1.0	K22855	EEF1AKMT1|EFM5	EEF1A lysine methyltransferase 1
'Bartlett' v1.0	PCP001752_v1.0	K03574	mutT|NUDT15|MTH2	8-oxo-dGTP diphosphatase
'Bartlett' v1.0	PCP001753_v1.0	K01595	ppc	phosphoenolpyruvate carboxylase
'Bartlett' v1.0	PCP001755_v1.0	K15889	PCME	prenylcysteine alpha-carboxyl methylesterase
'Bartlett' v1.0	PCP001756_v1.0	K11991	tadA	tRNA(adenine34) deaminase
'Bartlett' v1.0	PCP001757_v1.0	K01530	E7.6.2.1	phospholipid-translocating ATPase
'Bartlett' v1.0	PCP001758_v1.0	K13448	CML	calcium-binding protein CML
'Bartlett' v1.0	PCP001766_v1.0	K01611	speD|AMD1	S-adenosylmethionine decarboxylase
'Bartlett' v1.0	PCP001771_v1.0	K04077	groEL|HSPD1	chaperonin GroEL
'Bartlett' v1.0	PCP001776_v1.0	K10908	POLRMT|RPO41	DNA-directed RNA polymerase|mitochondrial
'Bartlett' v1.0	PCP001779_v1.0	K01076	ABHD17	abhydrolase domain-containing protein 17
'Bartlett' v1.0	PCP001782_v1.0	K01246	tag	DNA-3-methyladenine glycosylase I
'Bartlett' v1.0	PCP001785_v1.0	K23280	RRT	rhamnogalacturonan I rhamnosyltransferase
'Bartlett' v1.0	PCP001788_v1.0	K23280	RRT	rhamnogalacturonan I rhamnosyltransferase
'Bartlett' v1.0	PCP001789_v1.0	K23280	RRT	rhamnogalacturonan I rhamnosyltransferase
'Bartlett' v1.0	PCP001790_v1.0	K23280	RRT	rhamnogalacturonan I rhamnosyltransferase
'Bartlett' v1.0	PCP001794_v1.0	K09716	dtdA|GEK1	D-aminoacyl-tRNA deacylase
'Bartlett' v1.0	PCP001804_v1.0	K14766	NOP14|UTP2	nucleolar protein 14
'Bartlett' v1.0	PCP001807_v1.0	K09264	K09264	MADS-box transcription factor|plant
'Bartlett' v1.0	PCP001808_v1.0	K09264	K09264	MADS-box transcription factor|plant
'Bartlett' v1.0	PCP001811_v1.0	K14431	TGA	transcription factor TGA
'Bartlett' v1.0	PCP001812_v1.0	K22683	APF2	aspartyl protease family protein
'Bartlett' v1.0	PCP001816_v1.0	K15168	MED25	mediator of RNA polymerase II transcription subunit 25
'Bartlett' v1.0	PCP001820_v1.0	K10525	AOC	allene oxide cyclase
'Bartlett' v1.0	PCP001821_v1.0	K01265	map	methionyl aminopeptidase
'Bartlett' v1.0	PCP001822_v1.0	K09287	RAV	RAV-like factor
'Bartlett' v1.0	PCP001827_v1.0	K13211	GCFC	GC-rich sequence DNA-binding factor
'Bartlett' v1.0	PCP001828_v1.0	K13081	LAR	leucoanthocyanidin reductase
'Bartlett' v1.0	PCP001831_v1.0	K22683	APF2	aspartyl protease family protein
'Bartlett' v1.0	PCP001833_v1.0	K13115	CCDC130	coiled-coil domain-containing protein 130
'Bartlett' v1.0	PCP001834_v1.0	K18749	LSM14|RAP55|SCD6	protein LSM14
'Bartlett' v1.0	PCP001838_v1.0	K03574	mutT|NUDT15|MTH2	8-oxo-dGTP diphosphatase
'Bartlett' v1.0	PCP001839_v1.0	K03574	mutT|NUDT15|MTH2	8-oxo-dGTP diphosphatase
'Bartlett' v1.0	PCP001840_v1.0	K01595	ppc	phosphoenolpyruvate carboxylase
'Bartlett' v1.0	PCP001842_v1.0	K15889	PCME	prenylcysteine alpha-carboxyl methylesterase
'Bartlett' v1.0	PCP001843_v1.0	K11991	tadA	tRNA(adenine34) deaminase
'Bartlett' v1.0	PCP001844_v1.0	K01530	E7.6.2.1	phospholipid-translocating ATPase
'Bartlett' v1.0	PCP001845_v1.0	K13448	CML	calcium-binding protein CML
'Bartlett' v1.0	PCP001847_v1.0	K07023	YGK1|HDDC2	5'-deoxynucleotidase
'Bartlett' v1.0	PCP001848_v1.0	K20224	IPO9|RANBP9	importin-9
'Bartlett' v1.0	PCP001850_v1.0	K00876	udk|UCK	uridine kinase
'Bartlett' v1.0	PCP001853_v1.0	K19600	TUB|TULP	tubby and related proteins
'Bartlett' v1.0	PCP001854_v1.0	K12858	DDX23|PRP28	ATP-dependent RNA helicase DDX23/PRP28
'Bartlett' v1.0	PCP001859_v1.0	K03243	EIF5B	translation initiation factor 5B
'Bartlett' v1.0	PCP001860_v1.0	K22736	VIT	vacuolar iron transporter family protein
'Bartlett' v1.0	PCP001861_v1.0	K13176	THOC7	THO complex subunit 7
'Bartlett' v1.0	PCP001862_v1.0	K20557	VIP1	transcription factor VIP1
'Bartlett' v1.0	PCP001863_v1.0	K25193	SDC	serine decarboxylase
'Bartlett' v1.0	PCP001865_v1.0	K01673	cynT|can	carbonic anhydrase
'Bartlett' v1.0	PCP001878_v1.0	K08235	E2.4.1.207	xyloglucan:xyloglucosyl transferase
'Bartlett' v1.0	PCP001879_v1.0	K10606	FANCL|PHF9	E3 ubiquitin-protein ligase FANCL
'Bartlett' v1.0	PCP001880_v1.0	K09338	HD-ZIP	homeobox-leucine zipper protein
'Bartlett' v1.0	PCP001883_v1.0	K08065	NFYB|HAP3	nuclear transcription Y subunit beta
'Bartlett' v1.0	PCP001885_v1.0	K09422	MYBP	transcription factor MYB|plant
'Bartlett' v1.0	PCP001886_v1.0	K01762	ACS	1-aminocyclopropane-1-carboxylate synthase
'Bartlett' v1.0	PCP001888_v1.0	K23871	CGR	putative pectin methylesterase
'Bartlett' v1.0	PCP001890_v1.0	K24193	STP	MFS transporter|SP family|sugar:H+ symporter
'Bartlett' v1.0	PCP001895_v1.0	K14810	DDX56|DBP9	ATP-dependent RNA helicase DDX56/DBP9
'Bartlett' v1.0	PCP001903_v1.0	K20102	YTHDF	YTH domain-containing family protein
'Bartlett' v1.0	PCP001907_v1.0	K04498	EP300|CREBBP|KAT3	E1A/CREB-binding protein
'Bartlett' v1.0	PCP001910_v1.0	K19355	MAN	mannan endo-1 4-beta-mannosidase
'Bartlett' v1.0	PCP001916_v1.0	K19038	ATL41	E3 ubiquitin-protein ligase ATL41
'Bartlett' v1.0	PCP001920_v1.0	K00232	E1.3.3.6|ACOX1|ACOX3	acyl-CoA oxidase
'Bartlett' v1.0	PCP001923_v1.0	K03028	PSMD2|RPN1	26S proteasome regulatory subunit N1
'Bartlett' v1.0	PCP001925_v1.0	K00815	TAT	tyrosine aminotransferase
'Bartlett' v1.0	PCP001926_v1.0	K00815	TAT	tyrosine aminotransferase
'Bartlett' v1.0	PCP001928_v1.0	K01530	E7.6.2.1	phospholipid-translocating ATPase
'Bartlett' v1.0	PCP001929_v1.0	K23047	UNKL	E3 ubiquitin-protein ligase UNKL
'Bartlett' v1.0	PCP001930_v1.0	K16812	TPX2	targeting protein for Xklp2
'Bartlett' v1.0	PCP001931_v1.0	K10695	RNF1_2	E3 ubiquitin-protein ligase RNF1/2
'Bartlett' v1.0	PCP001933_v1.0	K02178	BUB1	checkpoint serine/threonine-protein kinase
'Bartlett' v1.0	PCP001934_v1.0	K23788	TUL1|FLY1_2	transmembrane E3 ubiquitin-protein ligase
'Bartlett' v1.0	PCP001936_v1.0	K03978	engB	GTP-binding protein
'Bartlett' v1.0	PCP001938_v1.0	K01188	E3.2.1.21	beta-glucosidase
'Bartlett' v1.0	PCP001940_v1.0	K21995	CYP77A	cytochrome P450 family 77 subfamily A
'Bartlett' v1.0	PCP001943_v1.0	K07304	msrA	peptide-methionine (S)-S-oxide reductase
'Bartlett' v1.0	PCP001946_v1.0	K07874	RAB1A	Ras-related protein Rab-1A
'Bartlett' v1.0	PCP001951_v1.0	K09286	EREBP	EREBP-like factor
'Bartlett' v1.0	PCP001952_v1.0	K09286	EREBP	EREBP-like factor
'Bartlett' v1.0	PCP001956_v1.0	K14550	UTP10|HEATR1	U3 small nucleolar RNA-associated protein 10
'Bartlett' v1.0	PCP001958_v1.0	K01444	AGA|aspG	N4-(beta-N-acetylglucosaminyl)-L-asparaginase
'Bartlett' v1.0	PCP001959_v1.0	K24193	STP	MFS transporter|SP family|sugar:H+ symporter
'Bartlett' v1.0	PCP001961_v1.0	K00344	qor|CRYZ	NADPH:quinone reductase
'Bartlett' v1.0	PCP001964_v1.0	K13095	SF1	splicing factor 1
'Bartlett' v1.0	PCP001965_v1.0	K03026	RPC4|POLR3D	DNA-directed RNA polymerase III subunit RPC4
'Bartlett' v1.0	PCP001971_v1.0	K22804	SMC6	structural maintenance of chromosomes protein 6
'Bartlett' v1.0	PCP001972_v1.0	K10268	FBXL2_20	F-box and leucine-rich repeat protein 2/20
'Bartlett' v1.0	PCP001975_v1.0	K06674	SMC2	structural maintenance of chromosome 2
'Bartlett' v1.0	PCP001976_v1.0	K05863	SLC25A4S|ANT	solute carrier family 25 (mitochondrial adenine nucleotide translocator)|member 4/5/6/31
'Bartlett' v1.0	PCP001979_v1.0	K23280	RRT	rhamnogalacturonan I rhamnosyltransferase
'Bartlett' v1.0	PCP001986_v1.0	K04773	sppA	protease IV
'Bartlett' v1.0	PCP001990_v1.0	K00876	udk|UCK	uridine kinase
'Bartlett' v1.0	PCP001991_v1.0	K11129	NHP2|NOLA2	H/ACA ribonucleoprotein complex subunit 2
'Bartlett' v1.0	PCP001992_v1.0	K01890	FARSB|pheT	phenylalanyl-tRNA synthetase beta chain
'Bartlett' v1.0	PCP001995_v1.0	K01689	ENO|eno	enolase
'Bartlett' v1.0	PCP001998_v1.0	K09286	EREBP	EREBP-like factor
'Bartlett' v1.0	PCP002000_v1.0	K01530	E7.6.2.1	phospholipid-translocating ATPase
'Bartlett' v1.0	PCP002001_v1.0	K21751	DR1|NC2-beta	down-regulator of transcription 1
'Bartlett' v1.0	PCP002003_v1.0	K13179	DDX18|HAS1	ATP-dependent RNA helicase DDX18/HAS1
'Bartlett' v1.0	PCP002006_v1.0	K03111	ssb	single-strand DNA-binding protein
'Bartlett' v1.0	PCP002008_v1.0	K03680	EIF2B4	translation initiation factor eIF-2B subunit delta
'Bartlett' v1.0	PCP002012_v1.0	K03136	TFIIE1|GTF2E1|TFA1|tfe	transcription initiation factor TFIIE subunit alpha
'Bartlett' v1.0	PCP002013_v1.0	K03128	TAF2	transcription initiation factor TFIID subunit 2
'Bartlett' v1.0	PCP002014_v1.0	K13448	CML	calcium-binding protein CML
'Bartlett' v1.0	PCP002015_v1.0	K01148	PARN|PNLDC1	poly(A)-specific ribonuclease
'Bartlett' v1.0	PCP002020_v1.0	K01649	leuA|IMS	2-isopropylmalate synthase
'Bartlett' v1.0	PCP002036_v1.0	K10268	FBXL2_20	F-box and leucine-rich repeat protein 2/20
'Bartlett' v1.0	PCP002042_v1.0	K03130	TAF5	transcription initiation factor TFIID subunit 5
'Bartlett' v1.0	PCP002045_v1.0	K03695	clpB	ATP-dependent Clp protease ATP-binding subunit ClpB
'Bartlett' v1.0	PCP002046_v1.0	K12581	CNOT7_8|CAF1|POP2	CCR4-NOT transcription complex subunit 7/8
'Bartlett' v1.0	PCP002048_v1.0	K11643	CHD4|MI2B	chromodomain-helicase-DNA-binding protein 4
'Bartlett' v1.0	PCP002049_v1.0	K15400	HHT1	omega-hydroxypalmitate O-feruloyl transferase
'Bartlett' v1.0	PCP002051_v1.0	K01183	E3.2.1.14	chitinase
'Bartlett' v1.0	PCP002054_v1.0	K22763	DESI2|PPPDE1	deubiquitinase DESI2
'Bartlett' v1.0	PCP002057_v1.0	K00811	ASP5	aspartate aminotransferase|chloroplastic
'Bartlett' v1.0	PCP002059_v1.0	K20726	TMEM222	transmembrane protein 222
'Bartlett' v1.0	PCP002060_v1.0	K04424	ZAK|MLTK	sterile alpha motif and leucine zipper containing kinase AZK
'Bartlett' v1.0	PCP002062_v1.0	K14498	SNRK2	serine/threonine-protein kinase SRK2
'Bartlett' v1.0	PCP002063_v1.0	K06268	PPP3R|CNB	serine/threonine-protein phosphatase 2B regulatory subunit
'Bartlett' v1.0	PCP002065_v1.0	K14845	RAI1|DOM3Z	RAT1-interacting protein
'Bartlett' v1.0	PCP002067_v1.0	K03115	CSNK2B	casein kinase II subunit beta
'Bartlett' v1.0	PCP002069_v1.0	K02921	RP-L37Ae|RPL37A	large subunit ribosomal protein L37Ae
'Bartlett' v1.0	PCP002070_v1.0	K10875	RAD54L|RAD54	DNA repair and recombination protein RAD54 and RAD54-like protein
'Bartlett' v1.0	PCP002071_v1.0	K08494	NSPN	novel plant SNARE
'Bartlett' v1.0	PCP002074_v1.0	K07297	ADIPOR	adiponectin receptor
'Bartlett' v1.0	PCP002075_v1.0	K01358	clpP|CLPP	ATP-dependent Clp protease|protease subunit
'Bartlett' v1.0	PCP002079_v1.0	K09493	CCT1|TCP1	T-complex protein 1 subunit alpha
'Bartlett' v1.0	PCP002080_v1.0	K02916	RP-L35|MRPL35|rpmI	large subunit ribosomal protein L35
'Bartlett' v1.0	PCP002085_v1.0	K02214	CDC7	cell division control protein 7
'Bartlett' v1.0	PCP002087_v1.0	K02884	RP-L19|MRPL19|rplS	large subunit ribosomal protein L19
'Bartlett' v1.0	PCP002089_v1.0	K03032	PSMD1|RPN2	26S proteasome regulatory subunit N2
'Bartlett' v1.0	PCP002095_v1.0	K15692	RNF13|RZF	E3 ubiquitin-protein ligase RNF13
'Bartlett' v1.0	PCP002096_v1.0	K22913	FIG4	phosphatidylinositol 3 5-bisphosphate 5-phosphatase
'Bartlett' v1.0	PCP002101_v1.0	K02881	RP-L18|MRPL18|rplR	large subunit ribosomal protein L18
'Bartlett' v1.0	PCP002102_v1.0	K09191	GTF3A	general transcription factor IIIA
'Bartlett' v1.0	PCP002104_v1.0	K09422	MYBP	transcription factor MYB|plant
'Bartlett' v1.0	PCP002105_v1.0	K14412	FUT13|FucTC	alpha-1 4-fucosyltransferase
'Bartlett' v1.0	PCP002107_v1.0	K08917	LHCB6	light-harvesting complex II chlorophyll a/b binding protein 6
'Bartlett' v1.0	PCP002108_v1.0	K17470	SULTR1	sulfate transporter 1|high-affinity
'Bartlett' v1.0	PCP002110_v1.0	K10206	E2.6.1.83	LL-diaminopimelate aminotransferase
'Bartlett' v1.0	PCP002112_v1.0	K10400	KIF15	kinesin family member 15
'Bartlett' v1.0	PCP002118_v1.0	K21343	USP15	ubiquitin carboxyl-terminal hydrolase 15
'Bartlett' v1.0	PCP002124_v1.0	K09503	DNAJA2	DnaJ homolog subfamily A member 2
'Bartlett' v1.0	PCP002129_v1.0	K19042	BOI	E3 ubiquitin-protein ligase BOI and related proteins
'Bartlett' v1.0	PCP002131_v1.0	K01338	lon	ATP-dependent Lon protease
'Bartlett' v1.0	PCP002132_v1.0	K11131	DKC1|NOLA4|CBF5	H/ACA ribonucleoprotein complex subunit 4
'Bartlett' v1.0	PCP002135_v1.0	K21804	METTL21A	protein N-lysine methyltransferase METTL21A
'Bartlett' v1.0	PCP002136_v1.0	K14326	UPF1|RENT1	regulator of nonsense transcripts 1
'Bartlett' v1.0	PCP002137_v1.0	K11550	SPBC25|SPC25	kinetochore protein Spc25|animal type
'Bartlett' v1.0	PCP002139_v1.0	K22824	WTAP	pre-mRNA-splicing regulator WTAP
'Bartlett' v1.0	PCP002140_v1.0	K06617	E2.4.1.82	raffinose synthase
'Bartlett' v1.0	PCP002142_v1.0	K16903	TAA1	L-tryptophan---pyruvate aminotransferase
'Bartlett' v1.0	PCP002143_v1.0	K11086	SNRPB|SMB	small nuclear ribonucleoprotein B and B'
'Bartlett' v1.0	PCP002144_v1.0	K12393	AP1M	AP-1 complex subunit mu
'Bartlett' v1.0	PCP002152_v1.0	K09422	MYBP	transcription factor MYB|plant
'Bartlett' v1.0	PCP002155_v1.0	K10880	XRCC3	DNA-repair protein XRCC3
'Bartlett' v1.0	PCP002157_v1.0	K12823	DDX5|DBP2	ATP-dependent RNA helicase DDX5/DBP2
'Bartlett' v1.0	PCP002161_v1.0	K13484	TTHL	5-hydroxyisourate hydrolase / 2-oxo-4-hydroxy-4-carboxy-5-ureidoimidazoline decarboxylase
'Bartlett' v1.0	PCP002162_v1.0	K04123	KAO	ent-kaurenoic acid monooxygenase
'Bartlett' v1.0	PCP002163_v1.0	K14500	BSK	BR-signaling kinase
'Bartlett' v1.0	PCP002164_v1.0	K14638	SLC15A3_4|PHT	solute carrier family 15 (peptide/histidine transporter)|member 3/4
'Bartlett' v1.0	PCP002165_v1.0	K10756	RFC3_5	replication factor C subunit 3/5
'Bartlett' v1.0	PCP002166_v1.0	K14006	SEC23	protein transport protein SEC23
'Bartlett' v1.0	PCP002167_v1.0	K02906	RP-L3|MRPL3|rplC	large subunit ribosomal protein L3
'Bartlett' v1.0	PCP002168_v1.0	K08472	MLO	mlo protein
'Bartlett' v1.0	PCP002171_v1.0	K15223	UAF30|SPP27	upstream activation factor subunit UAF30
'Bartlett' v1.0	PCP002176_v1.0	K05387	GRIP	glutamate receptor|ionotropic|plant
'Bartlett' v1.0	PCP002177_v1.0	K03678	RRP45|EXOSC9	exosome complex component RRP45
'Bartlett' v1.0	PCP002179_v1.0	K14964	ASH2	Set1/Ash2 histone methyltransferase complex subunit ASH2
'Bartlett' v1.0	PCP002180_v1.0	K00858	ppnK|NADK	NAD+ kinase
'Bartlett' v1.0	PCP002186_v1.0	K12876	RBM8A|Y14	RNA-binding protein 8A
'Bartlett' v1.0	PCP002200_v1.0	K04371	ERK|MAPK1_3	mitogen-activated protein kinase 1/3
'Bartlett' v1.0	PCP002201_v1.0	K01893	NARS|asnS	asparaginyl-tRNA synthetase
'Bartlett' v1.0	PCP002202_v1.0	K00852	rbsK|RBKS	ribokinase
'Bartlett' v1.0	PCP002204_v1.0	K11340	ACTL6A|INO80K	actin-like protein 6A
'Bartlett' v1.0	PCP002208_v1.0	K05356	SPS|sds	all-trans-nonaprenyl-diphosphate synthase
'Bartlett' v1.0	PCP002218_v1.0	K05282	GA20ox	gibberellin-44 dioxygenase
'Bartlett' v1.0	PCP002219_v1.0	K01835	pgm	phosphoglucomutase
'Bartlett' v1.0	PCP002220_v1.0	K00847	E2.7.1.4|scrK	fructokinase
'Bartlett' v1.0	PCP002229_v1.0	K00108	betA|CHDH	choline dehydrogenase
'Bartlett' v1.0	PCP002231_v1.0	K00008	SORD|gutB	L-iditol 2-dehydrogenase
'Bartlett' v1.0	PCP002232_v1.0	K00008	SORD|gutB	L-iditol 2-dehydrogenase
'Bartlett' v1.0	PCP002233_v1.0	K00008	SORD|gutB	L-iditol 2-dehydrogenase
'Bartlett' v1.0	PCP002234_v1.0	K00008	SORD|gutB	L-iditol 2-dehydrogenase
'Bartlett' v1.0	PCP002235_v1.0	K00008	SORD|gutB	L-iditol 2-dehydrogenase
'Bartlett' v1.0	PCP002236_v1.0	K10666	RNF5	E3 ubiquitin-protein ligase RNF5
'Bartlett' v1.0	PCP002238_v1.0	K14571	RIX7|NVL	ribosome biogenesis ATPase
'Bartlett' v1.0	PCP002253_v1.0	K12823	DDX5|DBP2	ATP-dependent RNA helicase DDX5/DBP2
'Bartlett' v1.0	PCP002255_v1.0	K14492	ARR-A	two-component response regulator ARR-A family
'Bartlett' v1.0	PCP002257_v1.0	K11111	TERF2|TRF2	telomeric repeat-binding factor 2
'Bartlett' v1.0	PCP002258_v1.0	K01411	NRD1	nardilysin
'Bartlett' v1.0	PCP002259_v1.0	K20628	exlX	expansin
'Bartlett' v1.0	PCP002261_v1.0	K15285	SLC35E3	solute carrier family 35|member E3
'Bartlett' v1.0	PCP002263_v1.0	K08867	WNK|PRKWNK	WNK lysine deficient protein kinase
'Bartlett' v1.0	PCP002270_v1.0	K16547	NEDD1	protein NEDD1
'Bartlett' v1.0	PCP002271_v1.0	K22940	YIPF1_2	protein YIPF1/2
'Bartlett' v1.0	PCP002273_v1.0	K15414	C1QBP	complement component 1 Q subcomponent-binding protein|mitochondrial
'Bartlett' v1.0	PCP002274_v1.0	K00966	GMPP	mannose-1-phosphate guanylyltransferase
'Bartlett' v1.0	PCP002277_v1.0	K10523	SPOP	speckle-type POZ protein
'Bartlett' v1.0	PCP002278_v1.0	K14497	PP2C	protein phosphatase 2C
'Bartlett' v1.0	PCP002282_v1.0	K18443	GBF1	golgi-specific brefeldin A-resistance guanine nucleotide exchange factor 1
'Bartlett' v1.0	PCP002283_v1.0	K18443	GBF1	golgi-specific brefeldin A-resistance guanine nucleotide exchange factor 1
'Bartlett' v1.0	PCP002288_v1.0	K17943	PUM	pumilio RNA-binding family
'Bartlett' v1.0	PCP002289_v1.0	K12447	USP	UDP-sugar pyrophosphorylase
'Bartlett' v1.0	PCP002294_v1.0	K22077	GDAP1	ganglioside-induced differentiation-associated protein 1
'Bartlett' v1.0	PCP002296_v1.0	K11816	YUCCA	indole-3-pyruvate monooxygenase
'Bartlett' v1.0	PCP002297_v1.0	K00166	BCKDHA|bkdA1	2-oxoisovalerate dehydrogenase E1 component alpha subunit
'Bartlett' v1.0	PCP002300_v1.0	K05906	PCYOX1|FCLY	prenylcysteine oxidase / farnesylcysteine lyase
'Bartlett' v1.0	PCP002301_v1.0	K12195	CHMP6|VPS20	charged multivesicular body protein 6
'Bartlett' v1.0	PCP002303_v1.0	K20093	ERCC6L|PICH	DNA excision repair protein ERCC-6-like
'Bartlett' v1.0	PCP002306_v1.0	K13096	SF4|SUGP1	splicing factor 4
'Bartlett' v1.0	PCP002308_v1.0	K03216	trmL|cspR	tRNA (cytidine/uridine-2'-O-)-methyltransferase
'Bartlett' v1.0	PCP002311_v1.0	K23814	CYP705A	cytochrome P450 family 705 subfamily A
'Bartlett' v1.0	PCP002315_v1.0	K03255	TIF31|CLU1	protein TIF31
'Bartlett' v1.0	PCP002317_v1.0	K02934	RP-L6e|RPL6	large subunit ribosomal protein L6e
'Bartlett' v1.0	PCP002318_v1.0	K13126	PABPC	polyadenylate-binding protein
'Bartlett' v1.0	PCP002320_v1.0	K00454	LOX2S	lipoxygenase
'Bartlett' v1.0	PCP002322_v1.0	K22279	VH	vicianin beta-glucosidase
'Bartlett' v1.0	PCP002324_v1.0	K08819	CDK12_13	cyclin-dependent kinase 12/13
'Bartlett' v1.0	PCP002326_v1.0	K18162	NDUFAF5	NADH dehydrogenase
'Bartlett' v1.0	PCP002327_v1.0	K14297	NUP98|ADAR2|NUP116	nuclear pore complex protein Nup98-Nup96
'Bartlett' v1.0	PCP002328_v1.0	K18801	GXM	glucuronoxylan 4-O-methyltransferase
'Bartlett' v1.0	PCP002332_v1.0	K05894	OPR	12-oxophytodienoic acid reductase
'Bartlett' v1.0	PCP002336_v1.0	K12198	CHMP5|VPS60	charged multivesicular body protein 5
'Bartlett' v1.0	PCP002339_v1.0	K00140	mmsA|iolA|ALDH6A1	malonate-semialdehyde dehydrogenase (acetylating) / methylmalonate-semialdehyde dehydrogenase
'Bartlett' v1.0	PCP002341_v1.0	K01662	dxs	1-deoxy-D-xylulose-5-phosphate synthase
'Bartlett' v1.0	PCP002345_v1.0	K09285	OVM|ANT	AP2-like factor|ANT lineage
'Bartlett' v1.0	PCP002348_v1.0	K05016	CLCN7	chloride channel 7
'Bartlett' v1.0	PCP002353_v1.0	K02960	RP-S16e|RPS16	small subunit ribosomal protein S16e
'Bartlett' v1.0	PCP002354_v1.0	K14319	RANGAP1	Ran GTPase-activating protein 1
'Bartlett' v1.0	PCP002356_v1.0	K01090	E3.1.3.16	protein phosphatase
'Bartlett' v1.0	PCP002360_v1.0	K00975	glgC	glucose-1-phosphate adenylyltransferase
'Bartlett' v1.0	PCP002364_v1.0	K20887	CSLC4	xyloglucan glycosyltransferase 4
'Bartlett' v1.0	PCP002372_v1.0	K10846	ERCC5|XPG|RAD2	DNA excision repair protein ERCC-5
'Bartlett' v1.0	PCP002376_v1.0	K03549	kup	KUP system potassium uptake protein
'Bartlett' v1.0	PCP002380_v1.0	K00031	IDH1|IDH2|icd	isocitrate dehydrogenase
'Bartlett' v1.0	PCP002391_v1.0	K13412	CPK	calcium-dependent protein kinase
'Bartlett' v1.0	PCP002392_v1.0	K18159	NDUFAF1|CIA30	NADH dehydrogenase
'Bartlett' v1.0	PCP002393_v1.0	K14488	SAUR	SAUR family protein
'Bartlett' v1.0	PCP002397_v1.0	K13993	HSP20	HSP20 family protein
'Bartlett' v1.0	PCP002398_v1.0	K14832	MAK21|NOC1|CEBPZ	ribosome biogenesis protein MAK21
'Bartlett' v1.0	PCP002399_v1.0	K02998	RP-SAe|RPSA	small subunit ribosomal protein SAe
'Bartlett' v1.0	PCP002400_v1.0	K22913	FIG4	phosphatidylinositol 3 5-bisphosphate 5-phosphatase
'Bartlett' v1.0	PCP002402_v1.0	K13348	MPV17	protein Mpv17
'Bartlett' v1.0	PCP002404_v1.0	K20307	TRAPPC10|TRS130	trafficking protein particle complex subunit 10
'Bartlett' v1.0	PCP002407_v1.0	K01082	cysQ|MET22|BPNT1	3'(2')|5'-bisphosphate nucleotidase
'Bartlett' v1.0	PCP002418_v1.0	K00789	metK|MAT	S-adenosylmethionine synthetase
'Bartlett' v1.0	PCP002423_v1.0	K03105	SRP19	signal recognition particle subunit SRP19
'Bartlett' v1.0	PCP002424_v1.0	K15152	MED21|SRB7	mediator of RNA polymerase II transcription subunit 21
'Bartlett' v1.0	PCP002425_v1.0	K21596	CAMTA	calmodulin-binding transcription activator
'Bartlett' v1.0	PCP002426_v1.0	K10400	KIF15	kinesin family member 15
'Bartlett' v1.0	PCP002432_v1.0	K08679	GAE|cap1J	UDP-glucuronate 4-epimerase
'Bartlett' v1.0	PCP002433_v1.0	K22807	WRNexo	werner syndrome-like exonuclease
'Bartlett' v1.0	PCP002435_v1.0	K00600	glyA|SHMT	glycine hydroxymethyltransferase
'Bartlett' v1.0	PCP002436_v1.0	K01251	E3.3.1.1|ahcY	adenosylhomocysteinase
'Bartlett' v1.0	PCP002437_v1.0	K09419	HSFF	heat shock transcription factor|other eukaryote
'Bartlett' v1.0	PCP002439_v1.0	K20888	MUR3	xyloglucan galactosyltransferase MUR3
'Bartlett' v1.0	PCP002440_v1.0	K20888	MUR3	xyloglucan galactosyltransferase MUR3
'Bartlett' v1.0	PCP002446_v1.0	K00311	ETFDH	electron-transferring-flavoprotein dehydrogenase
'Bartlett' v1.0	PCP002448_v1.0	K00847	E2.7.1.4|scrK	fructokinase
'Bartlett' v1.0	PCP002451_v1.0	K02935	RP-L7|MRPL12|rplL	large subunit ribosomal protein L7/L12
'Bartlett' v1.0	PCP002453_v1.0	K13448	CML	calcium-binding protein CML
'Bartlett' v1.0	PCP002454_v1.0	K10756	RFC3_5	replication factor C subunit 3/5
'Bartlett' v1.0	PCP002455_v1.0	K14509	ETR|ERS	ethylene receptor
'Bartlett' v1.0	PCP002463_v1.0	K13031	AH	amygdalin beta-glucosidase
'Bartlett' v1.0	PCP002464_v1.0	K11253	H3	histone H3
'Bartlett' v1.0	PCP002466_v1.0	K11253	H3	histone H3
'Bartlett' v1.0	PCP002468_v1.0	K11253	H3	histone H3
'Bartlett' v1.0	PCP002472_v1.0	K24189	GPP	(DL)-glycerol-3-phosphatase
'Bartlett' v1.0	PCP002475_v1.0	K00327	POR	NADPH-ferrihemoprotein reductase
'Bartlett' v1.0	PCP002480_v1.0	K15128	MED6	mediator of RNA polymerase II transcription subunit 6
'Bartlett' v1.0	PCP002491_v1.0	K17434	MRPL53	large subunit ribosomal protein L53
'Bartlett' v1.0	PCP002492_v1.0	K17637	EXOC2|SEC5	exocyst complex component 2
'Bartlett' v1.0	PCP002493_v1.0	K14003	PREB|SEC12	prolactin regulatory element-binding protein
'Bartlett' v1.0	PCP002494_v1.0	K14768	UTP7|WDR46	U3 small nucleolar RNA-associated protein 7
'Bartlett' v1.0	PCP002500_v1.0	K01469	OPLAH|OXP1|oplAH	5-oxoprolinase (ATP-hydrolysing)
'Bartlett' v1.0	PCP002501_v1.0	K22378	RNF181	E3 ubiquitin-protein ligase RNF181
'Bartlett' v1.0	PCP002503_v1.0	K00142	AASDH	acyl-CoA synthetase
'Bartlett' v1.0	PCP002504_v1.0	K20667	CYP716A	beta-amyrin 28-monooxygenase
'Bartlett' v1.0	PCP002505_v1.0	K20667	CYP716A	beta-amyrin 28-monooxygenase
'Bartlett' v1.0	PCP002506_v1.0	K20667	CYP716A	beta-amyrin 28-monooxygenase
'Bartlett' v1.0	PCP002507_v1.0	K12191	CHMP2A	charged multivesicular body protein 2A
'Bartlett' v1.0	PCP002508_v1.0	K01187	malZ	alpha-glucosidase
'Bartlett' v1.0	PCP002510_v1.0	K01514	PRUNE|PPX1	exopolyphosphatase
'Bartlett' v1.0	PCP002511_v1.0	K06210	NMNAT	nicotinamide mononucleotide adenylyltransferase
'Bartlett' v1.0	PCP002516_v1.0	K17362	ACOT13	acyl-coenzyme A thioesterase 13
'Bartlett' v1.0	PCP002519_v1.0	K00511	SQLE|ERG1	squalene monooxygenase
'Bartlett' v1.0	PCP002521_v1.0	K00511	SQLE|ERG1	squalene monooxygenase
'Bartlett' v1.0	PCP002523_v1.0	K01939	purA|ADSS	adenylosuccinate synthase
'Bartlett' v1.0	PCP002525_v1.0	K16302	CNNM	metal transporter CNNM
'Bartlett' v1.0	PCP002531_v1.0	K00430	E1.11.1.7	peroxidase
'Bartlett' v1.0	PCP002533_v1.0	K09422	MYBP	transcription factor MYB|plant
'Bartlett' v1.0	PCP002535_v1.0	K00326	E1.6.2.2	cytochrome-b5 reductase
'Bartlett' v1.0	PCP002542_v1.0	K08829	MAK	male germ cell-associated kinase
'Bartlett' v1.0	PCP002545_v1.0	K22763	DESI2|PPPDE1	deubiquitinase DESI2
'Bartlett' v1.0	PCP002547_v1.0	K01535	PMA1|PMA2	H+-transporting ATPase
'Bartlett' v1.0	PCP002557_v1.0	K02948	RP-S11|MRPS11|rpsK	small subunit ribosomal protein S11
'Bartlett' v1.0	PCP002559_v1.0	K11436	PRMT3	type I protein arginine methyltransferase
'Bartlett' v1.0	PCP002560_v1.0	K15032	MTERFD	mTERF domain-containing protein|mitochondrial
'Bartlett' v1.0	PCP002561_v1.0	K08176	PHO84	MFS transporter|PHS family|inorganic phosphate transporter
'Bartlett' v1.0	PCP002565_v1.0	K14431	TGA	transcription factor TGA
'Bartlett' v1.0	PCP002567_v1.0	K15032	MTERFD	mTERF domain-containing protein|mitochondrial
'Bartlett' v1.0	PCP002568_v1.0	K15032	MTERFD	mTERF domain-containing protein|mitochondrial
'Bartlett' v1.0	PCP002572_v1.0	K07152	SCO1	protein SCO1
'Bartlett' v1.0	PCP002573_v1.0	K04040	chlG|bchG	chlorophyll/bacteriochlorophyll a synthase
'Bartlett' v1.0	PCP002575_v1.0	K15100	SLC25A1|CTP	solute carrier family 25 (mitochondrial citrate transporter)|member 1
'Bartlett' v1.0	PCP002576_v1.0	K01568	PDC|pdc	pyruvate decarboxylase
'Bartlett' v1.0	PCP002598_v1.0	K10357	MYO5	myosin V
'Bartlett' v1.0	PCP002599_v1.0	K08914	LHCB3	light-harvesting complex II chlorophyll a/b binding protein 3
'Bartlett' v1.0	PCP002610_v1.0	K01166	RNASET2	ribonuclease T2
'Bartlett' v1.0	PCP002611_v1.0	K00616	E2.2.1.2|talA|talB	transaldolase
'Bartlett' v1.0	PCP002612_v1.0	K01193	INV|sacA	beta-fructofuranosidase
'Bartlett' v1.0	PCP002620_v1.0	K13412	CPK	calcium-dependent protein kinase
'Bartlett' v1.0	PCP002621_v1.0	K09510	DNAJB4	DnaJ homolog subfamily B member 4
'Bartlett' v1.0	PCP002622_v1.0	K01535	PMA1|PMA2	H+-transporting ATPase
'Bartlett' v1.0	PCP002625_v1.0	K01411	NRD1	nardilysin
'Bartlett' v1.0	PCP002626_v1.0	K20628	exlX	expansin
'Bartlett' v1.0	PCP002628_v1.0	K15285	SLC35E3	solute carrier family 35|member E3
'Bartlett' v1.0	PCP002631_v1.0	K08867	WNK|PRKWNK	WNK lysine deficient protein kinase
'Bartlett' v1.0	PCP002634_v1.0	K11292	SUPT6H|SPT6	transcription elongation factor SPT6
'Bartlett' v1.0	PCP002637_v1.0	K10357	MYO5	myosin V
'Bartlett' v1.0	PCP002638_v1.0	K11816	YUCCA	indole-3-pyruvate monooxygenase
'Bartlett' v1.0	PCP002639_v1.0	K00799	GST|gst	glutathione S-transferase
'Bartlett' v1.0	PCP002642_v1.0	K02693	psaE	photosystem I subunit IV
'Bartlett' v1.0	PCP002646_v1.0	K17871	ndh1	NADH:ubiquinone reductase (non-electrogenic)
'Bartlett' v1.0	PCP002647_v1.0	K10418	DYNLL	dynein light chain LC8-type
'Bartlett' v1.0	PCP002649_v1.0	K24193	STP	MFS transporter|SP family|sugar:H+ symporter
'Bartlett' v1.0	PCP002651_v1.0	K01082	cysQ|MET22|BPNT1	3'(2')|5'-bisphosphate nucleotidase
'Bartlett' v1.0	PCP002652_v1.0	K09422	MYBP	transcription factor MYB|plant
'Bartlett' v1.0	PCP002654_v1.0	K15601	KDM3;	[histone H3]-dimethyl-L-lysine9 demethylase
'Bartlett' v1.0	PCP002659_v1.0	K01893	NARS|asnS	asparaginyl-tRNA synthetase
'Bartlett' v1.0	PCP002661_v1.0	K16904	DCTPP1	dCTP diphosphatase
'Bartlett' v1.0	PCP002668_v1.0	K14677	ACY1	aminoacylase
'Bartlett' v1.0	PCP002671_v1.0	K14651	TAF15|NPL3	transcription initiation factor TFIID subunit 15
'Bartlett' v1.0	PCP002672_v1.0	K00128	ALDH	aldehyde dehydrogenase (NAD+)
'Bartlett' v1.0	PCP002673_v1.0	K09264	K09264	MADS-box transcription factor|plant
'Bartlett' v1.0	PCP002680_v1.0	K03404	chlD|bchD	magnesium chelatase subunit D
'Bartlett' v1.0	PCP002683_v1.0	K00430	E1.11.1.7	peroxidase
'Bartlett' v1.0	PCP002693_v1.0	K02147	ATPeV1B|ATP6B	V-type H+-transporting ATPase subunit B
'Bartlett' v1.0	PCP002695_v1.0	K18752	TNPO1|IPO2|KPNB2	transportin-1
'Bartlett' v1.0	PCP002696_v1.0	K11584	PPP2R5	serine/threonine-protein phosphatase 2A regulatory subunit B'
'Bartlett' v1.0	PCP002703_v1.0	K23677	SPNS	MFS transporter|Spinster family|sphingosine-1-phosphate transporter
'Bartlett' v1.0	PCP002704_v1.0	K01507	ppa	inorganic pyrophosphatase
'Bartlett' v1.0	PCP002709_v1.0	K01597	MVD|mvaD	diphosphomevalonate decarboxylase
'Bartlett' v1.0	PCP002716_v1.0	K14721	RPC5|POLR3E	DNA-directed RNA polymerase III subunit RPC5
'Bartlett' v1.0	PCP002717_v1.0	K12837	U2AF2	splicing factor U2AF 65 kDa subunit
'Bartlett' v1.0	PCP002722_v1.0	K03544	clpX|CLPX	ATP-dependent Clp protease ATP-binding subunit ClpX
'Bartlett' v1.0	PCP002727_v1.0	K14649	TAF8	transcription initiation factor TFIID subunit 8
'Bartlett' v1.0	PCP002734_v1.0	K02943	RP-LP2|RPLP2	large subunit ribosomal protein LP2
'Bartlett' v1.0	PCP002735_v1.0	K08232	E1.6.5.4	monodehydroascorbate reductase (NADH)
'Bartlett' v1.0	PCP002737_v1.0	K00817	hisC	histidinol-phosphate aminotransferase
'Bartlett' v1.0	PCP002746_v1.0	K02331	POL5|MYBBP1A	DNA polymerase phi
'Bartlett' v1.0	PCP002748_v1.0	K22133	AAE3	oxalate---CoA ligase
'Bartlett' v1.0	PCP002750_v1.0	K11883	NOB1	RNA-binding protein NOB1
'Bartlett' v1.0	PCP002753_v1.0	K11804	DCAF8	DDB1- and CUL4-associated factor 8
'Bartlett' v1.0	PCP002755_v1.0	K06640	ATR	serine/threonine-protein kinase ATR
'Bartlett' v1.0	PCP002756_v1.0	K22048	MSL4S	mechanosensitive ion channel protein 4/5/6/7/8/9/10
'Bartlett' v1.0	PCP002760_v1.0	K00654	SPT	serine palmitoyltransferase
'Bartlett' v1.0	PCP002761_v1.0	K10577	UBE2I|UBC9	ubiquitin-conjugating enzyme E2 I
'Bartlett' v1.0	PCP002763_v1.0	K09286	EREBP	EREBP-like factor
'Bartlett' v1.0	PCP002767_v1.0	K08193	SLC17A	MFS transporter|ACS family|solute carrier family 17 (sodium-dependent inorganic phosphate cotransporter)|other
'Bartlett' v1.0	PCP002768_v1.0	K20667	CYP716A	beta-amyrin 28-monooxygenase
'Bartlett' v1.0	PCP002776_v1.0	K05909	E1.10.3.2	laccase
'Bartlett' v1.0	PCP002777_v1.0	K05909	E1.10.3.2	laccase
'Bartlett' v1.0	PCP002778_v1.0	K05909	E1.10.3.2	laccase
'Bartlett' v1.0	PCP002780_v1.0	K03841	FBP|fbp	fructose-1 6-bisphosphatase I
'Bartlett' v1.0	PCP002793_v1.0	K07023	YGK1|HDDC2	5'-deoxynucleotidase
'Bartlett' v1.0	PCP002797_v1.0	K22072	ISCA2	iron-sulfur cluster assembly 2
'Bartlett' v1.0	PCP002804_v1.0	K11374	ELP2	elongator complex protein 2
'Bartlett' v1.0	PCP002806_v1.0	K18693	DPP1|DPPL|PLPP4_5	diacylglycerol diphosphate phosphatase / phosphatidate phosphatase
'Bartlett' v1.0	PCP002807_v1.0	K18693	DPP1|DPPL|PLPP4_5	diacylglycerol diphosphate phosphatase / phosphatidate phosphatase
'Bartlett' v1.0	PCP002810_v1.0	K01309	MINDY1_2	ubiquitin carboxyl-terminal hydrolase MINDY-1/2
'Bartlett' v1.0	PCP002815_v1.0	K05863	SLC25A4S|ANT	solute carrier family 25 (mitochondrial adenine nucleotide translocator)|member 4/5/6/31
'Bartlett' v1.0	PCP002816_v1.0	K19045	BB	E3 ubiquitin-protein ligase BIG BROTHER and related proteins
'Bartlett' v1.0	PCP002819_v1.0	K15032	MTERFD	mTERF domain-containing protein|mitochondrial
'Bartlett' v1.0	PCP002824_v1.0	K02470	gyrB	DNA gyrase subunit B
'Bartlett' v1.0	PCP002832_v1.0	K13412	CPK	calcium-dependent protein kinase
'Bartlett' v1.0	PCP002835_v1.0	K15272	SLC35A1_2_3	solute carrier family 35 (UDP-sugar transporter)|member A1/2/3
'Bartlett' v1.0	PCP002836_v1.0	K16290	XCP	xylem cysteine proteinase
'Bartlett' v1.0	PCP002839_v1.0	K08176	PHO84	MFS transporter|PHS family|inorganic phosphate transporter
'Bartlett' v1.0	PCP002840_v1.0	K10406	KIFC2_3	kinesin family member C2/C3
'Bartlett' v1.0	PCP002842_v1.0	K01728	pel	pectate lyase
'Bartlett' v1.0	PCP002843_v1.0	K15397	KCS	3-ketoacyl-CoA synthase
'Bartlett' v1.0	PCP002844_v1.0	K15397	KCS	3-ketoacyl-CoA synthase
'Bartlett' v1.0	PCP002846_v1.0	K20286	TMF1	TATA element modulatory factor
'Bartlett' v1.0	PCP002847_v1.0	K00109	L2HGDH	2-hydroxyglutarate dehydrogenase
'Bartlett' v1.0	PCP002853_v1.0	K09284	AP2	AP2-like factor|euAP2 lineage
'Bartlett' v1.0	PCP002855_v1.0	K14327	UPF2|RENT2	regulator of nonsense transcripts 2
'Bartlett' v1.0	PCP002859_v1.0	K17275	PLS1	plastin-1
'Bartlett' v1.0	PCP002862_v1.0	K10801	MBD4	methyl-CpG-binding domain protein 4
'Bartlett' v1.0	PCP002866_v1.0	K14506	JAR1_4_6	jasmonic acid-amino synthetase
'Bartlett' v1.0	PCP002868_v1.0	K13126	PABPC	polyadenylate-binding protein
'Bartlett' v1.0	PCP002869_v1.0	K04485	radA|sms	DNA repair protein RadA/Sms
'Bartlett' v1.0	PCP002870_v1.0	K00850	pfkA|PFK	6-phosphofructokinase 1
'Bartlett' v1.0	PCP002871_v1.0	K15030	EIF3M	translation initiation factor 3 subunit M
'Bartlett' v1.0	PCP002874_v1.0	K14649	TAF8	transcription initiation factor TFIID subunit 8
'Bartlett' v1.0	PCP002876_v1.0	K17080	PHB1	prohibitin 1
'Bartlett' v1.0	PCP002879_v1.0	K00627	DLAT|aceF|pdhC	pyruvate dehydrogenase E2 component (dihydrolipoamide acetyltransferase)
'Bartlett' v1.0	PCP002881_v1.0	K19791	FET3_5	iron transport multicopper oxidase
'Bartlett' v1.0	PCP002882_v1.0	K19791	FET3_5	iron transport multicopper oxidase
'Bartlett' v1.0	PCP002896_v1.0	K05841	E2.4.1.173	sterol 3beta-glucosyltransferase
'Bartlett' v1.0	PCP002898_v1.0	K14432	ABF	ABA responsive element binding factor
'Bartlett' v1.0	PCP002899_v1.0	K17278	PGRMC1_2	membrane-associated progesterone receptor component
'Bartlett' v1.0	PCP002901_v1.0	K08736	MSH3	DNA mismatch repair protein MSH3
'Bartlett' v1.0	PCP002902_v1.0	K10143	RFWD2|COP1	E3 ubiquitin-protein ligase RFWD2
'Bartlett' v1.0	PCP002903_v1.0	K14397	NUDT21|CPSF5|CFIM25	cleavage and polyadenylation specificity factor subunit 5
'Bartlett' v1.0	PCP002905_v1.0	K15398	CYP86A4S	fatty acid omega-hydroxylase
'Bartlett' v1.0	PCP002906_v1.0	K20717	YDA	mitogen-activated protein kinase kinase kinase YODA
'Bartlett' v1.0	PCP002908_v1.0	K00801	FDFT1	farnesyl-diphosphate farnesyltransferase
'Bartlett' v1.0	PCP002911_v1.0	K09837	LUT1|CYP97C1	carotenoid epsilon hydroxylase
'Bartlett' v1.0	PCP002912_v1.0	K01512	acyP	acylphosphatase
'Bartlett' v1.0	PCP002913_v1.0	K06901	pbuG|azgA|ghxP|ghxQ|adeQ	adenine/guanine/hypoxanthine permease
'Bartlett' v1.0	PCP002915_v1.0	K18655	DDX19|DBP5	ATP-dependent RNA helicase DDX19/DBP5
'Bartlett' v1.0	PCP002918_v1.0	K19373	DNAJC28	DnaJ homolog subfamily C member 28
'Bartlett' v1.0	PCP002919_v1.0	K12185	VPS37	ESCRT-I complex subunit VPS37
'Bartlett' v1.0	PCP002920_v1.0	K20456	OSBP	oxysterol-binding protein 1
'Bartlett' v1.0	PCP002928_v1.0	K08237	E2.4.1.218	hydroquinone glucosyltransferase
'Bartlett' v1.0	PCP002947_v1.0	K14272	GGAT	glutamate--glyoxylate aminotransferase
'Bartlett' v1.0	PCP002948_v1.0	K13150	COIL|CLN80	coilin
'Bartlett' v1.0	PCP002951_v1.0	K09422	MYBP	transcription factor MYB|plant
'Bartlett' v1.0	PCP002952_v1.0	K08336	ATG12	ubiquitin-like protein ATG12
'Bartlett' v1.0	PCP002954_v1.0	K04505	PSEN1|PS1	presenilin 1
'Bartlett' v1.0	PCP002955_v1.0	K17637	EXOC2|SEC5	exocyst complex component 2
'Bartlett' v1.0	PCP002956_v1.0	K17434	MRPL53	large subunit ribosomal protein L53
'Bartlett' v1.0	PCP002959_v1.0	K10999	CESA	cellulose synthase A
'Bartlett' v1.0	PCP002960_v1.0	K05658	ABCB1|CD243	ATP-binding cassette|subfamily B (MDR/TAP)|member 1
'Bartlett' v1.0	PCP002962_v1.0	K08287	E2.7.12.1	dual-specificity kinase
'Bartlett' v1.0	PCP002973_v1.0	K03320	amt|AMT|MEP	ammonium transporter|Amt family
'Bartlett' v1.0	PCP002987_v1.0	K13457	RPM1|RPS3	disease resistance protein RPM1
'Bartlett' v1.0	PCP002999_v1.0	K20393	ARL6IP5|PRAF3	PRA1 family protein 3
'Bartlett' v1.0	PCP003007_v1.0	K08099	E3.1.1.14	chlorophyllase
'Bartlett' v1.0	PCP003016_v1.0	K22389	LCAT3	phospholipase A1
'Bartlett' v1.0	PCP003059_v1.0	K14496	PYL	abscisic acid receptor PYR/PYL family
'Bartlett' v1.0	PCP003062_v1.0	K16075	MRS2|MFM1	magnesium transporter
'Bartlett' v1.0	PCP003104_v1.0	K14190	VTC2_5	GDP-L-galactose phosphorylase
'Bartlett' v1.0	PCP003146_v1.0	K02870	RP-L12e|RPL12	large subunit ribosomal protein L12e
'Bartlett' v1.0	PCP003178_v1.0	K09131	K09131	uncharacterized protein
'Bartlett' v1.0	PCP003240_v1.0	K00232	E1.3.3.6|ACOX1|ACOX3	acyl-CoA oxidase
'Bartlett' v1.0	PCP003275_v1.0	K04382	PPP2C	serine/threonine-protein phosphatase 2A catalytic subunit
'Bartlett' v1.0	PCP003278_v1.0	K19986	EXOC8|SEC84	exocyst complex component 8
'Bartlett' v1.0	PCP003279_v1.0	K20843	GALT2S	hydroxyproline O-galactosyltransferase 2/3/4/5/6
'Bartlett' v1.0	PCP003285_v1.0	K09510	DNAJB4	DnaJ homolog subfamily B member 4
'Bartlett' v1.0	PCP003286_v1.0	K03671	trxA	thioredoxin 1
'Bartlett' v1.0	PCP003288_v1.0	K01490	AMPD	AMP deaminase
'Bartlett' v1.0	PCP003293_v1.0	K09338	HD-ZIP	homeobox-leucine zipper protein
'Bartlett' v1.0	PCP003304_v1.0	K10573	UBE2A|UBC2|RAD6A	ubiquitin-conjugating enzyme E2 A
'Bartlett' v1.0	PCP003311_v1.0	K15275	SLC35B1	solute carrier family 35 (UDP-galactose transporter)|member B1
'Bartlett' v1.0	PCP003312_v1.0	K09422	MYBP	transcription factor MYB|plant
'Bartlett' v1.0	PCP003314_v1.0	K09338	HD-ZIP	homeobox-leucine zipper protein
'Bartlett' v1.0	PCP003315_v1.0	K15378	SLC45A1_2_4	solute carrier family 45|member 1/2/4
'Bartlett' v1.0	PCP003325_v1.0	K03869	CUL3	cullin 3
'Bartlett' v1.0	PCP003326_v1.0	K02608	ORC6	origin recognition complex subunit 6
'Bartlett' v1.0	PCP003329_v1.0	K07052	K07052	CAAX protease family protein
'Bartlett' v1.0	PCP003331_v1.0	K02915	RP-L34e|RPL34	large subunit ribosomal protein L34e
'Bartlett' v1.0	PCP003334_v1.0	K15015	SLC32A|VGAT	solute carrier family 32 (vesicular inhibitory amino acid transporter)
'Bartlett' v1.0	PCP003335_v1.0	K15015	SLC32A|VGAT	solute carrier family 32 (vesicular inhibitory amino acid transporter)
'Bartlett' v1.0	PCP003336_v1.0	K01166	RNASET2	ribonuclease T2
'Bartlett' v1.0	PCP003337_v1.0	K14413	GALT1	beta-1 3-galactosyltransferase
'Bartlett' v1.0	PCP003343_v1.0	K02183	CALM	calmodulin
'Bartlett' v1.0	PCP003344_v1.0	K09422	MYBP	transcription factor MYB|plant
'Bartlett' v1.0	PCP003349_v1.0	K19985	EXOC6|SEC15	exocyst complex component 6
'Bartlett' v1.0	PCP003352_v1.0	K09422	MYBP	transcription factor MYB|plant
'Bartlett' v1.0	PCP003353_v1.0	K09579	PIN4	peptidyl-prolyl cis-trans isomerase NIMA-interacting 4
'Bartlett' v1.0	PCP003358_v1.0	K23280	RRT	rhamnogalacturonan I rhamnosyltransferase
'Bartlett' v1.0	PCP003359_v1.0	K20352	TMED10|ERV25	p24 family protein delta-1
'Bartlett' v1.0	PCP003361_v1.0	K03036	PSMD11|RPN6	26S proteasome regulatory subunit N6
'Bartlett' v1.0	PCP003362_v1.0	K11593	ELF2C|AGO	eukaryotic translation initiation factor 2C
'Bartlett' v1.0	PCP003365_v1.0	K20027	ZDHHC1_11	palmitoyltransferase ZDHHC1/11
'Bartlett' v1.0	PCP003367_v1.0	K03263	EIF5A	translation initiation factor 5A
'Bartlett' v1.0	PCP003372_v1.0	K20891	GLCAT14	beta-glucuronosyltransferase
'Bartlett' v1.0	PCP003374_v1.0	K02920	RP-L36e|RPL36	large subunit ribosomal protein L36e
'Bartlett' v1.0	PCP003379_v1.0	K10355	ACTF	actin|other eukaryote
'Bartlett' v1.0	PCP003380_v1.0	K03850	ALG10	alpha-1 2-glucosyltransferase
'Bartlett' v1.0	PCP003388_v1.0	K17777	TIM9	mitochondrial import inner membrane translocase subunit TIM9
'Bartlett' v1.0	PCP003389_v1.0	K09422	MYBP	transcription factor MYB|plant
'Bartlett' v1.0	PCP003391_v1.0	K01213	E3.2.1.67	galacturan 1 4-alpha-galacturonidase
'Bartlett' v1.0	PCP003394_v1.0	K09422	MYBP	transcription factor MYB|plant
'Bartlett' v1.0	PCP003402_v1.0	K07025	K07025	putative hydrolase of the HAD superfamily
'Bartlett' v1.0	PCP003404_v1.0	K05909	E1.10.3.2	laccase
'Bartlett' v1.0	PCP003405_v1.0	K05909	E1.10.3.2	laccase
'Bartlett' v1.0	PCP003406_v1.0	K15015	SLC32A|VGAT	solute carrier family 32 (vesicular inhibitory amino acid transporter)
'Bartlett' v1.0	PCP003411_v1.0	K00600	glyA|SHMT	glycine hydroxymethyltransferase
'Bartlett' v1.0	PCP003417_v1.0	K08790	STK38|NDR	serine/threonine kinase 38
'Bartlett' v1.0	PCP003419_v1.0	K09843	CYP707A	(+)-abscisic acid 8'-hydroxylase
'Bartlett' v1.0	PCP003424_v1.0	K20890	GUX	xylan alpha-glucuronosyltransferase
'Bartlett' v1.0	PCP003426_v1.0	K14499	BKI1	BRI1 kinase inhibitor 1
'Bartlett' v1.0	PCP003433_v1.0	K03030	PSMD14|RPN11|POH1	26S proteasome regulatory subunit N11
'Bartlett' v1.0	PCP003439_v1.0	K23504	SERAC1	protein SERAC1
'Bartlett' v1.0	PCP003442_v1.0	K16297	SCPL-II	serine carboxypeptidase-like clade II
'Bartlett' v1.0	PCP003450_v1.0	K05282	GA20ox	gibberellin-44 dioxygenase
'Bartlett' v1.0	PCP003453_v1.0	K13210	FUBP	far upstream element-binding protein
'Bartlett' v1.0	PCP003455_v1.0	K03093	sigI	RNA polymerase sigma factor
'Bartlett' v1.0	PCP003457_v1.0	K08850	AURKX	aurora kinase|other
'Bartlett' v1.0	PCP003458_v1.0	K00850	pfkA|PFK	6-phosphofructokinase 1
'Bartlett' v1.0	PCP003459_v1.0	K05759	PFN	profilin
'Bartlett' v1.0	PCP003462_v1.0	K00924	E2.7.1.-	kinase
'Bartlett' v1.0	PCP003463_v1.0	K01867	WARS|trpS	tryptophanyl-tRNA synthetase
'Bartlett' v1.0	PCP003464_v1.0	K11793	CRBN	cereblon
'Bartlett' v1.0	PCP003465_v1.0	K00029	E1.1.1.40|maeB	malate dehydrogenase (oxaloacetate-decarboxylating)(NADP+)
'Bartlett' v1.0	PCP003469_v1.0	K22768	MBD9	methyl-CpG-binding domain-containing protein 9
'Bartlett' v1.0	PCP003470_v1.0	K09338	HD-ZIP	homeobox-leucine zipper protein
'Bartlett' v1.0	PCP003473_v1.0	K00122	FDH	formate dehydrogenase
'Bartlett' v1.0	PCP003476_v1.0	K00278	nadB	L-aspartate oxidase
'Bartlett' v1.0	PCP003478_v1.0	K01530	E7.6.2.1	phospholipid-translocating ATPase
'Bartlett' v1.0	PCP003479_v1.0	K08835	OXSR1|STK39	serine/threonine-protein kinase OSR1/STK39
'Bartlett' v1.0	PCP003480_v1.0	K11877	PSMG3|PAC3	proteasome assembly chaperone 3
'Bartlett' v1.0	PCP003485_v1.0	K02935	RP-L7|MRPL12|rplL	large subunit ribosomal protein L7/L12
'Bartlett' v1.0	PCP003486_v1.0	K08232	E1.6.5.4	monodehydroascorbate reductase (NADH)
'Bartlett' v1.0	PCP003487_v1.0	K07937	ARF1_2	ADP-ribosylation factor 1/2
'Bartlett' v1.0	PCP003488_v1.0	K01462	PDF|def	peptide deformylase
'Bartlett' v1.0	PCP003491_v1.0	K12823	DDX5|DBP2	ATP-dependent RNA helicase DDX5/DBP2
'Bartlett' v1.0	PCP003492_v1.0	K09422	MYBP	transcription factor MYB|plant
'Bartlett' v1.0	PCP003494_v1.0	K00031	IDH1|IDH2|icd	isocitrate dehydrogenase
'Bartlett' v1.0	PCP003496_v1.0	K22378	RNF181	E3 ubiquitin-protein ligase RNF181
'Bartlett' v1.0	PCP003500_v1.0	K02575	NRT|narK|nrtP|nasA	MFS transporter|NNP family|nitrate/nitrite transporter
'Bartlett' v1.0	PCP003503_v1.0	K03794	sirB	sirohydrochlorin ferrochelatase
'Bartlett' v1.0	PCP003505_v1.0	K06617	E2.4.1.82	raffinose synthase
'Bartlett' v1.0	PCP003506_v1.0	K13192	RBM26	RNA-binding protein 26
'Bartlett' v1.0	PCP003508_v1.0	K01087	otsB	trehalose 6-phosphate phosphatase
'Bartlett' v1.0	PCP003515_v1.0	K12891	SRSF2_8|SFRS2A_B	serine/arginine-rich splicing factor 2/8
'Bartlett' v1.0	PCP003518_v1.0	K24193	STP	MFS transporter|SP family|sugar:H+ symporter
'Bartlett' v1.0	PCP003519_v1.0	K12603	CNOT6|CCR4	CCR4-NOT transcription complex subunit 6
'Bartlett' v1.0	PCP003521_v1.0	K15448	TRM112|TRMT112	multifunctional methyltransferase subunit TRM112
'Bartlett' v1.0	PCP003522_v1.0	K09422	MYBP	transcription factor MYB|plant
'Bartlett' v1.0	PCP003523_v1.0	K09874	NIP	aquaporin NIP
'Bartlett' v1.0	PCP003527_v1.0	K06630	YWHAE	14-3-3 protein epsilon
'Bartlett' v1.0	PCP003528_v1.0	K24127	MAGE	melanoma-associated antigen
'Bartlett' v1.0	PCP003531_v1.0	K23870	QUA2|TSD2	putative pectin methyltransferase
'Bartlett' v1.0	PCP003536_v1.0	K08065	NFYB|HAP3	nuclear transcription Y subunit beta
'Bartlett' v1.0	PCP003539_v1.0	K15718	LOX1_5	linoleate 9S-lipoxygenase
'Bartlett' v1.0	PCP003541_v1.0	K15718	LOX1_5	linoleate 9S-lipoxygenase
'Bartlett' v1.0	PCP003542_v1.0	K15718	LOX1_5	linoleate 9S-lipoxygenase
'Bartlett' v1.0	PCP003543_v1.0	K21248	VMP1	vacuole membrane protein 1
'Bartlett' v1.0	PCP003546_v1.0	K01262	pepP	Xaa-Pro aminopeptidase
'Bartlett' v1.0	PCP003550_v1.0	K10406	KIFC2_3	kinesin family member C2/C3
'Bartlett' v1.0	PCP003551_v1.0	K20606	ANP1	mitogen-activated protein kinase kinase kinase ANP1
'Bartlett' v1.0	PCP003552_v1.0	K07870	RHOT1|ARHT1	mitochondrial Rho GTPase 1
'Bartlett' v1.0	PCP003553_v1.0	K22940	YIPF1_2	protein YIPF1/2
'Bartlett' v1.0	PCP003555_v1.0	K01875	SARS|serS	seryl-tRNA synthetase
'Bartlett' v1.0	PCP003559_v1.0	K01426	E3.5.1.4|amiE	amidase
'Bartlett' v1.0	PCP003567_v1.0	K07432	ALG13	beta-1 4-N-acetylglucosaminyltransferase
'Bartlett' v1.0	PCP003568_v1.0	K10849	ERCC1	DNA excision repair protein ERCC-1
'Bartlett' v1.0	PCP003569_v1.0	K10664	ATL6S	E3 ubiquitin-protein ligase ATL6/9/15/31/42/55
'Bartlett' v1.0	PCP003574_v1.0	K03626	EGD2|NACA	nascent polypeptide-associated complex subunit alpha
'Bartlett' v1.0	PCP003576_v1.0	K14664	ILR1	IAA-amino acid hydrolase
'Bartlett' v1.0	PCP003579_v1.0	K02940	RP-L9e|RPL9	large subunit ribosomal protein L9e
'Bartlett' v1.0	PCP003585_v1.0	K03537	POP5	ribonuclease P/MRP protein subunit POP5
'Bartlett' v1.0	PCP003590_v1.0	K05658	ABCB1|CD243	ATP-binding cassette|subfamily B (MDR/TAP)|member 1
'Bartlett' v1.0	PCP003591_v1.0	K16803	CKAP5	cytoskeleton-associated protein 5
'Bartlett' v1.0	PCP003592_v1.0	K17263	CAND1|TIP120A	cullin-associated NEDD8-dissociated protein 1
'Bartlett' v1.0	PCP003597_v1.0	K03363	CDC20	cell division cycle 20|cofactor of APC complex
'Bartlett' v1.0	PCP003600_v1.0	K06228	FU	fused
'Bartlett' v1.0	PCP003602_v1.0	K14290	XPO1|CRM1	exportin-1
'Bartlett' v1.0	PCP003605_v1.0	K10601	SYVN1|HRD1	E3 ubiquitin-protein ligase synoviolin
'Bartlett' v1.0	PCP003609_v1.0	K17681	ATAD3A_B	ATPase family AAA domain-containing protein 3A/B
'Bartlett' v1.0	PCP003610_v1.0	K01904	4CL	4-coumarate--CoA ligase
'Bartlett' v1.0	PCP003611_v1.0	K14555	UTP13|TBL3	U3 small nucleolar RNA-associated protein 13
'Bartlett' v1.0	PCP003612_v1.0	K20924	CSLD	cellulose synthase-like protein
'Bartlett' v1.0	PCP003615_v1.0	K09422	MYBP	transcription factor MYB|plant
'Bartlett' v1.0	PCP003616_v1.0	K15027	EIF2D	translation initiation factor 2D
'Bartlett' v1.0	PCP003617_v1.0	K01528	DNM1_3	dynamin 1/3
'Bartlett' v1.0	PCP003619_v1.0	K03188	ureF	urease accessory protein
'Bartlett' v1.0	PCP003621_v1.0	K12831	SF3B4|SAP49	splicing factor 3B subunit 4
'Bartlett' v1.0	PCP003623_v1.0	K17541	SCYL2	SCY1-like protein 2
'Bartlett' v1.0	PCP003624_v1.0	K21232	MOCS2A|CNXG	molybdopterin synthase sulfur carrier subunit
'Bartlett' v1.0	PCP003626_v1.0	K12524	thrA	bifunctional aspartokinase / homoserine dehydrogenase 1
'Bartlett' v1.0	PCP003629_v1.0	K18167	SDHAF1	succinate dehydrogenase assembly factor 1
'Bartlett' v1.0	PCP003637_v1.0	K03875	SKP2|FBXL1	F-box and leucine-rich repeat protein 1 (S-phase kinase-associated protein 2)
'Bartlett' v1.0	PCP003639_v1.0	K07910	RAB18	Ras-related protein Rab-18
'Bartlett' v1.0	PCP003640_v1.0	K00765	hisG	ATP phosphoribosyltransferase
'Bartlett' v1.0	PCP003649_v1.0	K02356	efp	elongation factor P
'Bartlett' v1.0	PCP003652_v1.0	K19040	ATL76S	E3 ubiquitin-protein ligase ATL10/75/76/77/78
'Bartlett' v1.0	PCP003657_v1.0	K03327	TC.MATE|SLC47A|norM|mdtK|dinF	multidrug resistance protein|MATE family
'Bartlett' v1.0	PCP003663_v1.0	K12761	SNF1	carbon catabolite-derepressing protein kinase
'Bartlett' v1.0	PCP003666_v1.0	K12382	PSAP|SGP1	saposin
'Bartlett' v1.0	PCP003676_v1.0	K02993	RP-S7e|RPS7	small subunit ribosomal protein S7e
'Bartlett' v1.0	PCP003679_v1.0	K16276	K16276|BTS	zinc finger protein-like protein
'Bartlett' v1.0	PCP003680_v1.0	K12396	AP3D	AP-3 complex subunit delta
'Bartlett' v1.0	PCP003684_v1.0	K11498	CENPE	centromeric protein E
'Bartlett' v1.0	PCP003686_v1.0	K17413	MRPS35	small subunit ribosomal protein S35
'Bartlett' v1.0	PCP003688_v1.0	K02563	murG	UDP-N-acetylglucosamine--N-acetylmuramyl-(pentapeptide) pyrophosphoryl-undecaprenol N-acetylglucosamine transferase
'Bartlett' v1.0	PCP003692_v1.0	K14376	PAP	poly(A) polymerase
'Bartlett' v1.0	PCP003694_v1.0	K14442	DHX36|RHAU	ATP-dependent RNA helicase DHX36
'Bartlett' v1.0	PCP003696_v1.0	K02202	CDK7	cyclin-dependent kinase 7
'Bartlett' v1.0	PCP003697_v1.0	K00799	GST|gst	glutathione S-transferase
'Bartlett' v1.0	PCP003702_v1.0	K01834	PGAM|gpmA	2 3-bisphosphoglycerate-dependent phosphoglycerate mutase
'Bartlett' v1.0	PCP003707_v1.0	K09286	EREBP	EREBP-like factor
'Bartlett' v1.0	PCP003708_v1.0	K20367	ERGIC3|ERV46	endoplasmic reticulum-Golgi intermediate compartment protein 3
'Bartlett' v1.0	PCP003709_v1.0	K01087	otsB	trehalose 6-phosphate phosphatase
'Bartlett' v1.0	PCP003712_v1.0	K09527	DNAJC7	DnaJ homolog subfamily C member 7
'Bartlett' v1.0	PCP003723_v1.0	K00419	QCR9|UCRC	ubiquinol-cytochrome c reductase subunit 9
'Bartlett' v1.0	PCP003725_v1.0	K03531	ftsZ	cell division protein FtsZ
'Bartlett' v1.0	PCP003727_v1.0	K14432	ABF	ABA responsive element binding factor
'Bartlett' v1.0	PCP003730_v1.0	K06910	PEBP|TFS1	phosphatidylethanolamine-binding protein
'Bartlett' v1.0	PCP003732_v1.0	K20363	YIPF5_7|YIP1	protein YIPF5/7
'Bartlett' v1.0	PCP003737_v1.0	K15287	SLC35F1_2	solute carrier family 35|member F1/2
'Bartlett' v1.0	PCP003738_v1.0	K03126	TAF12	transcription initiation factor TFIID subunit 12
'Bartlett' v1.0	PCP003739_v1.0	K01240	URH1	uridine nucleosidase
'Bartlett' v1.0	PCP003741_v1.0	K20624	CYP94C1	12-hydroxyjasmonoyl-L-amino acid 12-hydroxylase / fatty acid hydroxylase
'Bartlett' v1.0	PCP003744_v1.0	K00430	E1.11.1.7	peroxidase
'Bartlett' v1.0	PCP003746_v1.0	K10523	SPOP	speckle-type POZ protein
'Bartlett' v1.0	PCP003751_v1.0	K15296	NAPA|SNAPA|SEC17	alpha-soluble NSF attachment protein
'Bartlett' v1.0	PCP003758_v1.0	K20359	RABAC1|PRAF1	PRA1 family protein 1
'Bartlett' v1.0	PCP003762_v1.0	K05909	E1.10.3.2	laccase
'Bartlett' v1.0	PCP003764_v1.0	K14496	PYL	abscisic acid receptor PYR/PYL family
'Bartlett' v1.0	PCP003765_v1.0	K14809	DDX55|SPB4	ATP-dependent RNA helicase DDX55/SPB4
'Bartlett' v1.0	PCP003766_v1.0	K01227	ENGASE	mannosyl-glycoprotein endo-beta-N-acetylglucosaminidase
'Bartlett' v1.0	PCP003768_v1.0	K00522	FTH1	ferritin heavy chain
'Bartlett' v1.0	PCP003769_v1.0	K03103	MINPP1	multiple inositol-polyphosphate phosphatase / 2 3-bisphosphoglycerate 3-phosphatase
'Bartlett' v1.0	PCP003773_v1.0	K07277	SAM50|TOB55|bamA	outer membrane protein insertion porin family
'Bartlett' v1.0	PCP003780_v1.0	K22218	TPST	protein-tyrosine sulfotransferase
'Bartlett' v1.0	PCP003784_v1.0	K15501	PPP6R3|SAPS3	serine/threonine-protein phosphatase 6 regulatory subunit 3
'Bartlett' v1.0	PCP003786_v1.0	K09338	HD-ZIP	homeobox-leucine zipper protein
'Bartlett' v1.0	PCP003788_v1.0	K20195	MON1	vacuolar fusion protein MON1
'Bartlett' v1.0	PCP003790_v1.0	K02870	RP-L12e|RPL12	large subunit ribosomal protein L12e
'Bartlett' v1.0	PCP003791_v1.0	K09872	PIP	aquaporin PIP
'Bartlett' v1.0	PCP003794_v1.0	K09580	PDIA1|P4HB	protein disulfide-isomerase A1
'Bartlett' v1.0	PCP003795_v1.0	K03526	gcpE|ispG	(E)-4-hydroxy-3-methylbut-2-enyl-diphosphate synthase
'Bartlett' v1.0	PCP003797_v1.0	K15332	TRMT2A	tRNA (uracil-5-)-methyltransferase
'Bartlett' v1.0	PCP003803_v1.0	K02218	CSNK1|CKI	casein kinase 1
'Bartlett' v1.0	PCP003805_v1.0	K13201	TIA1|TIAL1	nucleolysin TIA-1/TIAR
'Bartlett' v1.0	PCP003807_v1.0	K12450	RHM	UDP-glucose 4 6-dehydratase
'Bartlett' v1.0	PCP003808_v1.0	K00306	PIPOX	sarcosine oxidase / L-pipecolate oxidase
'Bartlett' v1.0	PCP003812_v1.0	K07195	EXOC7|EXO70	exocyst complex component 7
'Bartlett' v1.0	PCP003818_v1.0	K11507	CENPO	centromere protein O
'Bartlett' v1.0	PCP003820_v1.0	K00430	E1.11.1.7	peroxidase
'Bartlett' v1.0	PCP003821_v1.0	K01535	PMA1|PMA2	H+-transporting ATPase
'Bartlett' v1.0	PCP003825_v1.0	K14816	REI1	pre-60S factor REI1
'Bartlett' v1.0	PCP003827_v1.0	K14416	HBS1	elongation factor 1 alpha-like protein
'Bartlett' v1.0	PCP003828_v1.0	K10739	RFA2|RPA2	replication factor A2
'Bartlett' v1.0	PCP003837_v1.0	K24725	AAMP	angio-associated migratory cell protein
'Bartlett' v1.0	PCP003839_v1.0	K03232	EEF1B	elongation factor 1-beta
'Bartlett' v1.0	PCP003840_v1.0	K08193	SLC17A	MFS transporter|ACS family|solute carrier family 17 (sodium-dependent inorganic phosphate cotransporter)|other
'Bartlett' v1.0	PCP003842_v1.0	K16251	NRPE1	DNA-directed RNA polymerase V subunit 1
'Bartlett' v1.0	PCP003844_v1.0	K14638	SLC15A3_4|PHT	solute carrier family 15 (peptide/histidine transporter)|member 3/4
'Bartlett' v1.0	PCP003850_v1.0	K15542	PFS2	polyadenylation factor subunit 2
'Bartlett' v1.0	PCP003851_v1.0	K17479	GRXCR1	glutaredoxin domain-containing cysteine-rich protein 1
'Bartlett' v1.0	PCP003852_v1.0	K24193	STP	MFS transporter|SP family|sugar:H+ symporter
'Bartlett' v1.0	PCP003853_v1.0	K24193	STP	MFS transporter|SP family|sugar:H+ symporter
'Bartlett' v1.0	PCP003854_v1.0	K24193	STP	MFS transporter|SP family|sugar:H+ symporter
'Bartlett' v1.0	PCP003857_v1.0	K21248	VMP1	vacuole membrane protein 1
'Bartlett' v1.0	PCP003858_v1.0	K02692	psaD	photosystem I subunit II
'Bartlett' v1.0	PCP003859_v1.0	K07025	K07025	putative hydrolase of the HAD superfamily
'Bartlett' v1.0	PCP003860_v1.0	K18787	ACL5	thermospermine synthase
'Bartlett' v1.0	PCP003861_v1.0	K11600	RRP41|EXOSC4|SKI6	exosome complex component RRP41
'Bartlett' v1.0	PCP003863_v1.0	K00276	AOC3|AOC2|tynA	primary-amine oxidase
'Bartlett' v1.0	PCP003864_v1.0	K09489	HSPA4	heat shock 70kDa protein 4
'Bartlett' v1.0	PCP003866_v1.0	K03787	surE	5'/3'-nucleotidase
'Bartlett' v1.0	PCP003867_v1.0	K08867	WNK|PRKWNK	WNK lysine deficient protein kinase
'Bartlett' v1.0	PCP003868_v1.0	K09843	CYP707A	(+)-abscisic acid 8'-hydroxylase
'Bartlett' v1.0	PCP003869_v1.0	K02890	RP-L22|MRPL22|rplV	large subunit ribosomal protein L22
'Bartlett' v1.0	PCP003870_v1.0	K18749	LSM14|RAP55|SCD6	protein LSM14
'Bartlett' v1.0	PCP003874_v1.0	K14788	NOL10|ENP2	ribosome biogenesis protein ENP2
'Bartlett' v1.0	PCP003877_v1.0	K10770	ALKBH8|TRM9	alkylated DNA repair protein alkB homolog 8
'Bartlett' v1.0	PCP003878_v1.0	K00799	GST|gst	glutathione S-transferase
'Bartlett' v1.0	PCP003880_v1.0	K15601	KDM3;	[histone H3]-dimethyl-L-lysine9 demethylase
'Bartlett' v1.0	PCP003881_v1.0	K01177	E3.2.1.2	beta-amylase
'Bartlett' v1.0	PCP003887_v1.0	K14012	NSFL1C|UBX1|SHP1	UBX domain-containing protein 1
'Bartlett' v1.0	PCP003889_v1.0	K02907	RP-L30|MRPL30|rpmD	large subunit ribosomal protein L30
'Bartlett' v1.0	PCP003895_v1.0	K20416	FAD5	palmitoyl-[glycerolipid] 7-desaturase
'Bartlett' v1.0	PCP003896_v1.0	K20043	SNAP91|AP180|CALM	clathrin coat assembly protein AP180
'Bartlett' v1.0	PCP003899_v1.0	K05933	E1.14.17.4	aminocyclopropanecarboxylate oxidase
'Bartlett' v1.0	PCP003900_v1.0	K18045	SIW14|OCA3	tyrosine-protein phosphatase SIW14
'Bartlett' v1.0	PCP003901_v1.0	K00029	E1.1.1.40|maeB	malate dehydrogenase (oxaloacetate-decarboxylating)(NADP+)
'Bartlett' v1.0	PCP003903_v1.0	K14490	AHP	histidine-containing phosphotransfer peotein
'Bartlett' v1.0	PCP003904_v1.0	K15174	PAF1	RNA polymerase II-associated factor 1
'Bartlett' v1.0	PCP003905_v1.0	K15075	MET18|MMS19	DNA repair/transcription protein MET18/MMS19
'Bartlett' v1.0	PCP003908_v1.0	K14484	IAA	auxin-responsive protein IAA
'Bartlett' v1.0	PCP003910_v1.0	K16297	SCPL-II	serine carboxypeptidase-like clade II
'Bartlett' v1.0	PCP003913_v1.0	K03139	TFIIF2|GTF2F2|TFG2	transcription initiation factor TFIIF subunit beta
'Bartlett' v1.0	PCP003919_v1.0	K14833	NOC2	nucleolar complex protein 2
'Bartlett' v1.0	PCP003927_v1.0	K02973	RP-S23e|RPS23	small subunit ribosomal protein S23e
'Bartlett' v1.0	PCP003930_v1.0	K08065	NFYB|HAP3	nuclear transcription Y subunit beta
'Bartlett' v1.0	PCP003932_v1.0	K14638	SLC15A3_4|PHT	solute carrier family 15 (peptide/histidine transporter)|member 3/4
'Bartlett' v1.0	PCP003934_v1.0	K10581	UBE2O	ubiquitin-conjugating enzyme E2 O
'Bartlett' v1.0	PCP003935_v1.0	K02260	COX17	cytochrome c oxidase assembly protein subunit 17
'Bartlett' v1.0	PCP003945_v1.0	K11805	DCAF7|HAN11	DDB1- and CUL4-associated factor 7
'Bartlett' v1.0	PCP003946_v1.0	K00031	IDH1|IDH2|icd	isocitrate dehydrogenase
'Bartlett' v1.0	PCP003950_v1.0	K17917	SNX1_2	sorting nexin-1/2
'Bartlett' v1.0	PCP003954_v1.0	K18592	GGT1_5|CD224	gamma-glutamyltranspeptidase / glutathione hydrolase / leukotriene-C4 hydrolase
'Bartlett' v1.0	PCP003956_v1.0	K02927	RP-L40e|RPL40|UBA52	ubiquitin-large subunit ribosomal protein L40e
'Bartlett' v1.0	PCP003959_v1.0	K01193	INV|sacA	beta-fructofuranosidase
'Bartlett' v1.0	PCP003960_v1.0	K10398	KIF11|EG5	kinesin family member 11
'Bartlett' v1.0	PCP003966_v1.0	K01850	E5.4.99.5	chorismate mutase
'Bartlett' v1.0	PCP003972_v1.0	K09286	EREBP	EREBP-like factor
'Bartlett' v1.0	PCP003973_v1.0	K21989	TMEM63|CSC1	calcium permeable stress-gated cation channel
'Bartlett' v1.0	PCP003974_v1.0	K08493	VTI1	vesicle transport through interaction with t-SNAREs 1
'Bartlett' v1.0	PCP003976_v1.0	K01051	E3.1.1.11	pectinesterase
'Bartlett' v1.0	PCP003979_v1.0	K14484	IAA	auxin-responsive protein IAA
'Bartlett' v1.0	PCP003982_v1.0	K15174	PAF1	RNA polymerase II-associated factor 1
'Bartlett' v1.0	PCP003984_v1.0	K00029	E1.1.1.40|maeB	malate dehydrogenase (oxaloacetate-decarboxylating)(NADP+)
'Bartlett' v1.0	PCP003988_v1.0	K20474	RINT1|TIP20	RAD50-interacting protein 1
'Bartlett' v1.0	PCP003990_v1.0	K18467	VPS29	vacuolar protein sorting-associated protein 29
'Bartlett' v1.0	PCP003991_v1.0	K22378	RNF181	E3 ubiquitin-protein ligase RNF181
'Bartlett' v1.0	PCP003996_v1.0	K00294	E1.2.1.88	1-pyrroline-5-carboxylate dehydrogenase
'Bartlett' v1.0	PCP003998_v1.0	K00784	rnz	ribonuclease Z
'Bartlett' v1.0	PCP003999_v1.0	K17602	YLPM1	YLP motif-containing protein 1
'Bartlett' v1.0	PCP004000_v1.0	K02552	menF	menaquinone-specific isochorismate synthase
'Bartlett' v1.0	PCP004001_v1.0	K01728	pel	pectate lyase
'Bartlett' v1.0	PCP004011_v1.0	K09286	EREBP	EREBP-like factor
'Bartlett' v1.0	PCP004016_v1.0	K06063	SNW1|SKIIP|SKIP	SNW domain-containing protein 1
'Bartlett' v1.0	PCP004017_v1.0	K06063	SNW1|SKIIP|SKIP	SNW domain-containing protein 1
'Bartlett' v1.0	PCP004018_v1.0	K17550	PPP1R7|SDS22	protein phosphatase 1 regulatory subunit 7
'Bartlett' v1.0	PCP004019_v1.0	K03350	APC3|CDC27	anaphase-promoting complex subunit 3
'Bartlett' v1.0	PCP004024_v1.0	K00029	E1.1.1.40|maeB	malate dehydrogenase (oxaloacetate-decarboxylating)(NADP+)
'Bartlett' v1.0	PCP004026_v1.0	K05658	ABCB1|CD243	ATP-binding cassette|subfamily B (MDR/TAP)|member 1
'Bartlett' v1.0	PCP004027_v1.0	K15463	RIT1	tRNA A64-2'-O-ribosylphosphate transferase
'Bartlett' v1.0	PCP004031_v1.0	K14510	CTR1	serine/threonine-protein kinase CTR1
'Bartlett' v1.0	PCP004034_v1.0	K14050	RABGGTA	geranylgeranyl transferase type-2 subunit alpha
'Bartlett' v1.0	PCP004043_v1.0	K08341	GABARAP|ATG8|LC3	GABA(A) receptor-associated protein
'Bartlett' v1.0	PCP004044_v1.0	K20855	B3GALT1S	beta-1 3-galactosyltransferase 1/2/3/4/5/7/8
'Bartlett' v1.0	PCP004046_v1.0	K04532	NAE1|APPBP1	NEDD8-activating enzyme E1 regulatory subunit
'Bartlett' v1.0	PCP004048_v1.0	K01681	ACO|acnA	aconitate hydratase
'Bartlett' v1.0	PCP004050_v1.0	K03327	TC.MATE|SLC47A|norM|mdtK|dinF	multidrug resistance protein|MATE family
'Bartlett' v1.0	PCP004051_v1.0	K05387	GRIP	glutamate receptor|ionotropic|plant
'Bartlett' v1.0	PCP004052_v1.0	K05387	GRIP	glutamate receptor|ionotropic|plant
'Bartlett' v1.0	PCP004053_v1.0	K07976	RAB	Rab family|other
'Bartlett' v1.0	PCP004056_v1.0	K09338	HD-ZIP	homeobox-leucine zipper protein
'Bartlett' v1.0	PCP004062_v1.0	K17292	TBCA	tubulin-specific chaperone A
'Bartlett' v1.0	PCP004069_v1.0	K14432	ABF	ABA responsive element binding factor
'Bartlett' v1.0	PCP004071_v1.0	K14431	TGA	transcription factor TGA
'Bartlett' v1.0	PCP004072_v1.0	K02639	petF	ferredoxin
'Bartlett' v1.0	PCP004073_v1.0	K09422	MYBP	transcription factor MYB|plant
'Bartlett' v1.0	PCP004074_v1.0	K13144	INTS7	integrator complex subunit 7
'Bartlett' v1.0	PCP004077_v1.0	K03797	E3.4.21.102|prc|ctpA	carboxyl-terminal processing protease
'Bartlett' v1.0	PCP004079_v1.0	K17985	AMBRA1	activating molecule in BECN1-regulated autophagy protein 1
'Bartlett' v1.0	PCP004080_v1.0	K01177	E3.2.1.2	beta-amylase
'Bartlett' v1.0	PCP004083_v1.0	K20115	RP;	[pyruvate|phosphate dikinase]-phosphate phosphotransferase /
'Bartlett' v1.0	PCP004098_v1.0	K22736	VIT	vacuolar iron transporter family protein
'Bartlett' v1.0	PCP004099_v1.0	K03243	EIF5B	translation initiation factor 5B
'Bartlett' v1.0	PCP004101_v1.0	K22647	MINDY3_4	ubiquitin carboxyl-terminal hydrolase MINDY-3/4
'Bartlett' v1.0	PCP004102_v1.0	K03841	FBP|fbp	fructose-1 6-bisphosphatase I
'Bartlett' v1.0	PCP004103_v1.0	K12622	LSM3	U6 snRNA-associated Sm-like protein LSm3
'Bartlett' v1.0	PCP004109_v1.0	K23490	CYB5	cytochrome b5
'Bartlett' v1.0	PCP004110_v1.0	K03032	PSMD1|RPN2	26S proteasome regulatory subunit N2
'Bartlett' v1.0	PCP004111_v1.0	K02872	RP-L13Ae|RPL13A	large subunit ribosomal protein L13Ae
'Bartlett' v1.0	PCP004119_v1.0	K11844	USP16_45	ubiquitin carboxyl-terminal hydrolase 16/45
'Bartlett' v1.0	PCP004121_v1.0	K22390	ACP7	acid phosphatase type 7
'Bartlett' v1.0	PCP004125_v1.0	K06442	tlyA	23S rRNA (cytidine1920-2'-O)/16S rRNA (cytidine1409-2'-O)-methyltransferase
'Bartlett' v1.0	PCP004129_v1.0	K20362	YIF1	protein transport protein YIF1
'Bartlett' v1.0	PCP004137_v1.0	K01148	PARN|PNLDC1	poly(A)-specific ribonuclease
'Bartlett' v1.0	PCP004138_v1.0	K09522	DNAJC2	DnaJ homolog subfamily C member 2
'Bartlett' v1.0	PCP004140_v1.0	K08241	E2.1.1.141	jasmonate O-methyltransferase
'Bartlett' v1.0	PCP004144_v1.0	K02909	RP-L31|rpmE	large subunit ribosomal protein L31
'Bartlett' v1.0	PCP004145_v1.0	K00975	glgC	glucose-1-phosphate adenylyltransferase
'Bartlett' v1.0	PCP004146_v1.0	K19355	MAN	mannan endo-1 4-beta-mannosidase
'Bartlett' v1.0	PCP004147_v1.0	K13082	DFR	bifunctional dihydroflavonol 4-reductase/flavanone 4-reductase
'Bartlett' v1.0	PCP004148_v1.0	K00611	OTC|argF|argI	ornithine carbamoyltransferase
'Bartlett' v1.0	PCP004150_v1.0	K02725	PSMA1	20S proteasome subunit alpha 6
'Bartlett' v1.0	PCP004154_v1.0	K01051	E3.1.1.11	pectinesterase
'Bartlett' v1.0	PCP004155_v1.0	K19600	TUB|TULP	tubby and related proteins
'Bartlett' v1.0	PCP004161_v1.0	K01247	alkA	DNA-3-methyladenine glycosylase II
'Bartlett' v1.0	PCP004165_v1.0	K11126	TERT|EST2	telomerase reverse transcriptase
'Bartlett' v1.0	PCP004167_v1.0	K05863	SLC25A4S|ANT	solute carrier family 25 (mitochondrial adenine nucleotide translocator)|member 4/5/6/31
'Bartlett' v1.0	PCP004169_v1.0	K05863	SLC25A4S|ANT	solute carrier family 25 (mitochondrial adenine nucleotide translocator)|member 4/5/6/31
'Bartlett' v1.0	PCP004170_v1.0	K21767	TBCD	tubulin-specific chaperone D
'Bartlett' v1.0	PCP004173_v1.0	K15687	MKRN	E3 ubiquitin-protein ligase makorin
'Bartlett' v1.0	PCP004185_v1.0	K03062	PSMC1|RPT2	26S proteasome regulatory subunit T2
'Bartlett' v1.0	PCP004186_v1.0	K04077	groEL|HSPD1	chaperonin GroEL
'Bartlett' v1.0	PCP004188_v1.0	K16578	CLASP1_2	CLIP-associating protein 1/2
'Bartlett' v1.0	PCP004190_v1.0	K13993	HSP20	HSP20 family protein
'Bartlett' v1.0	PCP004198_v1.0	K09873	TIP	aquaporin TIP
'Bartlett' v1.0	PCP004200_v1.0	K18666	ASCC1	activating signal cointegrator complex subunit 1
'Bartlett' v1.0	PCP004202_v1.0	K14484	IAA	auxin-responsive protein IAA
'Bartlett' v1.0	PCP004204_v1.0	K06664	PEX2|PXMP3	peroxin-2
'Bartlett' v1.0	PCP004212_v1.0	K16075	MRS2|MFM1	magnesium transporter
'Bartlett' v1.0	PCP004215_v1.0	K13065	E2.3.1.133|HCT	shikimate O-hydroxycinnamoyltransferase
'Bartlett' v1.0	PCP004220_v1.0	K11498	CENPE	centromeric protein E
'Bartlett' v1.0	PCP004233_v1.0	K09597	SPPL2B	signal peptide peptidase-like 2B
'Bartlett' v1.0	PCP004235_v1.0	K01309	MINDY1_2	ubiquitin carboxyl-terminal hydrolase MINDY-1/2
'Bartlett' v1.0	PCP004244_v1.0	K01076	ABHD17	abhydrolase domain-containing protein 17
'Bartlett' v1.0	PCP004253_v1.0	K05278	FLS	flavonol synthase
'Bartlett' v1.0	PCP004254_v1.0	K08244	R1	alpha-glucan|water dikinase
'Bartlett' v1.0	PCP004260_v1.0	K18195	RGL4|rhiE	rhamnogalacturonan endolyase
'Bartlett' v1.0	PCP004264_v1.0	K06689	UBE2D|UBC4|UBC5	ubiquitin-conjugating enzyme E2 D
'Bartlett' v1.0	PCP004266_v1.0	K01792	E5.1.3.15	glucose-6-phosphate 1-epimerase
'Bartlett' v1.0	PCP004267_v1.0	K09060	GBF	plant G-box-binding factor
'Bartlett' v1.0	PCP004273_v1.0	K09480	DGD	digalactosyldiacylglycerol synthase
'Bartlett' v1.0	PCP004278_v1.0	K02885	RP-L19e|RPL19	large subunit ribosomal protein L19e
'Bartlett' v1.0	PCP004279_v1.0	K01115	PLD1_2	phospholipase D1/2
'Bartlett' v1.0	PCP004282_v1.0	K14844	PUF6	pumilio homology domain family member 6
'Bartlett' v1.0	PCP004285_v1.0	K14546	UTP5|WDR43	U3 small nucleolar RNA-associated protein 5
'Bartlett' v1.0	PCP004289_v1.0	K08202	SLC22A4_5|OCTN	MFS transporter|OCT family|solute carrier family 22 (organic cation transporter)|member 4/5
'Bartlett' v1.0	PCP004292_v1.0	K00565	RNMT	mRNA (guanine-N7-)-methyltransferase
'Bartlett' v1.0	PCP004295_v1.0	K14487	GH3	auxin responsive GH3 gene family
'Bartlett' v1.0	PCP004298_v1.0	K11498	CENPE	centromeric protein E
'Bartlett' v1.0	PCP004301_v1.0	K20367	ERGIC3|ERV46	endoplasmic reticulum-Golgi intermediate compartment protein 3
'Bartlett' v1.0	PCP004304_v1.0	K08909	LHCA3	light-harvesting complex I chlorophyll a/b binding protein 3
'Bartlett' v1.0	PCP004305_v1.0	K17086	TM9SF2_4	transmembrane 9 superfamily member 2/4
'Bartlett' v1.0	PCP004306_v1.0	K17086	TM9SF2_4	transmembrane 9 superfamily member 2/4
'Bartlett' v1.0	PCP004331_v1.0	K14494	DELLA	DELLA protein
'Bartlett' v1.0	PCP004337_v1.0	K13508	GPAT	glycerol-3-phosphate acyltransferase
'Bartlett' v1.0	PCP004343_v1.0	K06672	SCC2|NIPBL	cohesin loading factor subunit SCC2
'Bartlett' v1.0	PCP004344_v1.0	K17732	PMPCB|MAS1	mitochondrial-processing peptidase subunit beta
'Bartlett' v1.0	PCP004347_v1.0	K00700	GBE1|glgB	1 4-alpha-glucan branching enzyme
'Bartlett' v1.0	PCP004351_v1.0	K25770	ZSWIM7|SWS1	zinc finger SWIM domain-containing protein 7
'Bartlett' v1.0	PCP004357_v1.0	K14490	AHP	histidine-containing phosphotransfer peotein
'Bartlett' v1.0	PCP004359_v1.0	K11801	DCAF11	DDB1- and CUL4-associated factor 11
'Bartlett' v1.0	PCP004361_v1.0	K14493	GID1	gibberellin receptor GID1
'Bartlett' v1.0	PCP004365_v1.0	K11844	USP16_45	ubiquitin carboxyl-terminal hydrolase 16/45
'Bartlett' v1.0	PCP004374_v1.0	K13648	GAUT	alpha-1 4-galacturonosyltransferase
'Bartlett' v1.0	PCP004376_v1.0	K07877	RAB2A	Ras-related protein Rab-2A
'Bartlett' v1.0	PCP004383_v1.0	K00787	FDPS	farnesyl diphosphate synthase
'Bartlett' v1.0	PCP004384_v1.0	K08286	E2.7.11.-	protein-serine/threonine kinase
'Bartlett' v1.0	PCP004385_v1.0	K02111	ATPF1A|atpA	F-type H+/Na+-transporting ATPase subunit alpha
'Bartlett' v1.0	PCP004386_v1.0	K03046	rpoC	DNA-directed RNA polymerase subunit beta'
'Bartlett' v1.0	PCP004387_v1.0	K02706	psbD	photosystem II P680 reaction center D2 protein
'Bartlett' v1.0	PCP004396_v1.0	K09503	DNAJA2	DnaJ homolog subfamily A member 2
'Bartlett' v1.0	PCP004397_v1.0	K22745	AIFM2	apoptosis-inducing factor 2
'Bartlett' v1.0	PCP004398_v1.0	K00365	uaZ	urate oxidase
'Bartlett' v1.0	PCP004403_v1.0	K22184	BRD9	bromodomain-containing protein 9
'Bartlett' v1.0	PCP004410_v1.0	K00876	udk|UCK	uridine kinase
'Bartlett' v1.0	PCP004411_v1.0	K22066	BOLA1	BolA-like protein 1
'Bartlett' v1.0	PCP004419_v1.0	K11968	ARIH1	ariadne-1
'Bartlett' v1.0	PCP004421_v1.0	K16223	FT	protein FLOWERING LOCUS T
'Bartlett' v1.0	PCP004423_v1.0	K03921	FAB2|SSI2|desA1	acyl-[acyl-carrier-protein] desaturase
'Bartlett' v1.0	PCP004425_v1.0	K13093	HTATSF1	HIV Tat-specific factor 1
'Bartlett' v1.0	PCP004434_v1.0	K07901	RAB8A|MEL	Ras-related protein Rab-8A
'Bartlett' v1.0	PCP004436_v1.0	K14638	SLC15A3_4|PHT	solute carrier family 15 (peptide/histidine transporter)|member 3/4
'Bartlett' v1.0	PCP004437_v1.0	K19996	SFH5	phosphatidylinositol transfer protein SFH5
'Bartlett' v1.0	PCP004440_v1.0	K00939	adk|AK	adenylate kinase
'Bartlett' v1.0	PCP004443_v1.0	K00889	PIP5K	1-phosphatidylinositol-4-phosphate 5-kinase
'Bartlett' v1.0	PCP004444_v1.0	K01179	E3.2.1.4	endoglucanase
'Bartlett' v1.0	PCP004446_v1.0	K01213	E3.2.1.67	galacturan 1 4-alpha-galacturonidase
'Bartlett' v1.0	PCP004447_v1.0	K00951	relA	GTP pyrophosphokinase
'Bartlett' v1.0	PCP004448_v1.0	K09286	EREBP	EREBP-like factor
'Bartlett' v1.0	PCP004449_v1.0	K02885	RP-L19e|RPL19	large subunit ribosomal protein L19e
'Bartlett' v1.0	PCP004450_v1.0	K14509	ETR|ERS	ethylene receptor
'Bartlett' v1.0	PCP004451_v1.0	K01679	E4.2.1.2B|fumC|FH	fumarate hydratase|class II
'Bartlett' v1.0	PCP004456_v1.0	K05750	NCKAP1|NAP125	NCK-associated protein 1
'Bartlett' v1.0	PCP004459_v1.0	K02729	PSMA5	20S proteasome subunit alpha 5
'Bartlett' v1.0	PCP004463_v1.0	K22825	NSMCE4|NSE4	non-structural maintenance of chromosomes element 4
'Bartlett' v1.0	PCP004464_v1.0	K00208	fabI	enoyl-[acyl-carrier protein] reductase I
'Bartlett' v1.0	PCP004475_v1.0	K14498	SNRK2	serine/threonine-protein kinase SRK2
'Bartlett' v1.0	PCP004476_v1.0	K00968	PCYT1	choline-phosphate cytidylyltransferase
'Bartlett' v1.0	PCP004479_v1.0	K20027	ZDHHC1_11	palmitoyltransferase ZDHHC1/11
'Bartlett' v1.0	PCP004488_v1.0	K00026	MDH2	malate dehydrogenase
'Bartlett' v1.0	PCP004492_v1.0	K12893	SRSF4_5_6|SFRS4_5_6	serine/arginine-rich splicing factor 4/5/6
'Bartlett' v1.0	PCP004494_v1.0	K15523	FN3KRP	protein-ribulosamine 3-kinase
'Bartlett' v1.0	PCP004499_v1.0	K00430	E1.11.1.7	peroxidase
'Bartlett' v1.0	PCP004500_v1.0	K20185	BLOC1S1	biogenesis of lysosome-related organelles complex 1 subunit 1
'Bartlett' v1.0	PCP004501_v1.0	K00430	E1.11.1.7	peroxidase
'Bartlett' v1.0	PCP004516_v1.0	K22736	VIT	vacuolar iron transporter family protein
'Bartlett' v1.0	PCP004517_v1.0	K22696	EEF2KMT	protein-lysine N-methyltransferase EEF2KMT
'Bartlett' v1.0	PCP004520_v1.0	K14724	SLC9A8|NHE8	solute carrier family 9 (sodium/hydrogen exchanger)|member 8
'Bartlett' v1.0	PCP004526_v1.0	K12176	COPS2|CSN2|TRIP15	COP9 signalosome complex subunit 2
'Bartlett' v1.0	PCP004527_v1.0	K13412	CPK	calcium-dependent protein kinase
'Bartlett' v1.0	PCP004528_v1.0	K01674	cah	carbonic anhydrase
'Bartlett' v1.0	PCP004531_v1.0	K06689	UBE2D|UBC4|UBC5	ubiquitin-conjugating enzyme E2 D
'Bartlett' v1.0	PCP004543_v1.0	K03164	TOP2	DNA topoisomerase II
'Bartlett' v1.0	PCP004545_v1.0	K12821	PRPF40|PRP40	pre-mRNA-processing factor 40
'Bartlett' v1.0	PCP004552_v1.0	K12589	RRP42|EXOSC7	exosome complex component RRP42
'Bartlett' v1.0	PCP004553_v1.0	K11314	TADA2A|ADA2	transcriptional adapter 2-alpha
'Bartlett' v1.0	PCP004556_v1.0	K09597	SPPL2B	signal peptide peptidase-like 2B
'Bartlett' v1.0	PCP004558_v1.0	K01728	pel	pectate lyase
'Bartlett' v1.0	PCP004571_v1.0	K09422	MYBP	transcription factor MYB|plant
'Bartlett' v1.0	PCP004573_v1.0	K02990	RP-S6|MRPS6|rpsF	small subunit ribosomal protein S6
'Bartlett' v1.0	PCP004574_v1.0	K03031	PSMD8|RPN12	26S proteasome regulatory subunit N12
'Bartlett' v1.0	PCP004577_v1.0	K10756	RFC3_5	replication factor C subunit 3/5
'Bartlett' v1.0	PCP004578_v1.0	K11498	CENPE	centromeric protein E
'Bartlett' v1.0	PCP004582_v1.0	K03010	RPB2|POLR2B	DNA-directed RNA polymerase II subunit RPB2
'Bartlett' v1.0	PCP004584_v1.0	K10581	UBE2O	ubiquitin-conjugating enzyme E2 O
'Bartlett' v1.0	PCP004585_v1.0	K12169	KPC1|RNF123	Kip1 ubiquitination-promoting complex protein 1
'Bartlett' v1.0	PCP004588_v1.0	K01872	AARS|alaS	alanyl-tRNA synthetase
'Bartlett' v1.0	PCP004590_v1.0	K11649	SMARCC	SWI/SNF-related matrix-associated actin-dependent regulator of chromatin subfamily C
'Bartlett' v1.0	PCP004594_v1.0	K16743	ASPM|ASP	abnormal spindle-like microcephaly-associated protein
'Bartlett' v1.0	PCP004596_v1.0	K00847	E2.7.1.4|scrK	fructokinase
'Bartlett' v1.0	PCP004597_v1.0	K23094	ABC4|menA	2-carboxy-1 4-naphthoquinone phytyltransferase
'Bartlett' v1.0	PCP004598_v1.0	K11128	GAR1|NOLA1	H/ACA ribonucleoprotein complex subunit 1
'Bartlett' v1.0	PCP004611_v1.0	K02934	RP-L6e|RPL6	large subunit ribosomal protein L6e
'Bartlett' v1.0	PCP004612_v1.0	K14431	TGA	transcription factor TGA
'Bartlett' v1.0	PCP004616_v1.0	K02879	RP-L17|MRPL17|rplQ	large subunit ribosomal protein L17
'Bartlett' v1.0	PCP004618_v1.0	K13024	PPIP5K|VIP	inositol-hexakisphosphate/diphosphoinositol-pentakisphosphate 1-kinase
'Bartlett' v1.0	PCP004628_v1.0	K09285	OVM|ANT	AP2-like factor|ANT lineage
'Bartlett' v1.0	PCP004631_v1.0	K24166	ARMC6	armadillo repeat-containing protein 6
'Bartlett' v1.0	PCP004632_v1.0	K09338	HD-ZIP	homeobox-leucine zipper protein
'Bartlett' v1.0	PCP004637_v1.0	K23040	METTL22	methyltransferase-like protein 22
'Bartlett' v1.0	PCP004642_v1.0	K13066	COMT	caffeic acid 3-O-methyltransferase / acetylserotonin O-methyltransferase
'Bartlett' v1.0	PCP004644_v1.0	K09286	EREBP	EREBP-like factor
'Bartlett' v1.0	PCP004652_v1.0	K11866	STAMBP|AMSH	STAM-binding protein
'Bartlett' v1.0	PCP004653_v1.0	K01673	cynT|can	carbonic anhydrase
'Bartlett' v1.0	PCP004658_v1.0	K09286	EREBP	EREBP-like factor
'Bartlett' v1.0	PCP004661_v1.0	K01641	HMGCS	hydroxymethylglutaryl-CoA synthase
'Bartlett' v1.0	PCP004665_v1.0	K15296	NAPA|SNAPA|SEC17	alpha-soluble NSF attachment protein
'Bartlett' v1.0	PCP004671_v1.0	K20924	CSLD	cellulose synthase-like protein
'Bartlett' v1.0	PCP004690_v1.0	K16302	CNNM	metal transporter CNNM
'Bartlett' v1.0	PCP004711_v1.0	K02183	CALM	calmodulin
'Bartlett' v1.0	PCP004725_v1.0	K09060	GBF	plant G-box-binding factor
'Bartlett' v1.0	PCP004733_v1.0	K06674	SMC2	structural maintenance of chromosome 2
'Bartlett' v1.0	PCP004737_v1.0	K22683	APF2	aspartyl protease family protein
'Bartlett' v1.0	PCP004746_v1.0	K17686	copA|ctpA|ATP7	P-type Cu+ transporter
'Bartlett' v1.0	PCP004763_v1.0	K04043	dnaK|HSPA9	molecular chaperone DnaK
'Bartlett' v1.0	PCP004783_v1.0	K09286	EREBP	EREBP-like factor
'Bartlett' v1.0	PCP004804_v1.0	K00826	E2.6.1.42|ilvE	branched-chain amino acid aminotransferase
'Bartlett' v1.0	PCP004810_v1.0	K01725	cynS	cyanate lyase
'Bartlett' v1.0	PCP004820_v1.0	K15032	MTERFD	mTERF domain-containing protein|mitochondrial
'Bartlett' v1.0	PCP004823_v1.0	K02983	RP-S30e|RPS30	small subunit ribosomal protein S30e
'Bartlett' v1.0	PCP004832_v1.0	K15113	SLC25A28_37|MFRN	solute carrier family 25 (mitochondrial iron transporter)|member 28/37
'Bartlett' v1.0	PCP004853_v1.0	K21596	CAMTA	calmodulin-binding transcription activator
'Bartlett' v1.0	PCP004863_v1.0	K02201	E2.7.7.3B	pantetheine-phosphate adenylyltransferase
'Bartlett' v1.0	PCP004953_v1.0	K13155	SNRNP35	U11/U12 small nuclear ribonucleoprotein 35 kDa protein
'Bartlett' v1.0	PCP004957_v1.0	K08908	LHCA2	light-harvesting complex I chlorophyll a/b binding protein 2
'Bartlett' v1.0	PCP004959_v1.0	K09705	K09705	uncharacterized protein
'Bartlett' v1.0	PCP004966_v1.0	K14085	ALDH7A1	aldehyde dehydrogenase family 7 member A1
'Bartlett' v1.0	PCP004968_v1.0	K03013	RPABC1|RPB5|POLR2E	DNA-directed RNA polymerases I|II|and III subunit RPABC1
'Bartlett' v1.0	PCP004970_v1.0	K24773	GG3	guanine nucleotide-binding protein subunit gamma 3|plant
'Bartlett' v1.0	PCP004978_v1.0	K01366	CTSH	cathepsin H
'Bartlett' v1.0	PCP004983_v1.0	K15082	RAD7	DNA repair protein RAD7
'Bartlett' v1.0	PCP004984_v1.0	K06685	MOB1|Mats	MOB kinase activator 1
'Bartlett' v1.0	PCP004987_v1.0	K05894	OPR	12-oxophytodienoic acid reductase
'Bartlett' v1.0	PCP004989_v1.0	K15176	CTR9	RNA polymerase-associated protein CTR9
'Bartlett' v1.0	PCP004991_v1.0	K03026	RPC4|POLR3D	DNA-directed RNA polymerase III subunit RPC4
'Bartlett' v1.0	PCP004993_v1.0	K09422	MYBP	transcription factor MYB|plant
'Bartlett' v1.0	PCP004994_v1.0	K09422	MYBP	transcription factor MYB|plant
'Bartlett' v1.0	PCP004995_v1.0	K09422	MYBP	transcription factor MYB|plant
'Bartlett' v1.0	PCP004997_v1.0	K02985	RP-S3e|RPS3	small subunit ribosomal protein S3e
'Bartlett' v1.0	PCP004999_v1.0	K22048	MSL4S	mechanosensitive ion channel protein 4/5/6/7/8/9/10
'Bartlett' v1.0	PCP005001_v1.0	K12191	CHMP2A	charged multivesicular body protein 2A
'Bartlett' v1.0	PCP005004_v1.0	K00679	E2.3.1.158	phospholipid:diacylglycerol acyltransferase
'Bartlett' v1.0	PCP005005_v1.0	K24083	ABHD13	abhydrolase domain-containing protein 13
'Bartlett' v1.0	PCP005008_v1.0	K10357	MYO5	myosin V
'Bartlett' v1.0	PCP005009_v1.0	K01733	thrC	threonine synthase
'Bartlett' v1.0	PCP005010_v1.0	K12602	WDR61|REC14|SKI8	WD repeat-containing protein 61
'Bartlett' v1.0	PCP005012_v1.0	K15263	LYER	cell growth-regulating nucleolar protein
'Bartlett' v1.0	PCP005013_v1.0	K14397	NUDT21|CPSF5|CFIM25	cleavage and polyadenylation specificity factor subunit 5
'Bartlett' v1.0	PCP005016_v1.0	K14497	PP2C	protein phosphatase 2C
'Bartlett' v1.0	PCP005018_v1.0	K08790	STK38|NDR	serine/threonine kinase 38
'Bartlett' v1.0	PCP005024_v1.0	K06444	lcyE|crtL2	lycopene epsilon-cyclase
'Bartlett' v1.0	PCP005025_v1.0	K09422	MYBP	transcription factor MYB|plant
'Bartlett' v1.0	PCP005026_v1.0	K00671	NMT	glycylpeptide N-tetradecanoyltransferase
'Bartlett' v1.0	PCP005027_v1.0	K13175	THOC6	THO complex subunit 6
'Bartlett' v1.0	PCP005028_v1.0	K03257	EIF4A	translation initiation factor 4A
'Bartlett' v1.0	PCP005029_v1.0	K11155	DGAT1	diacylglycerol O-acyltransferase 1
'Bartlett' v1.0	PCP005031_v1.0	K02218	CSNK1|CKI	casein kinase 1
'Bartlett' v1.0	PCP005034_v1.0	K14508	NPR1	regulatory protein NPR1
'Bartlett' v1.0	PCP005035_v1.0	K09419	HSFF	heat shock transcription factor|other eukaryote
'Bartlett' v1.0	PCP005036_v1.0	K03553	recA	recombination protein RecA
'Bartlett' v1.0	PCP005040_v1.0	K00279	CKX	cytokinin dehydrogenase
'Bartlett' v1.0	PCP005041_v1.0	K24272	DENR|TMA22	density-regulated protein
'Bartlett' v1.0	PCP005043_v1.0	K24939	CWF19L1|DRN1	CWF19-like protein 1
'Bartlett' v1.0	PCP005045_v1.0	K10752	RBBP4|HAT2|CAF1|MIS16	histone-binding protein RBBP4
'Bartlett' v1.0	PCP005047_v1.0	K12259	SMOX|PAO5	spermine oxidase
'Bartlett' v1.0	PCP005056_v1.0	K01513	ENPP1_3|CD203	ectonucleotide pyrophosphatase/phosphodiesterase family member 1/3
'Bartlett' v1.0	PCP005060_v1.0	K12450	RHM	UDP-glucose 4 6-dehydratase
'Bartlett' v1.0	PCP005062_v1.0	K20867	GAUT12S	galacturonosyltransferase 12/13/14/15
'Bartlett' v1.0	PCP005063_v1.0	K09264	K09264	MADS-box transcription factor|plant
'Bartlett' v1.0	PCP005065_v1.0	K17279	REEP5_6	receptor expression-enhancing protein 5/6
'Bartlett' v1.0	PCP005067_v1.0	K15255	PIF1	ATP-dependent DNA helicase PIF1
'Bartlett' v1.0	PCP005073_v1.0	K07300	chaA|CAX	Ca2+:H+ antiporter
'Bartlett' v1.0	PCP005074_v1.0	K13413	MKK4_5	mitogen-activated protein kinase kinase 4/5
'Bartlett' v1.0	PCP005075_v1.0	K08248	MDL3	(R)-mandelonitrile lyase
'Bartlett' v1.0	PCP005076_v1.0	K00058	serA|PHGDH	D-3-phosphoglycerate dehydrogenase / 2-oxoglutarate reductase
'Bartlett' v1.0	PCP005078_v1.0	K19986	EXOC8|SEC84	exocyst complex component 8
'Bartlett' v1.0	PCP005082_v1.0	K24104	GPN	GPN-loop GTPase
'Bartlett' v1.0	PCP005085_v1.0	K07195	EXOC7|EXO70	exocyst complex component 7
'Bartlett' v1.0	PCP005086_v1.0	K17301	COPB1|SEC26	coatomer subunit beta
'Bartlett' v1.0	PCP005088_v1.0	K06174	ABCE1|Rli1	ATP-binding cassette|sub-family E|member 1
'Bartlett' v1.0	PCP005089_v1.0	K01537	ATP2C	P-type Ca2+ transporter type 2C
'Bartlett' v1.0	PCP005091_v1.0	K02937	RP-L7e|RPL7	large subunit ribosomal protein L7e
'Bartlett' v1.0	PCP005092_v1.0	K14696	SLC30A9|ZNT9	solute carrier family 30 (zinc transporter)|member 9
'Bartlett' v1.0	PCP005093_v1.0	K10875	RAD54L|RAD54	DNA repair and recombination protein RAD54 and RAD54-like protein
'Bartlett' v1.0	PCP005100_v1.0	K13415	BRI1	protein brassinosteroid insensitive 1
'Bartlett' v1.0	PCP005102_v1.0	K18726	FAF2|UBXD8	FAS-associated factor 2
'Bartlett' v1.0	PCP005110_v1.0	K01194	TREH|treA|treF	alpha alpha-trehalase
'Bartlett' v1.0	PCP005112_v1.0	K06158	ABCF3	ATP-binding cassette|subfamily F|member 3
'Bartlett' v1.0	PCP005114_v1.0	K09490	HSPA5|BIP	endoplasmic reticulum chaperone BiP
'Bartlett' v1.0	PCP005115_v1.0	K14293	KPNB1|IPO1	importin subunit beta-1
'Bartlett' v1.0	PCP005116_v1.0	K01177	E3.2.1.2	beta-amylase
'Bartlett' v1.0	PCP005119_v1.0	K03031	PSMD8|RPN12	26S proteasome regulatory subunit N12
'Bartlett' v1.0	PCP005120_v1.0	K14486	K14486|ARF	auxin response factor
'Bartlett' v1.0	PCP005122_v1.0	K09458	fabF|OXSM|CEM1	3-oxoacyl-[acyl-carrier-protein] synthase II
'Bartlett' v1.0	PCP005124_v1.0	K17479	GRXCR1	glutaredoxin domain-containing cysteine-rich protein 1
'Bartlett' v1.0	PCP005130_v1.0	K04506	SIAH1	E3 ubiquitin-protein ligase SIAH1
'Bartlett' v1.0	PCP005132_v1.0	K06268	PPP3R|CNB	serine/threonine-protein phosphatase 2B regulatory subunit
'Bartlett' v1.0	PCP005138_v1.0	K01784	galE|GALE	UDP-glucose 4-epimerase
'Bartlett' v1.0	PCP005152_v1.0	K11087	SNRPD1|SMD1	small nuclear ribonucleoprotein D1
'Bartlett' v1.0	PCP005158_v1.0	K10760	IPT	adenylate dimethylallyltransferase (cytokinin synthase)
'Bartlett' v1.0	PCP005160_v1.0	K16302	CNNM	metal transporter CNNM
'Bartlett' v1.0	PCP005162_v1.0	K01214	ISA|treX	isoamylase
'Bartlett' v1.0	PCP005166_v1.0	K10523	SPOP	speckle-type POZ protein
'Bartlett' v1.0	PCP005168_v1.0	K02358	tuf|TUFM	elongation factor Tu
'Bartlett' v1.0	PCP005171_v1.0	K07943	ARL2	ADP-ribosylation factor-like protein 2
'Bartlett' v1.0	PCP005172_v1.0	K10767	ALKBH5	mRNA N6-methyladenine demethylase
'Bartlett' v1.0	PCP005176_v1.0	K03679	RRP4|EXOSC2	exosome complex component RRP4
'Bartlett' v1.0	PCP005178_v1.0	K15032	MTERFD	mTERF domain-containing protein|mitochondrial
'Bartlett' v1.0	PCP005180_v1.0	K22128	PIEZO1_2|FAM38	piezo-type mechanosensitive ion channel component 1/2
'Bartlett' v1.0	PCP005182_v1.0	K10436	MAPRE	microtubule-associated protein|RP/EB family
'Bartlett' v1.0	PCP005186_v1.0	K11290	SET|TAF1|I2PP2A	template-activating factor I
'Bartlett' v1.0	PCP005189_v1.0	K00799	GST|gst	glutathione S-transferase
'Bartlett' v1.0	PCP005190_v1.0	K02915	RP-L34e|RPL34	large subunit ribosomal protein L34e
'Bartlett' v1.0	PCP005193_v1.0	K09422	MYBP	transcription factor MYB|plant
'Bartlett' v1.0	PCP005199_v1.0	K00026	MDH2	malate dehydrogenase
'Bartlett' v1.0	PCP005205_v1.0	K02183	CALM	calmodulin
'Bartlett' v1.0	PCP005206_v1.0	K08910	LHCA4	light-harvesting complex I chlorophyll a/b binding protein 4
'Bartlett' v1.0	PCP005207_v1.0	K20628	exlX	expansin
'Bartlett' v1.0	PCP005211_v1.0	K01783	rpe|RPE	ribulose-phosphate 3-epimerase
'Bartlett' v1.0	PCP005215_v1.0	K12127	TOC1|APRR1	pseudo-response regulator 1
'Bartlett' v1.0	PCP005217_v1.0	K08238	XXT	xyloglucan 6-xylosyltransferase
'Bartlett' v1.0	PCP005227_v1.0	K07964	HPSE	heparanase
'Bartlett' v1.0	PCP005234_v1.0	K12489	ACAP	Arf-GAP with coiled-coil|ANK repeat and PH domain-containing protein
'Bartlett' v1.0	PCP005235_v1.0	K10879	XRCC2	DNA-repair protein XRCC2
'Bartlett' v1.0	PCP005238_v1.0	K12824	TCERG1|CA150	transcription elongation regulator 1
'Bartlett' v1.0	PCP005240_v1.0	K09828	DHCR24|DWF1	Delta24-sterol reductase
'Bartlett' v1.0	PCP005243_v1.0	K13025	EIF4A3|FAL1	ATP-dependent RNA helicase
'Bartlett' v1.0	PCP005247_v1.0	K01179	E3.2.1.4	endoglucanase
'Bartlett' v1.0	PCP005248_v1.0	K17592	SACS	sacsin
'Bartlett' v1.0	PCP005251_v1.0	K15402	CYP86B1	fatty acid omega-hydroxylase
'Bartlett' v1.0	PCP005252_v1.0	K16297	SCPL-II	serine carboxypeptidase-like clade II
'Bartlett' v1.0	PCP005253_v1.0	K16297	SCPL-II	serine carboxypeptidase-like clade II
'Bartlett' v1.0	PCP005254_v1.0	K01749	hemC|HMBS	hydroxymethylbilane synthase
'Bartlett' v1.0	PCP005255_v1.0	K12859	TXNL4A|DIB1	U5 snRNP protein|DIM1 family
'Bartlett' v1.0	PCP005256_v1.0	K12606	RCD1|CNOT9|CAF40	CCR4-NOT transcription complex subunit 9
'Bartlett' v1.0	PCP005260_v1.0	K08876	SCYL1	SCY1-like protein 1
'Bartlett' v1.0	PCP005261_v1.0	K23901	CALU	calumenin
'Bartlett' v1.0	PCP005269_v1.0	K14820	BRX1|BRIX1	ribosome biogenesis protein BRX1
'Bartlett' v1.0	PCP005271_v1.0	K00218	por	protochlorophyllide reductase
'Bartlett' v1.0	PCP005272_v1.0	K20241	WDR44|RAB11BP	WD repeat-containing protein 44
'Bartlett' v1.0	PCP005278_v1.0	K05350	bglB	beta-glucosidase
'Bartlett' v1.0	PCP005279_v1.0	K05681	ABCG2|CD338	ATP-binding cassette|subfamily G (WHITE)|member 2
'Bartlett' v1.0	PCP005284_v1.0	K13348	MPV17	protein Mpv17
'Bartlett' v1.0	PCP005285_v1.0	K20307	TRAPPC10|TRS130	trafficking protein particle complex subunit 10
'Bartlett' v1.0	PCP005291_v1.0	K15397	KCS	3-ketoacyl-CoA synthase
'Bartlett' v1.0	PCP005293_v1.0	K22755	UFL1	E3 UFM1-protein ligase 1
'Bartlett' v1.0	PCP005299_v1.0	K12605	CNOT2|NOT2	CCR4-NOT transcription complex subunit 2
'Bartlett' v1.0	PCP005301_v1.0	K01537	ATP2C	P-type Ca2+ transporter type 2C
'Bartlett' v1.0	PCP005302_v1.0	K11254	H4	histone H4
'Bartlett' v1.0	PCP005305_v1.0	K10398	KIF11|EG5	kinesin family member 11
'Bartlett' v1.0	PCP005306_v1.0	K11671	NFRKB|INO80G	nuclear factor related to kappa-B-binding protein
'Bartlett' v1.0	PCP005309_v1.0	K05909	E1.10.3.2	laccase
'Bartlett' v1.0	PCP005311_v1.0	K12197	CHMP1|VPS46|DID2	charged multivesicular body protein 1
'Bartlett' v1.0	PCP005312_v1.0	K19327	ANO10|TMEM16K	anoctamin-10
'Bartlett' v1.0	PCP005314_v1.0	K07874	RAB1A	Ras-related protein Rab-1A
'Bartlett' v1.0	PCP005318_v1.0	K00262	E1.4.1.4|gdhA	glutamate dehydrogenase (NADP+)
'Bartlett' v1.0	PCP005320_v1.0	K11843	USP14|UBP6	ubiquitin carboxyl-terminal hydrolase 14
'Bartlett' v1.0	PCP005322_v1.0	K04354	PPP2R2	serine/threonine-protein phosphatase 2A regulatory subunit B
'Bartlett' v1.0	PCP005323_v1.0	K13248	PHOSPHO2	pyridoxal phosphate phosphatase PHOSPHO2
'Bartlett' v1.0	PCP005329_v1.0	K15542	PFS2	polyadenylation factor subunit 2
'Bartlett' v1.0	PCP005334_v1.0	K16251	NRPE1	DNA-directed RNA polymerase V subunit 1
'Bartlett' v1.0	PCP005335_v1.0	K01190	lacZ	beta-galactosidase
'Bartlett' v1.0	PCP005336_v1.0	K14400	PCF11	pre-mRNA cleavage complex 2 protein Pcf11
'Bartlett' v1.0	PCP005342_v1.0	K15032	MTERFD	mTERF domain-containing protein|mitochondrial
'Bartlett' v1.0	PCP005343_v1.0	K15032	MTERFD	mTERF domain-containing protein|mitochondrial
'Bartlett' v1.0	PCP005344_v1.0	K15032	MTERFD	mTERF domain-containing protein|mitochondrial
'Bartlett' v1.0	PCP005345_v1.0	K00889	PIP5K	1-phosphatidylinositol-4-phosphate 5-kinase
'Bartlett' v1.0	PCP005346_v1.0	K19784	chrR|NQR	chromate reductase|NAD(P)H dehydrogenase (quinone)
'Bartlett' v1.0	PCP005349_v1.0	K19784	chrR|NQR	chromate reductase|NAD(P)H dehydrogenase (quinone)
'Bartlett' v1.0	PCP005359_v1.0	K09755	CYP84A|F5H	ferulate-5-hydroxylase
'Bartlett' v1.0	PCP005361_v1.0	K09250	CNBP	cellular nucleic acid-binding protein
'Bartlett' v1.0	PCP005363_v1.0	K01179	E3.2.1.4	endoglucanase
'Bartlett' v1.0	PCP005366_v1.0	K11498	CENPE	centromeric protein E
'Bartlett' v1.0	PCP005367_v1.0	K03965	NDUFB9	NADH dehydrogenase (ubiquinone) 1 beta subcomplex subunit 9
'Bartlett' v1.0	PCP005368_v1.0	K19033	PSRP4|RPS31	30S ribosomal protein S31
'Bartlett' v1.0	PCP005369_v1.0	K07071	K07071	uncharacterized protein
'Bartlett' v1.0	PCP005370_v1.0	K14016	UFD1	ubiquitin fusion degradation protein 1
'Bartlett' v1.0	PCP005371_v1.0	K01583	E4.1.1.19	arginine decarboxylase
'Bartlett' v1.0	PCP005372_v1.0	K02155	ATPeV0C|ATP6L	V-type H+-transporting ATPase 16kDa proteolipid subunit
'Bartlett' v1.0	PCP005374_v1.0	K00085	E1.1.1.200	aldose-6-phosphate reductase (NADPH2)
'Bartlett' v1.0	PCP005375_v1.0	K12345	SRD5A3	3-oxo-5-alpha-steroid 4-dehydrogenase 3 / polyprenol reductase
'Bartlett' v1.0	PCP005376_v1.0	K05544	DUS3	tRNA-dihydrouridine synthase 3
'Bartlett' v1.0	PCP005377_v1.0	K00764	purF|PPAT	amidophosphoribosyltransferase
'Bartlett' v1.0	PCP005378_v1.0	K01889	FARSA|pheS	phenylalanyl-tRNA synthetase alpha chain
'Bartlett' v1.0	PCP005379_v1.0	K03941	NDUFS8	NADH dehydrogenase (ubiquinone) Fe-S protein 8
'Bartlett' v1.0	PCP005384_v1.0	K17261	CAP1_2|SRV2	adenylyl cyclase-associated protein
'Bartlett' v1.0	PCP005385_v1.0	K04536	GNB1	guanine nucleotide-binding protein G(I)/G(S)/G(T) subunit beta-1
'Bartlett' v1.0	PCP005386_v1.0	K17267	COPG	coatomer subunit gamma
'Bartlett' v1.0	PCP005388_v1.0	K11649	SMARCC	SWI/SNF-related matrix-associated actin-dependent regulator of chromatin subfamily C
'Bartlett' v1.0	PCP005392_v1.0	K18532	AK6|FAP7	adenylate kinase
'Bartlett' v1.0	PCP005398_v1.0	K04078	groES|HSPE1	chaperonin GroES
'Bartlett' v1.0	PCP005399_v1.0	K17471	SULTR3	sulfate transporter 3
'Bartlett' v1.0	PCP005404_v1.0	K03655	recG	ATP-dependent DNA helicase RecG
'Bartlett' v1.0	PCP005405_v1.0	K13947	PIN	auxin efflux carrier family protein
'Bartlett' v1.0	PCP005409_v1.0	K00921	PIKFYVE|FAB1	1-phosphatidylinositol-3-phosphate 5-kinase
'Bartlett' v1.0	PCP005418_v1.0	K15186	EAF	ELL-associated factor
'Bartlett' v1.0	PCP005424_v1.0	K01807	rpiA	ribose 5-phosphate isomerase A
'Bartlett' v1.0	PCP005426_v1.0	K10758	QSOX	thiol oxidase
'Bartlett' v1.0	PCP005430_v1.0	K12200	PDCD6IP|ALIX|RIM20	programmed cell death 6-interacting protein
'Bartlett' v1.0	PCP005432_v1.0	K02133	ATPeF1B|ATP5B|ATP2	F-type H+-transporting ATPase subunit beta
'Bartlett' v1.0	PCP005433_v1.0	K10753	ASF1	histone chaperone ASF1
'Bartlett' v1.0	PCP005434_v1.0	K03327	TC.MATE|SLC47A|norM|mdtK|dinF	multidrug resistance protein|MATE family
'Bartlett' v1.0	PCP005437_v1.0	K03118	tatC	sec-independent protein translocase protein TatC
'Bartlett' v1.0	PCP005440_v1.0	K14442	DHX36|RHAU	ATP-dependent RNA helicase DHX36
'Bartlett' v1.0	PCP005441_v1.0	K01623	ALDO	fructose-bisphosphate aldolase|class I
'Bartlett' v1.0	PCP005443_v1.0	K16282	RHA2	E3 ubiquitin-protein ligase RHA2
'Bartlett' v1.0	PCP005445_v1.0	K18753	ZFP36L	butyrate response factor
'Bartlett' v1.0	PCP005449_v1.0	K10610	DDB1	DNA damage-binding protein 1
'Bartlett' v1.0	PCP005457_v1.0	K14427	SLC12A4_6|KCC1_3	solute carrier family 12 (potassium/chloride transporter)|member 4/6
'Bartlett' v1.0	PCP005461_v1.0	K14793	RRP9	ribosomal RNA-processing protein 9
'Bartlett' v1.0	PCP005462_v1.0	K15501	PPP6R3|SAPS3	serine/threonine-protein phosphatase 6 regulatory subunit 3
'Bartlett' v1.0	PCP005463_v1.0	K12840	RBM17|SPF45	splicing factor 45
'Bartlett' v1.0	PCP005465_v1.0	K20818	KXD1|BORCS4	KxDL motif-containing protein 1
'Bartlett' v1.0	PCP005466_v1.0	K09338	HD-ZIP	homeobox-leucine zipper protein
'Bartlett' v1.0	PCP005467_v1.0	K08064	NFYA|HAP2	nuclear transcription factor Y|alpha
'Bartlett' v1.0	PCP005468_v1.0	K02641	petH	ferredoxin--NADP+ reductase
'Bartlett' v1.0	PCP005469_v1.0	K12486	SMAP	stromal membrane-associated protein
'Bartlett' v1.0	PCP005471_v1.0	K14760	AAE14	o-succinylbenzoate---CoA ligase
'Bartlett' v1.0	PCP005474_v1.0	K14190	VTC2_5	GDP-L-galactose phosphorylase
'Bartlett' v1.0	PCP005479_v1.0	K15210	SNAPC3	snRNA-activating protein complex subunit 3
'Bartlett' v1.0	PCP005484_v1.0	K00228	CPOX|hemF	coproporphyrinogen III oxidase
'Bartlett' v1.0	PCP005488_v1.0	K03327	TC.MATE|SLC47A|norM|mdtK|dinF	multidrug resistance protein|MATE family
'Bartlett' v1.0	PCP005489_v1.0	K03327	TC.MATE|SLC47A|norM|mdtK|dinF	multidrug resistance protein|MATE family
'Bartlett' v1.0	PCP005492_v1.0	K03327	TC.MATE|SLC47A|norM|mdtK|dinF	multidrug resistance protein|MATE family
'Bartlett' v1.0	PCP005496_v1.0	K14485	TIR1	transport inhibitor response 1
'Bartlett' v1.0	PCP005499_v1.0	K14724	SLC9A8|NHE8	solute carrier family 9 (sodium/hydrogen exchanger)|member 8
'Bartlett' v1.0	PCP005501_v1.0	K10144	RCHY1|PIRH2	RING finger and CHY zinc finger domain-containing protein 1
'Bartlett' v1.0	PCP005502_v1.0	K03676	grxC|GLRX|GLRX2	glutaredoxin 3
'Bartlett' v1.0	PCP005503_v1.0	K03676	grxC|GLRX|GLRX2	glutaredoxin 3
'Bartlett' v1.0	PCP005504_v1.0	K18342	OTUD6	OTU domain-containing protein 6
'Bartlett' v1.0	PCP005505_v1.0	K03676	grxC|GLRX|GLRX2	glutaredoxin 3
'Bartlett' v1.0	PCP005507_v1.0	K02835	prfA|MTRF1|MRF1	peptide chain release factor 1
'Bartlett' v1.0	PCP005511_v1.0	K08472	MLO	mlo protein
'Bartlett' v1.0	PCP005513_v1.0	K00799	GST|gst	glutathione S-transferase
'Bartlett' v1.0	PCP005515_v1.0	K01076	ABHD17	abhydrolase domain-containing protein 17
'Bartlett' v1.0	PCP005516_v1.0	K08955	YME1	ATP-dependent metalloprotease
'Bartlett' v1.0	PCP005517_v1.0	K17498	SPN1|IWS1	transcription factor SPN1
'Bartlett' v1.0	PCP005519_v1.0	K07541	PIGX	GPI mannosyltransferase 1 subunit X
'Bartlett' v1.0	PCP005520_v1.0	K09419	HSFF	heat shock transcription factor|other eukaryote
'Bartlett' v1.0	PCP005521_v1.0	K16055	TPS	trehalose 6-phosphate synthase/phosphatase
'Bartlett' v1.0	PCP005522_v1.0	K05658	ABCB1|CD243	ATP-binding cassette|subfamily B (MDR/TAP)|member 1
'Bartlett' v1.0	PCP005523_v1.0	K09422	MYBP	transcription factor MYB|plant
'Bartlett' v1.0	PCP005527_v1.0	K20242	EVI5	ecotropic viral integration site 5 protein
'Bartlett' v1.0	PCP005528_v1.0	K01611	speD|AMD1	S-adenosylmethionine decarboxylase
'Bartlett' v1.0	PCP005529_v1.0	K14545	RRP7	ribosomal RNA-processing protein 7
'Bartlett' v1.0	PCP005537_v1.0	K00033	PGD|gnd|gntZ	6-phosphogluconate dehydrogenase
'Bartlett' v1.0	PCP005538_v1.0	K13648	GAUT	alpha-1 4-galacturonosyltransferase
'Bartlett' v1.0	PCP005542_v1.0	K11982	RNF115_126	E3 ubiquitin-protein ligase RNF115/126
'Bartlett' v1.0	PCP005545_v1.0	K14207	SLC38A2|SNAT2	solute carrier family 38 (sodium-coupled neutral amino acid transporter)|member 2
'Bartlett' v1.0	PCP005547_v1.0	K16750	BLOC1S2	biogenesis of lysosome-related organelles complex 1 subunit 2
'Bartlett' v1.0	PCP005552_v1.0	K11314	TADA2A|ADA2	transcriptional adapter 2-alpha
'Bartlett' v1.0	PCP005558_v1.0	K05389	KCNKF	potassium channel subfamily K|other eukaryote
'Bartlett' v1.0	PCP005566_v1.0	K08065	NFYB|HAP3	nuclear transcription Y subunit beta
'Bartlett' v1.0	PCP005567_v1.0	K11267	PDS5	sister chromatid cohesion protein PDS5
'Bartlett' v1.0	PCP005573_v1.0	K00850	pfkA|PFK	6-phosphofructokinase 1
'Bartlett' v1.0	PCP005574_v1.0	K07877	RAB2A	Ras-related protein Rab-2A
'Bartlett' v1.0	PCP005579_v1.0	K08770	UBC	ubiquitin C
'Bartlett' v1.0	PCP005585_v1.0	K13459	RPS2	disease resistance protein RPS2
'Bartlett' v1.0	PCP005586_v1.0	K20867	GAUT12S	galacturonosyltransferase 12/13/14/15
'Bartlett' v1.0	PCP005587_v1.0	K08901	psbQ	photosystem II oxygen-evolving enhancer protein 3
'Bartlett' v1.0	PCP005588_v1.0	K10405	KIFC1	kinesin family member C1
'Bartlett' v1.0	PCP005591_v1.0	K10863	APTX	aprataxin
'Bartlett' v1.0	PCP005592_v1.0	K01568	PDC|pdc	pyruvate decarboxylase
'Bartlett' v1.0	PCP005601_v1.0	K04040	chlG|bchG	chlorophyll/bacteriochlorophyll a synthase
'Bartlett' v1.0	PCP005603_v1.0	K07152	SCO1	protein SCO1
'Bartlett' v1.0	PCP005605_v1.0	K13412	CPK	calcium-dependent protein kinase
'Bartlett' v1.0	PCP005608_v1.0	K15272	SLC35A1_2_3	solute carrier family 35 (UDP-sugar transporter)|member A1/2/3
'Bartlett' v1.0	PCP005609_v1.0	K16290	XCP	xylem cysteine proteinase
'Bartlett' v1.0	PCP005610_v1.0	K24854	K24854	damage-control phosphatase|subfamily II|stand-alone protein
'Bartlett' v1.0	PCP005612_v1.0	K14677	ACY1	aminoacylase
'Bartlett' v1.0	PCP005615_v1.0	K18442	ARFGEF|BIG	brefeldin A-inhibited guanine nucleotide-exchange protein
'Bartlett' v1.0	PCP005616_v1.0	K00021	HMGCR	hydroxymethylglutaryl-CoA reductase (NADPH)
'Bartlett' v1.0	PCP005618_v1.0	K20924	CSLD	cellulose synthase-like protein
'Bartlett' v1.0	PCP005620_v1.0	K15032	MTERFD	mTERF domain-containing protein|mitochondrial
'Bartlett' v1.0	PCP005628_v1.0	K02730	PSMA6	20S proteasome subunit alpha 1
'Bartlett' v1.0	PCP005633_v1.0	K12486	SMAP	stromal membrane-associated protein
'Bartlett' v1.0	PCP005635_v1.0	K09510	DNAJB4	DnaJ homolog subfamily B member 4
'Bartlett' v1.0	PCP005636_v1.0	K03754	EIF2B2	translation initiation factor eIF-2B subunit beta
'Bartlett' v1.0	PCP005637_v1.0	K03013	RPABC1|RPB5|POLR2E	DNA-directed RNA polymerases I|II|and III subunit RPABC1
'Bartlett' v1.0	PCP005641_v1.0	K17098	ANNAT	annexin D
'Bartlett' v1.0	PCP005643_v1.0	K13420	FLS2	LRR receptor-like serine/threonine-protein kinase FLS2
'Bartlett' v1.0	PCP005646_v1.0	K21989	TMEM63|CSC1	calcium permeable stress-gated cation channel
'Bartlett' v1.0	PCP005647_v1.0	K08332	VAC8	vacuolar protein 8
'Bartlett' v1.0	PCP005649_v1.0	K12874	AQR	intron-binding protein aquarius
'Bartlett' v1.0	PCP005652_v1.0	K20888	MUR3	xyloglucan galactosyltransferase MUR3
'Bartlett' v1.0	PCP005653_v1.0	K20888	MUR3	xyloglucan galactosyltransferase MUR3
'Bartlett' v1.0	PCP005656_v1.0	K15272	SLC35A1_2_3	solute carrier family 35 (UDP-sugar transporter)|member A1/2/3
'Bartlett' v1.0	PCP005657_v1.0	K02892	RP-L23|MRPL23|rplW	large subunit ribosomal protein L23
'Bartlett' v1.0	PCP005659_v1.0	K07893	RAB6A	Ras-related protein Rab-6A
'Bartlett' v1.0	PCP005667_v1.0	K09338	HD-ZIP	homeobox-leucine zipper protein
'Bartlett' v1.0	PCP005673_v1.0	K11841	USP10|UBP3	ubiquitin carboxyl-terminal hydrolase 10
'Bartlett' v1.0	PCP005677_v1.0	K01537	ATP2C	P-type Ca2+ transporter type 2C
'Bartlett' v1.0	PCP005685_v1.0	K09285	OVM|ANT	AP2-like factor|ANT lineage
'Bartlett' v1.0	PCP005687_v1.0	K05387	GRIP	glutamate receptor|ionotropic|plant
'Bartlett' v1.0	PCP005692_v1.0	K20368	CNIH|ERV14	protein cornichon
'Bartlett' v1.0	PCP005693_v1.0	K01051	E3.1.1.11	pectinesterase
'Bartlett' v1.0	PCP005699_v1.0	K14709	SLC39A1_2_3|ZIP1_2_3	solute carrier family 39 (zinc transporter)|member 1/2/3
'Bartlett' v1.0	PCP005700_v1.0	K17496	TIM50	mitochondrial import inner membrane translocase subunit TIM50
'Bartlett' v1.0	PCP005704_v1.0	K01738	cysK	cysteine synthase
'Bartlett' v1.0	PCP005707_v1.0	K05389	KCNKF	potassium channel subfamily K|other eukaryote
'Bartlett' v1.0	PCP005713_v1.0	K02355	fusA|GFM|EFG	elongation factor G
'Bartlett' v1.0	PCP005716_v1.0	K14306	NUP62|NSP1	nuclear pore complex protein Nup62
'Bartlett' v1.0	PCP005718_v1.0	K17912	CCD7	9-cis-beta-carotene 9' 10'-cleaving dioxygenase
'Bartlett' v1.0	PCP005719_v1.0	K00940	ndk|NME	nucleoside-diphosphate kinase
'Bartlett' v1.0	PCP005720_v1.0	K23538	ELMOD	ELMO domain-containing protein
'Bartlett' v1.0	PCP005721_v1.0	K11584	PPP2R5	serine/threonine-protein phosphatase 2A regulatory subunit B'
'Bartlett' v1.0	PCP005722_v1.0	K01728	pel	pectate lyase
'Bartlett' v1.0	PCP005723_v1.0	K01674	cah	carbonic anhydrase
'Bartlett' v1.0	PCP005724_v1.0	K01674	cah	carbonic anhydrase
'Bartlett' v1.0	PCP005725_v1.0	K01674	cah	carbonic anhydrase
'Bartlett' v1.0	PCP005726_v1.0	K10144	RCHY1|PIRH2	RING finger and CHY zinc finger domain-containing protein 1
'Bartlett' v1.0	PCP005727_v1.0	K09873	TIP	aquaporin TIP
'Bartlett' v1.0	PCP005733_v1.0	K20359	RABAC1|PRAF1	PRA1 family protein 1
'Bartlett' v1.0	PCP005737_v1.0	K24544	CYP714C	cytochrome P450 family 714 subfamily C
'Bartlett' v1.0	PCP005739_v1.0	K03115	CSNK2B	casein kinase II subunit beta
'Bartlett' v1.0	PCP005741_v1.0	K02921	RP-L37Ae|RPL37A	large subunit ribosomal protein L37Ae
'Bartlett' v1.0	PCP005742_v1.0	K22684	MCA1	metacaspase-1
'Bartlett' v1.0	PCP005743_v1.0	K03260	EIF4G	translation initiation factor 4G
'Bartlett' v1.0	PCP005746_v1.0	K13412	CPK	calcium-dependent protein kinase
'Bartlett' v1.0	PCP005748_v1.0	K18587	COQ9	ubiquinone biosynthesis protein COQ9
'Bartlett' v1.0	PCP005749_v1.0	K06133	LYS5|acpT	4'-phosphopantetheinyl transferase
'Bartlett' v1.0	PCP005751_v1.0	K01597	MVD|mvaD	diphosphomevalonate decarboxylase
'Bartlett' v1.0	PCP005752_v1.0	K14347	SLC10A7|P7	solute carrier family 10 (sodium/bile acid cotransporter)|member 7
'Bartlett' v1.0	PCP005756_v1.0	K07213	ATOX1|ATX1|copZ|golB	copper chaperone
'Bartlett' v1.0	PCP005759_v1.0	K09422	MYBP	transcription factor MYB|plant
'Bartlett' v1.0	PCP005761_v1.0	K14803	PTC2_3	protein phosphatase PTC2/3
'Bartlett' v1.0	PCP005762_v1.0	K00924	E2.7.1.-	kinase
'Bartlett' v1.0	PCP005765_v1.0	K24194	BOR	boron transporter
'Bartlett' v1.0	PCP005768_v1.0	K07937	ARF1_2	ADP-ribosylation factor 1/2
'Bartlett' v1.0	PCP005769_v1.0	K20471	COPD|ARCN1|RET2	coatomer subunit delta
'Bartlett' v1.0	PCP005771_v1.0	K10999	CESA	cellulose synthase A
'Bartlett' v1.0	PCP005773_v1.0	K02933	RP-L6|MRPL6|rplF	large subunit ribosomal protein L6
'Bartlett' v1.0	PCP005775_v1.0	K02737	PSMB5	20S proteasome subunit beta 5
'Bartlett' v1.0	PCP005776_v1.0	K24935	TTC27	tetratricopeptide repeat protein 27
'Bartlett' v1.0	PCP005787_v1.0	K14861	URB1	nucleolar pre-ribosomal-associated protein 1
'Bartlett' v1.0	PCP005789_v1.0	K12483	EHD1	EH domain-containing protein 1
'Bartlett' v1.0	PCP005790_v1.0	K22390	ACP7	acid phosphatase type 7
'Bartlett' v1.0	PCP005801_v1.0	K00059	fabG|OAR1	3-oxoacyl-[acyl-carrier protein] reductase
'Bartlett' v1.0	PCP005803_v1.0	K00430	E1.11.1.7	peroxidase
'Bartlett' v1.0	PCP005805_v1.0	K00430	E1.11.1.7	peroxidase
'Bartlett' v1.0	PCP005808_v1.0	K07904	RAB11A	Ras-related protein Rab-11A
'Bartlett' v1.0	PCP005809_v1.0	K14396	PABPN1|PABP2	polyadenylate-binding protein 2
'Bartlett' v1.0	PCP005810_v1.0	K01626	E2.5.1.54|aroF|aroG|aroH	3-deoxy-7-phosphoheptulonate synthase
'Bartlett' v1.0	PCP005824_v1.0	K08596	SENP7	sentrin-specific protease 7
'Bartlett' v1.0	PCP005831_v1.0	K14831	MAK16	protein MAK16
'Bartlett' v1.0	PCP005832_v1.0	K18270	RAB3GAP1	Rab3 GTPase-activating protein catalytic subunit
'Bartlett' v1.0	PCP005833_v1.0	K08741	MSH5	DNA mismatch repair protein MSH5
'Bartlett' v1.0	PCP005837_v1.0	K00912	lpxK	tetraacyldisaccharide 4'-kinase
'Bartlett' v1.0	PCP005838_v1.0	K22184	BRD9	bromodomain-containing protein 9
'Bartlett' v1.0	PCP005843_v1.0	K09284	AP2	AP2-like factor|euAP2 lineage
'Bartlett' v1.0	PCP005844_v1.0	K09286	EREBP	EREBP-like factor
'Bartlett' v1.0	PCP005846_v1.0	K10577	UBE2I|UBC9	ubiquitin-conjugating enzyme E2 I
'Bartlett' v1.0	PCP005849_v1.0	K05542	DUS1	tRNA-dihydrouridine synthase 1
'Bartlett' v1.0	PCP005852_v1.0	K13051	ASRGL1|iaaA	L-asparaginase / beta-aspartyl-peptidase
'Bartlett' v1.0	PCP005853_v1.0	K14505	CYCD3	cyclin D3|plant
'Bartlett' v1.0	PCP005856_v1.0	K09660	MPDU1	mannose-P-dolichol utilization defect 1
'Bartlett' v1.0	PCP005858_v1.0	K00654	SPT	serine palmitoyltransferase
'Bartlett' v1.0	PCP005866_v1.0	K13081	LAR	leucoanthocyanidin reductase
'Bartlett' v1.0	PCP005870_v1.0	K14799	TSR1	pre-rRNA-processing protein TSR1
'Bartlett' v1.0	PCP005875_v1.0	K06891	clpS	ATP-dependent Clp protease adaptor protein ClpS
'Bartlett' v1.0	PCP005877_v1.0	K22683	APF2	aspartyl protease family protein
'Bartlett' v1.0	PCP005878_v1.0	K23025	AVP	H+-translocating diphosphatase
'Bartlett' v1.0	PCP005880_v1.0	K13116	DDX41|ABS	ATP-dependent RNA helicase DDX41
'Bartlett' v1.0	PCP005884_v1.0	K11593	ELF2C|AGO	eukaryotic translation initiation factor 2C
'Bartlett' v1.0	PCP005886_v1.0	K11593	ELF2C|AGO	eukaryotic translation initiation factor 2C
'Bartlett' v1.0	PCP005888_v1.0	K00924	E2.7.1.-	kinase
'Bartlett' v1.0	PCP005889_v1.0	K08832	SRPK3|STK23	serine/threonine-protein kinase SRPK3
'Bartlett' v1.0	PCP005890_v1.0	K16075	MRS2|MFM1	magnesium transporter
'Bartlett' v1.0	PCP005895_v1.0	K19730	ATG101	autophagy-related protein 101
'Bartlett' v1.0	PCP005896_v1.0	K22533	LINS1	protein Lines
'Bartlett' v1.0	PCP005898_v1.0	K14509	ETR|ERS	ethylene receptor
'Bartlett' v1.0	PCP005900_v1.0	K15188	CCNT	cyclin T
'Bartlett' v1.0	PCP005901_v1.0	K01897	ACSL|fadD	long-chain acyl-CoA synthetase
'Bartlett' v1.0	PCP005904_v1.0	K24193	STP	MFS transporter|SP family|sugar:H+ symporter
'Bartlett' v1.0	PCP005906_v1.0	K24193	STP	MFS transporter|SP family|sugar:H+ symporter
'Bartlett' v1.0	PCP005907_v1.0	K24193	STP	MFS transporter|SP family|sugar:H+ symporter
'Bartlett' v1.0	PCP005908_v1.0	K24193	STP	MFS transporter|SP family|sugar:H+ symporter
'Bartlett' v1.0	PCP005913_v1.0	K15104	SLC25A11|OGC	solute carrier family 25 (mitochondrial oxoglutarate transporter)|member 11
'Bartlett' v1.0	PCP005914_v1.0	K06630	YWHAE	14-3-3 protein epsilon
'Bartlett' v1.0	PCP005916_v1.0	K18810	CYCD1_2_4	cyclin D1/2/4|plant
'Bartlett' v1.0	PCP005921_v1.0	K11982	RNF115_126	E3 ubiquitin-protein ligase RNF115/126
'Bartlett' v1.0	PCP005923_v1.0	K22588	ASMT	acetylserotonin O-methyltransferase|plant
'Bartlett' v1.0	PCP005924_v1.0	K22588	ASMT	acetylserotonin O-methyltransferase|plant
'Bartlett' v1.0	PCP005925_v1.0	K20826	RPAP1	RNA polymerase II-associated protein 1
'Bartlett' v1.0	PCP005928_v1.0	K12271	SRP43|CAO	signal recognition particle 43 kDa protein
'Bartlett' v1.0	PCP005931_v1.0	K14492	ARR-A	two-component response regulator ARR-A family
'Bartlett' v1.0	PCP005932_v1.0	K14819	DUSP12|YVH1	dual specificity phosphatase 12
'Bartlett' v1.0	PCP005933_v1.0	K16569	TUBGCP2|GCP2	gamma-tubulin complex component 2
'Bartlett' v1.0	PCP005934_v1.0	K14431	TGA	transcription factor TGA
'Bartlett' v1.0	PCP005935_v1.0	K15032	MTERFD	mTERF domain-containing protein|mitochondrial
'Bartlett' v1.0	PCP005937_v1.0	K07766	E3.6.1.52	diphosphoinositol-polyphosphate diphosphatase
'Bartlett' v1.0	PCP005939_v1.0	K19761	GGACT	gamma-glutamylaminecyclotransferase
'Bartlett' v1.0	PCP005941_v1.0	K11855	USP36_42	ubiquitin carboxyl-terminal hydrolase 36/42
'Bartlett' v1.0	PCP005943_v1.0	K12493	ARFGAP2_3	ADP-ribosylation factor GTPase-activating protein 2/3
'Bartlett' v1.0	PCP005946_v1.0	K01537	ATP2C	P-type Ca2+ transporter type 2C
'Bartlett' v1.0	PCP005948_v1.0	K15728	LPIN	phosphatidate phosphatase LPIN
'Bartlett' v1.0	PCP005950_v1.0	K10781	FATB	fatty acyl-ACP thioesterase B
'Bartlett' v1.0	PCP005952_v1.0	K14484	IAA	auxin-responsive protein IAA
'Bartlett' v1.0	PCP005953_v1.0	K14484	IAA	auxin-responsive protein IAA
'Bartlett' v1.0	PCP005958_v1.0	K13617	PPME1	protein phosphatase methylesterase 1
'Bartlett' v1.0	PCP005959_v1.0	K08738	CYC	cytochrome c
'Bartlett' v1.0	PCP005964_v1.0	K22418	HSD1	11beta/17beta-hydroxysteroid dehydrogenase
'Bartlett' v1.0	PCP005965_v1.0	K05391	CNGC	cyclic nucleotide gated channel|plant
'Bartlett' v1.0	PCP005969_v1.0	K00121	frmA|ADH5|adhC	S-(hydroxymethyl)glutathione dehydrogenase / alcohol dehydrogenase
'Bartlett' v1.0	PCP005970_v1.0	K03320	amt|AMT|MEP	ammonium transporter|Amt family
'Bartlett' v1.0	PCP005975_v1.0	K12492	ARFGAP1	ADP-ribosylation factor GTPase-activating protein 1
'Bartlett' v1.0	PCP005977_v1.0	K11254	H4	histone H4
'Bartlett' v1.0	PCP005985_v1.0	K03039	PSMD13|RPN9	26S proteasome regulatory subunit N9
'Bartlett' v1.0	PCP005986_v1.0	K12623	LSM4	U6 snRNA-associated Sm-like protein LSm4
'Bartlett' v1.0	PCP005989_v1.0	K16275	BAH|NLA	E3 ubiquitin-protein ligase BAH
'Bartlett' v1.0	PCP005992_v1.0	K12890	SRSF1|SFRS1|ASF|SF2	serine/arginine-rich splicing factor 1
'Bartlett' v1.0	PCP005995_v1.0	K18170	LYRM7|MZM1	complex III assembly factor LYRM7
'Bartlett' v1.0	PCP006001_v1.0	K03018	RPC1|POLR3A	DNA-directed RNA polymerase III subunit RPC1
'Bartlett' v1.0	PCP006012_v1.0	K15746	crtZ	beta-carotene 3-hydroxylase
'Bartlett' v1.0	PCP006014_v1.0	K03609	minD	septum site-determining protein MinD
'Bartlett' v1.0	PCP006016_v1.0	K00521	E1.16.1.7	ferric-chelate reductase
'Bartlett' v1.0	PCP006017_v1.0	K00521	E1.16.1.7	ferric-chelate reductase
'Bartlett' v1.0	PCP006021_v1.0	K00430	E1.11.1.7	peroxidase
'Bartlett' v1.0	PCP006023_v1.0	K00430	E1.11.1.7	peroxidase
'Bartlett' v1.0	PCP006024_v1.0	K15104	SLC25A11|OGC	solute carrier family 25 (mitochondrial oxoglutarate transporter)|member 11
'Bartlett' v1.0	PCP006025_v1.0	K06670	SCC1|MCD1|RAD21	cohesin complex subunit SCC1
'Bartlett' v1.0	PCP006029_v1.0	K13412	CPK	calcium-dependent protein kinase
'Bartlett' v1.0	PCP006030_v1.0	K05681	ABCG2|CD338	ATP-binding cassette|subfamily G (WHITE)|member 2
'Bartlett' v1.0	PCP006032_v1.0	K07024	SPP	sucrose-6-phosphatase
'Bartlett' v1.0	PCP006037_v1.0	K14484	IAA	auxin-responsive protein IAA
'Bartlett' v1.0	PCP006039_v1.0	K01695	trpA	tryptophan synthase alpha chain
'Bartlett' v1.0	PCP006040_v1.0	K25784	BZIP9_10_25_63	bZIP transcription factor 9/10/25/63
'Bartlett' v1.0	PCP006041_v1.0	K06062	PCAF|KAT2|GCN5	histone acetyltransferase
'Bartlett' v1.0	PCP006044_v1.0	K11855	USP36_42	ubiquitin carboxyl-terminal hydrolase 36/42
'Bartlett' v1.0	PCP006045_v1.0	K00981	E2.7.7.41|CDS1|CDS2|cdsA	phosphatidate cytidylyltransferase
'Bartlett' v1.0	PCP006048_v1.0	K03955	NDUFAB1	NADH dehydrogenase (ubiquinone) 1 alpha/beta subcomplex 1|acyl-carrier protein
'Bartlett' v1.0	PCP006055_v1.0	K08064	NFYA|HAP2	nuclear transcription factor Y|alpha
'Bartlett' v1.0	PCP006057_v1.0	K03424	tatD	TatD DNase family protein
'Bartlett' v1.0	PCP006058_v1.0	K08486	STX1B_2_3	syntaxin 1B/2/3
'Bartlett' v1.0	PCP006059_v1.0	K20305	TRAPPC8|TRS85	trafficking protein particle complex subunit 8
'Bartlett' v1.0	PCP006064_v1.0	K13947	PIN	auxin efflux carrier family protein
'Bartlett' v1.0	PCP006065_v1.0	K17943	PUM	pumilio RNA-binding family
'Bartlett' v1.0	PCP006066_v1.0	K06127	COQ5	2-methoxy-6-polyprenyl-1 4-benzoquinol methylase
'Bartlett' v1.0	PCP006068_v1.0	K08503	SYP5	syntaxin of plants SYP5
'Bartlett' v1.0	PCP006070_v1.0	K14320	AAAS	aladin
'Bartlett' v1.0	PCP006071_v1.0	K01209	abfA	alpha-L-arabinofuranosidase
'Bartlett' v1.0	PCP006072_v1.0	K24405	SUVH1;	[histone H3]-lysine9 N-dimethyltransferase
'Bartlett' v1.0	PCP006074_v1.0	K09422	MYBP	transcription factor MYB|plant
'Bartlett' v1.0	PCP006087_v1.0	K06269	PPP1C	serine/threonine-protein phosphatase PP1 catalytic subunit
'Bartlett' v1.0	PCP006088_v1.0	K04706	PIAS1	E3 SUMO-protein ligase PIAS1
'Bartlett' v1.0	PCP006100_v1.0	K03671	trxA	thioredoxin 1
'Bartlett' v1.0	PCP006101_v1.0	K10405	KIFC1	kinesin family member C1
'Bartlett' v1.0	PCP006102_v1.0	K08901	psbQ	photosystem II oxygen-evolving enhancer protein 3
'Bartlett' v1.0	PCP006105_v1.0	K11251	H2A	histone H2A
'Bartlett' v1.0	PCP006108_v1.0	K02891	RP-L22e|RPL22	large subunit ribosomal protein L22e
'Bartlett' v1.0	PCP006110_v1.0	K06269	PPP1C	serine/threonine-protein phosphatase PP1 catalytic subunit
'Bartlett' v1.0	PCP006112_v1.0	K12472	EPS15	epidermal growth factor receptor substrate 15
'Bartlett' v1.0	PCP006114_v1.0	K22184	BRD9	bromodomain-containing protein 9
'Bartlett' v1.0	PCP006119_v1.0	K20856	GALT31A|B3GALT6	beta-1 6-galactosyltransferase
'Bartlett' v1.0	PCP006122_v1.0	K03801	lipB	lipoyl(octanoyl) transferase
'Bartlett' v1.0	PCP006125_v1.0	K08916	LHCB5	light-harvesting complex II chlorophyll a/b binding protein 5
'Bartlett' v1.0	PCP006131_v1.0	K08287	E2.7.12.1	dual-specificity kinase
'Bartlett' v1.0	PCP006135_v1.0	K01188	E3.2.1.21	beta-glucosidase
'Bartlett' v1.0	PCP006138_v1.0	K22983	CYP76A	cytochrome P450 family 76 subfamily A
'Bartlett' v1.0	PCP006140_v1.0	K07767	KATNA1	katanin p60 ATPase-containing subunit A1
'Bartlett' v1.0	PCP006145_v1.0	K15032	MTERFD	mTERF domain-containing protein|mitochondrial
'Bartlett' v1.0	PCP006146_v1.0	K23025	AVP	H+-translocating diphosphatase
'Bartlett' v1.0	PCP006148_v1.0	K10365	CAPZB	capping protein (actin filament) muscle Z-line|beta
'Bartlett' v1.0	PCP006149_v1.0	K09264	K09264	MADS-box transcription factor|plant
'Bartlett' v1.0	PCP006152_v1.0	K13998	DHFR-TS	dihydrofolate reductase / thymidylate synthase
'Bartlett' v1.0	PCP006155_v1.0	K14963	WDR5|SWD3|CPS30	COMPASS component SWD3
'Bartlett' v1.0	PCP006157_v1.0	K10728	TOPBP1	topoisomerase (DNA) II binding protein 1
'Bartlett' v1.0	PCP006158_v1.0	K00858	ppnK|NADK	NAD+ kinase
'Bartlett' v1.0	PCP006159_v1.0	K05933	E1.14.17.4	aminocyclopropanecarboxylate oxidase
'Bartlett' v1.0	PCP006171_v1.0	K14689	SLC30A2|ZNT2	solute carrier family 30 (zinc transporter)|member 2
'Bartlett' v1.0	PCP006177_v1.0	K13989	DERL2_3	Derlin-2/3
'Bartlett' v1.0	PCP006180_v1.0	K10374	TPM2	tropomyosin 2
'Bartlett' v1.0	PCP006183_v1.0	K05293	PIGU	GPI-anchor transamidase subunit U
'Bartlett' v1.0	PCP006192_v1.0	K09419	HSFF	heat shock transcription factor|other eukaryote
'Bartlett' v1.0	PCP006194_v1.0	K01251	E3.3.1.1|ahcY	adenosylhomocysteinase
'Bartlett' v1.0	PCP006198_v1.0	K14824	ERB1|BOP1	ribosome biogenesis protein ERB1
'Bartlett' v1.0	PCP006202_v1.0	K20617	CYP71A	cytochrome P450 family 71 subfamily A
'Bartlett' v1.0	PCP006203_v1.0	K08287	E2.7.12.1	dual-specificity kinase
'Bartlett' v1.0	PCP006208_v1.0	K20870	IRX10	putative beta-1 4-xylosyltransferase IRX10
'Bartlett' v1.0	PCP006211_v1.0	K00079	CBR1	carbonyl reductase 1
'Bartlett' v1.0	PCP006212_v1.0	K06972	PITRM1|PreP|CYM1	presequence protease
'Bartlett' v1.0	PCP006215_v1.0	K01110	PTEN	phosphatidylinositol-3 4 5-trisphosphate 3-phosphatase and dual-specificity protein phosphatase PTEN
'Bartlett' v1.0	PCP006219_v1.0	K20871	IRX14	putative beta-1 4-xylosyltransferase IRX14
'Bartlett' v1.0	PCP006226_v1.0	K14497	PP2C	protein phosphatase 2C
'Bartlett' v1.0	PCP006235_v1.0	K21843	TTC7	tetratricopeptide repeat protein 7
'Bartlett' v1.0	PCP006236_v1.0	K05292	PIGT	GPI-anchor transamidase subunit T
'Bartlett' v1.0	PCP006238_v1.0	K13448	CML	calcium-binding protein CML
'Bartlett' v1.0	PCP006239_v1.0	K22314	GGP	glucosinolate gamma-glutamyl hydrolase
'Bartlett' v1.0	PCP006241_v1.0	K14652	ribBA	3 4-dihydroxy 2-butanone 4-phosphate synthase / GTP cyclohydrolase II
'Bartlett' v1.0	PCP006246_v1.0	K05399	LBP	lipopolysaccharide-binding protein
'Bartlett' v1.0	PCP006249_v1.0	K01674	cah	carbonic anhydrase
'Bartlett' v1.0	PCP006251_v1.0	K15322	TSEN2	tRNA-splicing endonuclease subunit Sen2
'Bartlett' v1.0	PCP006262_v1.0	K09519	DNAJB13	DnaJ homolog subfamily B member 13
'Bartlett' v1.0	PCP006265_v1.0	K14299	SEH1	nucleoporin SEH1
'Bartlett' v1.0	PCP006271_v1.0	K03037	PSMD6|RPN7	26S proteasome regulatory subunit N7
'Bartlett' v1.0	PCP006272_v1.0	K13210	FUBP	far upstream element-binding protein
'Bartlett' v1.0	PCP006274_v1.0	K00777	QTRT1	queuine tRNA-ribosyltransferase catalytic subunit
'Bartlett' v1.0	PCP006276_v1.0	K13416	BAK1	brassinosteroid insensitive 1-associated receptor kinase 1
'Bartlett' v1.0	PCP006277_v1.0	K05293	PIGU	GPI-anchor transamidase subunit U
'Bartlett' v1.0	PCP006278_v1.0	K01613	psd|PISD	phosphatidylserine decarboxylase
'Bartlett' v1.0	PCP006280_v1.0	K20888	MUR3	xyloglucan galactosyltransferase MUR3
'Bartlett' v1.0	PCP006298_v1.0	K13140	INTS3	integrator complex subunit 3
'Bartlett' v1.0	PCP006306_v1.0	K09285	OVM|ANT	AP2-like factor|ANT lineage
'Bartlett' v1.0	PCP006308_v1.0	K11884	PNO1|DIM2	RNA-binding protein PNO1
'Bartlett' v1.0	PCP006319_v1.0	K22845	PGT1	phlorizin synthase
'Bartlett' v1.0	PCP006343_v1.0	K08237	E2.4.1.218	hydroquinone glucosyltransferase
'Bartlett' v1.0	PCP006353_v1.0	K12893	SRSF4_5_6|SFRS4_5_6	serine/arginine-rich splicing factor 4/5/6
'Bartlett' v1.0	PCP006364_v1.0	K16297	SCPL-II	serine carboxypeptidase-like clade II
'Bartlett' v1.0	PCP006369_v1.0	K08869	ADCK|ABC1	aarF domain-containing kinase
'Bartlett' v1.0	PCP006385_v1.0	K09872	PIP	aquaporin PIP
'Bartlett' v1.0	PCP006406_v1.0	K08734	MLH1	DNA mismatch repair protein MLH1
'Bartlett' v1.0	PCP006417_v1.0	K03094	SKP1|CBF3D	S-phase kinase-associated protein 1
'Bartlett' v1.0	PCP006438_v1.0	K02920	RP-L36e|RPL36	large subunit ribosomal protein L36e
'Bartlett' v1.0	PCP006449_v1.0	K02996	RP-S9|MRPS9|rpsI	small subunit ribosomal protein S9
'Bartlett' v1.0	PCP006547_v1.0	K12126	PIF3	phytochrome-interacting factor 3
'Bartlett' v1.0	PCP006549_v1.0	K09422	MYBP	transcription factor MYB|plant
'Bartlett' v1.0	PCP006550_v1.0	K14638	SLC15A3_4|PHT	solute carrier family 15 (peptide/histidine transporter)|member 3/4
'Bartlett' v1.0	PCP006551_v1.0	K04799	FEN1|RAD2	flap endonuclease-1
'Bartlett' v1.0	PCP006553_v1.0	K12120	PHYA	phytochrome A
'Bartlett' v1.0	PCP006557_v1.0	K19613	SHOC2|SUR8	leucine-rich repeat protein SHOC2
'Bartlett' v1.0	PCP006563_v1.0	K13648	GAUT	alpha-1 4-galacturonosyltransferase
'Bartlett' v1.0	PCP006568_v1.0	K00967	PCYT2	ethanolamine-phosphate cytidylyltransferase
'Bartlett' v1.0	PCP006572_v1.0	K15633	gpmI	2 3-bisphosphoglycerate-independent phosphoglycerate mutase
'Bartlett' v1.0	PCP006573_v1.0	K07760	CDK	cyclin-dependent kinase
'Bartlett' v1.0	PCP006574_v1.0	K06269	PPP1C	serine/threonine-protein phosphatase PP1 catalytic subunit
'Bartlett' v1.0	PCP006582_v1.0	K24139	PILS|ECM3	auxin efflux carrier family protein
'Bartlett' v1.0	PCP006584_v1.0	K22184	BRD9	bromodomain-containing protein 9
'Bartlett' v1.0	PCP006586_v1.0	K22379	RNFT1	E3 ubiquitin-protein ligase RNFT1
'Bartlett' v1.0	PCP006588_v1.0	K03945	NDUFA1	NADH dehydrogenase (ubiquinone) 1 alpha subcomplex subunit 1
'Bartlett' v1.0	PCP006589_v1.0	K14945	QKI	protein quaking
'Bartlett' v1.0	PCP006596_v1.0	K03671	trxA	thioredoxin 1
'Bartlett' v1.0	PCP006598_v1.0	K19355	MAN	mannan endo-1 4-beta-mannosidase
'Bartlett' v1.0	PCP006599_v1.0	K04688	RPS6KB	ribosomal protein S6 kinase beta
'Bartlett' v1.0	PCP006602_v1.0	K14802	DRS2|ATP8A	phospholipid-transporting ATPase
'Bartlett' v1.0	PCP006614_v1.0	K19040	ATL76S	E3 ubiquitin-protein ligase ATL10/75/76/77/78
'Bartlett' v1.0	PCP006622_v1.0	K03327	TC.MATE|SLC47A|norM|mdtK|dinF	multidrug resistance protein|MATE family
'Bartlett' v1.0	PCP006628_v1.0	K07198	PRKAA|AMPK	5'-AMP-activated protein kinase|catalytic alpha subunit
'Bartlett' v1.0	PCP006633_v1.0	K00430	E1.11.1.7	peroxidase
'Bartlett' v1.0	PCP006635_v1.0	K13525	VCP|CDC48	transitional endoplasmic reticulum ATPase
'Bartlett' v1.0	PCP006638_v1.0	K18726	FAF2|UBXD8	FAS-associated factor 2
'Bartlett' v1.0	PCP006642_v1.0	K17868	DPH7|RRT2	diphthine methyl ester acylhydrolase
'Bartlett' v1.0	PCP006645_v1.0	K00766	trpD	anthranilate phosphoribosyltransferase
'Bartlett' v1.0	PCP006646_v1.0	K14559	MPP10	U3 small nucleolar RNA-associated protein MPP10
'Bartlett' v1.0	PCP006650_v1.0	K15283	SLC35E1	solute carrier family 35|member E1
'Bartlett' v1.0	PCP006651_v1.0	K09422	MYBP	transcription factor MYB|plant
'Bartlett' v1.0	PCP006652_v1.0	K22068	ISCU	iron-sulfur cluster assembly enzyme ISCU|mitochondrial
'Bartlett' v1.0	PCP006653_v1.0	K24265	PANK4	bifunctional damage-control phosphatase|subfamily II|fusion protein
'Bartlett' v1.0	PCP006655_v1.0	K02935	RP-L7|MRPL12|rplL	large subunit ribosomal protein L7/L12
'Bartlett' v1.0	PCP006657_v1.0	K04728	ATM|TEL1	serine-protein kinase ATM
'Bartlett' v1.0	PCP006658_v1.0	K09422	MYBP	transcription factor MYB|plant
'Bartlett' v1.0	PCP006659_v1.0	K03681	RRP40|EXOSC3	exosome complex component RRP40
'Bartlett' v1.0	PCP006664_v1.0	K16284	SIS3	E3 ubiquitin-protein ligase SIS3
'Bartlett' v1.0	PCP006668_v1.0	K10881	SHFM1|DSS1|RPN15	26 proteasome complex subunit DSS1
'Bartlett' v1.0	PCP006670_v1.0	K00128	ALDH	aldehyde dehydrogenase (NAD+)
'Bartlett' v1.0	PCP006672_v1.0	K00797	speE|SRM|SPE3	spermidine synthase
'Bartlett' v1.0	PCP006674_v1.0	K16055	TPS	trehalose 6-phosphate synthase/phosphatase
'Bartlett' v1.0	PCP006680_v1.0	K04392	RAC1	Ras-related C3 botulinum toxin substrate 1
'Bartlett' v1.0	PCP006687_v1.0	K20628	exlX	expansin
'Bartlett' v1.0	PCP006688_v1.0	K08910	LHCA4	light-harvesting complex I chlorophyll a/b binding protein 4
'Bartlett' v1.0	PCP006694_v1.0	K00026	MDH2	malate dehydrogenase
'Bartlett' v1.0	PCP006701_v1.0	K09422	MYBP	transcription factor MYB|plant
'Bartlett' v1.0	PCP006703_v1.0	K23398	TRIP4	activating signal cointegrator 1
'Bartlett' v1.0	PCP006707_v1.0	K11290	SET|TAF1|I2PP2A	template-activating factor I
'Bartlett' v1.0	PCP006710_v1.0	K10436	MAPRE	microtubule-associated protein|RP/EB family
'Bartlett' v1.0	PCP006713_v1.0	K20474	RINT1|TIP20	RAD50-interacting protein 1
'Bartlett' v1.0	PCP006718_v1.0	K00294	E1.2.1.88	1-pyrroline-5-carboxylate dehydrogenase
'Bartlett' v1.0	PCP006721_v1.0	K17602	YLPM1	YLP motif-containing protein 1
'Bartlett' v1.0	PCP006722_v1.0	K01728	pel	pectate lyase
'Bartlett' v1.0	PCP006723_v1.0	K15040	VDAC2	voltage-dependent anion channel protein 2
'Bartlett' v1.0	PCP006732_v1.0	K01535	PMA1|PMA2	H+-transporting ATPase
'Bartlett' v1.0	PCP006736_v1.0	K14516	ERF1	ethylene-responsive transcription factor 1
[truncated: 144,914 more rows]

## Sheet: Table S2-3
Table S2-3: Information on InterPro items in pear genomes (1)
Cultivar	Gene ID	Domain Database	Domain Accession	Domain Description
'Dangshansuli' v1.0	Pbr000001.1	CDD	cd16448	RING-H2
'Dangshansuli' v1.0	Pbr000001.1	Gene3D	G3DSA:3.30.40.10	Zinc/RING finger domain; C3HC4 (zinc finger)
'Dangshansuli' v1.0	Pbr000001.1	Gene3D	G3DSA:3.40.50.410	von Willebrand factor; type A domain
'Dangshansuli' v1.0	Pbr000001.1	MobiDBLite	mobidb-lite	consensus disorder prediction
'Dangshansuli' v1.0	Pbr000001.1	PANTHER	PTHR10579	CALCIUM-ACTIVATED CHLORIDE CHANNEL REGULATOR
'Dangshansuli' v1.0	Pbr000001.1	PANTHER	PTHR10579:SF47	OS09G0298500 PROTEIN
'Dangshansuli' v1.0	Pbr000001.1	Pfam	PF13639	Ring finger domain
'Dangshansuli' v1.0	Pbr000001.1	ProSiteProfiles	PS50089	Zinc finger RING-type profile.
'Dangshansuli' v1.0	Pbr000001.1	SMART	SM00184	ring_2
'Dangshansuli' v1.0	Pbr000001.1	SUPERFAMILY	SSF53300	vWA-like
'Dangshansuli' v1.0	Pbr000001.1	SUPERFAMILY	SSF57850	RING/U-box
'Dangshansuli' v1.0	Pbr000002.1	Gene3D	G3DSA:1.25.40.10	Tetratricopeptide repeat domain
'Dangshansuli' v1.0	Pbr000002.1	PANTHER	PTHR47925	OS01G0913400 PROTEIN-RELATED
'Dangshansuli' v1.0	Pbr000002.1	PANTHER	PTHR47925:SF9	-
'Dangshansuli' v1.0	Pbr000002.1	Pfam	PF01535	PPR repeat
'Dangshansuli' v1.0	Pbr000002.1	ProSiteProfiles	PS51375	Pentatricopeptide (PPR) repeat profile.
'Dangshansuli' v1.0	Pbr000002.1	TIGRFAM	TIGR00756	PPR: pentatricopeptide repeat domain
'Dangshansuli' v1.0	Pbr000003.1	Gene3D	G3DSA:1.25.40.10	Tetratricopeptide repeat domain
'Dangshansuli' v1.0	Pbr000003.1	PANTHER	PTHR47925	OS01G0913400 PROTEIN-RELATED
'Dangshansuli' v1.0	Pbr000003.1	PANTHER	PTHR47925:SF9	-
'Dangshansuli' v1.0	Pbr000003.1	Pfam	PF13041	PPR repeat family
'Dangshansuli' v1.0	Pbr000003.1	ProSiteProfiles	PS51375	Pentatricopeptide (PPR) repeat profile.
'Dangshansuli' v1.0	Pbr000003.1	TIGRFAM	TIGR00756	PPR: pentatricopeptide repeat domain
'Dangshansuli' v1.0	Pbr000004.1	Coils	Coil	Coil
'Dangshansuli' v1.0	Pbr000004.1	MobiDBLite	mobidb-lite	consensus disorder prediction
'Dangshansuli' v1.0	Pbr000004.1	PANTHER	PTHR32116	GALACTURONOSYLTRANSFERASE 4-RELATED
'Dangshansuli' v1.0	Pbr000004.1	PANTHER	PTHR32116:SF65	HEXOSYLTRANSFERASE
'Dangshansuli' v1.0	Pbr000005.1	MobiDBLite	mobidb-lite	consensus disorder prediction
'Dangshansuli' v1.0	Pbr000006.2	CDD	cd01866	Rab2
'Dangshansuli' v1.0	Pbr000006.2	Gene3D	G3DSA:3.40.50.300	-
'Dangshansuli' v1.0	Pbr000006.2	PANTHER	PTHR47979	DRAB11-RELATED
'Dangshansuli' v1.0	Pbr000006.2	PANTHER	PTHR47979:SF64	-
'Dangshansuli' v1.0	Pbr000006.2	Pfam	PF00071	Ras family
'Dangshansuli' v1.0	Pbr000006.2	PRINTS	PR00449	Transforming protein P21 ras signature
'Dangshansuli' v1.0	Pbr000006.2	ProSiteProfiles	PS51419	small GTPase Rab1 family profile.
'Dangshansuli' v1.0	Pbr000006.2	ProSiteProfiles	PS51420	small GTPase Rho family profile.
'Dangshansuli' v1.0	Pbr000006.2	ProSiteProfiles	PS51421	small GTPase Ras family profile.
'Dangshansuli' v1.0	Pbr000006.2	SMART	SM00173	ras_sub_4
'Dangshansuli' v1.0	Pbr000006.2	SMART	SM00174	rho_sub_3
'Dangshansuli' v1.0	Pbr000006.2	SMART	SM00175	rab_sub_5
'Dangshansuli' v1.0	Pbr000006.2	SUPERFAMILY	SSF52540	P-loop containing nucleoside triphosphate hydrolases
'Dangshansuli' v1.0	Pbr000006.2	TIGRFAM	TIGR00231	small_GTP: small GTP-binding protein domain
'Dangshansuli' v1.0	Pbr000007.1	Gene3D	G3DSA:3.40.50.450	-
'Dangshansuli' v1.0	Pbr000007.1	Hamap	MF_01981	ATP-dependent 6-phosphofructokinase [pfkA].
'Dangshansuli' v1.0	Pbr000007.1	PANTHER	PTHR45770	-
'Dangshansuli' v1.0	Pbr000007.1	PANTHER	PTHR45770:SF9	ATP-DEPENDENT 6-PHOSPHOFRUCTOKINASE 2
'Dangshansuli' v1.0	Pbr000007.1	Pfam	PF00365	Phosphofructokinase
'Dangshansuli' v1.0	Pbr000007.1	PRINTS	PR00476	ATP-dependent phosphofructokinase family signature
'Dangshansuli' v1.0	Pbr000007.1	SUPERFAMILY	SSF53784	Phosphofructokinase
'Dangshansuli' v1.0	Pbr000008.1	Gene3D	G3DSA:1.20.58.1040	-
'Dangshansuli' v1.0	Pbr000008.1	Gene3D	G3DSA:3.20.20.80	Glycosidases
'Dangshansuli' v1.0	Pbr000008.1	PANTHER	PTHR32227	GLUCAN ENDO-1;3-BETA-GLUCOSIDASE BG1-RELATED-RELATED
'Dangshansuli' v1.0	Pbr000008.1	PANTHER	PTHR32227:SF11	O-GLYCOSYL HYDROLASES FAMILY 17 PROTEIN
'Dangshansuli' v1.0	Pbr000008.1	Pfam	PF00332	Glycosyl hydrolases family 17
'Dangshansuli' v1.0	Pbr000008.1	Pfam	PF07983	X8 domain
'Dangshansuli' v1.0	Pbr000008.1	ProSitePatterns	PS00587	Glycosyl hydrolases family 17 signature.
'Dangshansuli' v1.0	Pbr000008.1	SMART	SM00768	X8_cls
'Dangshansuli' v1.0	Pbr000008.1	SUPERFAMILY	SSF51445	(Trans)glycosidases
'Dangshansuli' v1.0	Pbr000009.1	Gene3D	G3DSA:1.20.1250.40	-
'Dangshansuli' v1.0	Pbr000009.1	MobiDBLite	mobidb-lite	consensus disorder prediction
'Dangshansuli' v1.0	Pbr000009.1	PANTHER	PTHR21297	DNA-DIRECTED RNA POLYMERASE II
'Dangshansuli' v1.0	Pbr000009.1	PANTHER	PTHR21297:SF2	DNA-DIRECTED RNA POLYMERASES IV AND V SUBUNIT 4
'Dangshansuli' v1.0	Pbr000009.1	SUPERFAMILY	SSF47819	HRDC-like
'Dangshansuli' v1.0	Pbr000010.1	Gene3D	G3DSA:3.30.710.10	Potassium Channel Kv1.1; Chain A
'Dangshansuli' v1.0	Pbr000010.1	MobiDBLite	mobidb-lite	consensus disorder prediction
'Dangshansuli' v1.0	Pbr000010.1	PANTHER	PTHR32370	OS12G0117600 PROTEIN
'Dangshansuli' v1.0	Pbr000010.1	PANTHER	PTHR32370:SF106	BTB/POZ DOMAIN-CONTAINING PROTEIN
'Dangshansuli' v1.0	Pbr000010.1	Pfam	PF03000	NPH3 family
'Dangshansuli' v1.0	Pbr000010.1	ProSiteProfiles	PS51649	NPH3 domain profile.
'Dangshansuli' v1.0	Pbr000010.1	SUPERFAMILY	SSF54695	POZ domain
'Dangshansuli' v1.0	Pbr000011.1	Gene3D	G3DSA:1.25.40.10	Tetratricopeptide repeat domain
'Dangshansuli' v1.0	Pbr000011.1	PANTHER	PTHR47928	REPEAT-CONTAINING PROTEIN; PUTATIVE-RELATED
'Dangshansuli' v1.0	Pbr000011.1	PANTHER	PTHR47928:SF121	-
'Dangshansuli' v1.0	Pbr000011.1	Pfam	PF01535	PPR repeat
'Dangshansuli' v1.0	Pbr000011.1	Pfam	PF13041	PPR repeat family
'Dangshansuli' v1.0	Pbr000011.1	ProSiteProfiles	PS51375	Pentatricopeptide (PPR) repeat profile.
'Dangshansuli' v1.0	Pbr000011.1	TIGRFAM	TIGR00756	PPR: pentatricopeptide repeat domain
'Dangshansuli' v1.0	Pbr000012.1	CDD	cd00030	C2
'Dangshansuli' v1.0	Pbr000012.1	CDD	cd13219	PH-GRAM_C2-GRAM
'Dangshansuli' v1.0	Pbr000012.1	Coils	Coil	Coil
'Dangshansuli' v1.0	Pbr000012.1	Gene3D	G3DSA:2.30.29.30	-
'Dangshansuli' v1.0	Pbr000012.1	Gene3D	G3DSA:2.60.40.150	C2 domain
'Dangshansuli' v1.0	Pbr000012.1	PANTHER	PTHR46296	BNAA05G37250D PROTEIN
'Dangshansuli' v1.0	Pbr000012.1	PANTHER	PTHR46296:SF8	BNAA05G37250D PROTEIN
'Dangshansuli' v1.0	Pbr000012.1	Pfam	PF00168	C2 domain
'Dangshansuli' v1.0	Pbr000012.1	Pfam	PF02893	GRAM domain
'Dangshansuli' v1.0	Pbr000012.1	Pfam	PF16016	VAD1 Analog of StAR-related lipid transfer domain
'Dangshansuli' v1.0	Pbr000012.1	PRINTS	PR00360	C2 domain signature
'Dangshansuli' v1.0	Pbr000012.1	ProSiteProfiles	PS50004	C2 domain profile.
'Dangshansuli' v1.0	Pbr000012.1	ProSiteProfiles	PS51778	VASt domain profile.
'Dangshansuli' v1.0	Pbr000012.1	SMART	SM00239	C2_3c
'Dangshansuli' v1.0	Pbr000012.1	SMART	SM00568	gram2001c
'Dangshansuli' v1.0	Pbr000012.1	SUPERFAMILY	SSF49562	C2 domain (Calcium/lipid-binding domain; CaLB)
'Dangshansuli' v1.0	Pbr000013.1	CDD	cd00685	Trans_IPPS_HT
'Dangshansuli' v1.0	Pbr000013.1	Gene3D	G3DSA:1.10.600.10	Farnesyl Diphosphate Synthase
'Dangshansuli' v1.0	Pbr000013.1	PANTHER	PTHR11525	FARNESYL-PYROPHOSPHATE SYNTHETASE
'Dangshansuli' v1.0	Pbr000013.1	PANTHER	PTHR11525:SF17	FARNESYL PYROPHOSPHATE SYNTHASE 1-LIKE
'Dangshansuli' v1.0	Pbr000013.1	Pfam	PF00348	Polyprenyl synthetase
'Dangshansuli' v1.0	Pbr000013.1	ProSitePatterns	PS00444	Polyprenyl synthases signature 2.
'Dangshansuli' v1.0	Pbr000013.1	ProSitePatterns	PS00723	Polyprenyl synthases signature 1.
'Dangshansuli' v1.0	Pbr000013.1	SFLD	SFLDS00005	Isoprenoid Synthase Type I
'Dangshansuli' v1.0	Pbr000013.1	SUPERFAMILY	SSF48576	Terpenoid synthases
'Dangshansuli' v1.0	Pbr000014.1	MobiDBLite	mobidb-lite	consensus disorder prediction
'Dangshansuli' v1.0	Pbr000015.1	CDD	cd01989	STK_N
'Dangshansuli' v1.0	Pbr000015.1	Gene3D	G3DSA:3.40.50.620	HUPs
'Dangshansuli' v1.0	Pbr000015.1	MobiDBLite	mobidb-lite	consensus disorder prediction
'Dangshansuli' v1.0	Pbr000015.1	PANTHER	PTHR47382:SF3	ADENINE NUCLEOTIDE ALPHA HYDROLASES-LIKE SUPERFAMILY PROTEIN
'Dangshansuli' v1.0	Pbr000015.1	PANTHER	PTHR47382	U-BOX DOMAIN-CONTAINING PROTEIN 52-LIKE
'Dangshansuli' v1.0	Pbr000015.1	SUPERFAMILY	SSF52402	Adenine nucleotide alpha hydrolases-like
'Dangshansuli' v1.0	Pbr000016.1	CDD	cd00170	SEC14
'Dangshansuli' v1.0	Pbr000016.1	Gene3D	G3DSA:3.40.525.10	-
'Dangshansuli' v1.0	Pbr000016.1	PANTHER	PTHR46226	-
'Dangshansuli' v1.0	Pbr000016.1	PANTHER	PTHR46226:SF5	OS09G0258000 PROTEIN
'Dangshansuli' v1.0	Pbr000016.1	Pfam	PF00650	CRAL/TRIO domain
'Dangshansuli' v1.0	Pbr000016.1	ProSiteProfiles	PS50191	CRAL-TRIO lipid binding domain profile.
'Dangshansuli' v1.0	Pbr000016.1	SMART	SM00516	sec14_4
'Dangshansuli' v1.0	Pbr000016.1	SUPERFAMILY	SSF46938	CRAL/TRIO N-terminal domain
'Dangshansuli' v1.0	Pbr000016.1	SUPERFAMILY	SSF52087	CRAL/TRIO domain
'Dangshansuli' v1.0	Pbr000017.1	Coils	Coil	Coil
'Dangshansuli' v1.0	Pbr000017.1	MobiDBLite	mobidb-lite	consensus disorder prediction
'Dangshansuli' v1.0	Pbr000017.1	PANTHER	PTHR32054	HEAVY CHAIN; PUTATIVE; EXPRESSED-RELATED-RELATED
'Dangshansuli' v1.0	Pbr000017.1	PANTHER	PTHR32054:SF42	PREFOLDIN
'Dangshansuli' v1.0	Pbr000017.1	Pfam	PF05701	Weak chloroplast movement under blue light
'Dangshansuli' v1.0	Pbr000018.1	CDD	cd04038	C2_ArfGAP
'Dangshansuli' v1.0	Pbr000018.1	Gene3D	G3DSA:2.60.40.150	C2 domain
'Dangshansuli' v1.0	Pbr000018.1	PANTHER	PTHR45933	PROTEIN C2-DOMAIN ABA-RELATED 4
'Dangshansuli' v1.0	Pbr000018.1	PANTHER	PTHR45933:SF6	PROTEIN C2-DOMAIN ABA-RELATED 11
'Dangshansuli' v1.0	Pbr000018.1	Pfam	PF00168	C2 domain
'Dangshansuli' v1.0	Pbr000018.1	PRINTS	PR00360	C2 domain signature
'Dangshansuli' v1.0	Pbr000018.1	ProSiteProfiles	PS50004	C2 domain profile.
'Dangshansuli' v1.0	Pbr000018.1	SMART	SM00239	C2_3c
'Dangshansuli' v1.0	Pbr000018.1	SUPERFAMILY	SSF49562	C2 domain (Calcium/lipid-binding domain; CaLB)
'Dangshansuli' v1.0	Pbr000019.1	Coils	Coil	Coil
'Dangshansuli' v1.0	Pbr000019.1	Gene3D	G3DSA:1.25.10.10	-
'Dangshansuli' v1.0	Pbr000019.1	Gene3D	G3DSA:2.30.30.140	-
'Dangshansuli' v1.0	Pbr000019.1	MobiDBLite	mobidb-lite	consensus disorder prediction
'Dangshansuli' v1.0	Pbr000019.1	PANTHER	PTHR12663	ANDROGEN INDUCED INHIBITOR OF PROLIFERATION AS3 / PDS5-RELATED
'Dangshansuli' v1.0	Pbr000019.1	PANTHER	PTHR12663:SF27	BINDING PROTEIN-RELATED
'Dangshansuli' v1.0	Pbr000019.1	SUPERFAMILY	SSF48371	ARM repeat
'Dangshansuli' v1.0	Pbr000019.1	SUPERFAMILY	SSF63748	Tudor/PWWP/MBT
'Dangshansuli' v1.0	Pbr000020.1	Gene3D	G3DSA:1.10.20.10	Histone; subunit A
'Dangshansuli' v1.0	Pbr000020.1	MobiDBLite	mobidb-lite	consensus disorder prediction
'Dangshansuli' v1.0	Pbr000020.1	PANTHER	PTHR11064	CCAAT-BINDING TRANSCRIPTION FACTOR-RELATED
'Dangshansuli' v1.0	Pbr000020.1	PANTHER	PTHR11064:SF142	NUCLEAR TRANSCRIPTION FACTOR Y SUBUNIT B-6
'Dangshansuli' v1.0	Pbr000020.1	Pfam	PF00808	Histone-like transcription factor (CBF/NF-Y) and archaeal histone
'Dangshansuli' v1.0	Pbr000020.1	PRINTS	PR00615	CCAAT-binding transcription factor subunit A signature
'Dangshansuli' v1.0	Pbr000020.1	ProSitePatterns	PS00685	NF-YB/HAP3 subunit signature.
'Dangshansuli' v1.0	Pbr000020.1	SUPERFAMILY	SSF47113	Histone-fold
'Dangshansuli' v1.0	Pbr000021.1	CDD	cd12203	GT1
'Dangshansuli' v1.0	Pbr000021.1	Coils	Coil	Coil
'Dangshansuli' v1.0	Pbr000021.1	Gene3D	G3DSA:1.10.10.60	-
'Dangshansuli' v1.0	Pbr000021.1	MobiDBLite	mobidb-lite	consensus disorder prediction
'Dangshansuli' v1.0	Pbr000021.1	PANTHER	PTHR21654	-
'Dangshansuli' v1.0	Pbr000021.1	PANTHER	PTHR21654:SF7	HOMEODOMAIN-LIKE SUPERFAMILY PROTEIN
'Dangshansuli' v1.0	Pbr000021.1	Pfam	PF13837	Myb/SANT-like DNA-binding domain
'Dangshansuli' v1.0	Pbr000021.1	ProSiteProfiles	PS50090	Myb-like domain profile.
'Dangshansuli' v1.0	Pbr000022.1	Gene3D	G3DSA:3.40.630.30	-
'Dangshansuli' v1.0	Pbr000022.1	PANTHER	PTHR13994	NUDIX HYDROLASE RELATED
'Dangshansuli' v1.0	Pbr000022.1	PANTHER	PTHR13994:SF29	NUDIX HYDROLASE 2
'Dangshansuli' v1.0	Pbr000022.1	Pfam	PF18290	Nudix hydrolase domain
'Dangshansuli' v1.0	Pbr000023.1	Gene3D	G3DSA:1.10.20.10	Histone; subunit A
'Dangshansuli' v1.0	Pbr000023.1	MobiDBLite	mobidb-lite	consensus disorder prediction
'Dangshansuli' v1.0	Pbr000023.1	PANTHER	PTHR11064	CCAAT-BINDING TRANSCRIPTION FACTOR-RELATED
'Dangshansuli' v1.0	Pbr000023.1	PANTHER	PTHR11064:SF128	NUCLEAR TRANSCRIPTION FACTOR Y SUBUNIT B-3
'Dangshansuli' v1.0	Pbr000023.1	Pfam	PF00808	Histone-like transcription factor (CBF/NF-Y) and archaeal histone
'Dangshansuli' v1.0	Pbr000023.1	PRINTS	PR00615	CCAAT-binding transcription factor subunit A signature
'Dangshansuli' v1.0	Pbr000023.1	ProSitePatterns	PS00685	NF-YB/HAP3 subunit signature.
'Dangshansuli' v1.0	Pbr000023.1	SUPERFAMILY	SSF47113	Histone-fold
'Dangshansuli' v1.0	Pbr000024.1	PANTHER	PTHR47273	EXPRESSED PROTEIN
'Dangshansuli' v1.0	Pbr000024.1	PANTHER	PTHR47273:SF6	POLLEN OLE E 1 ALLERGEN AND EXTENSIN FAMILY PROTEIN
'Dangshansuli' v1.0	Pbr000024.1	Pfam	PF01190	Pollen protein Ole e 1 like
'Dangshansuli' v1.0	Pbr000025.1	CDD	cd02859	E_set_AMPKbeta_like_N
'Dangshansuli' v1.0	Pbr000025.1	Gene3D	G3DSA:2.60.40.10	Immunoglobulins
'Dangshansuli' v1.0	Pbr000025.1	Gene3D	G3DSA:6.20.250.60	-
'Dangshansuli' v1.0	Pbr000025.1	MobiDBLite	mobidb-lite	consensus disorder prediction
'Dangshansuli' v1.0	Pbr000025.1	PANTHER	PTHR46316:SF2	SNF1-RELATED PROTEIN KINASE REGULATORY SUBUNIT BETA-2
'Dangshansuli' v1.0	Pbr000025.1	PANTHER	PTHR46316	SNF1-RELATED PROTEIN KINASE REGULATORY SUBUNIT BETA-1
'Dangshansuli' v1.0	Pbr000025.1	Pfam	PF04739	5'-AMP-activated protein kinase beta subunit; interaction domain
'Dangshansuli' v1.0	Pbr000025.1	Pfam	PF16561	Glycogen recognition site of AMP-activated protein kinase
'Dangshansuli' v1.0	Pbr000025.1	SMART	SM01010	AMPKBI_2
'Dangshansuli' v1.0	Pbr000025.1	SUPERFAMILY	SSF160219	AMPKBI-like
'Dangshansuli' v1.0	Pbr000025.1	SUPERFAMILY	SSF81296	E set domains
'Dangshansuli' v1.0	Pbr000026.1	MobiDBLite	mobidb-lite	consensus disorder prediction
'Dangshansuli' v1.0	Pbr000026.1	PANTHER	PTHR22601	ISP4 LIKE PROTEIN
'Dangshansuli' v1.0	Pbr000026.1	PANTHER	PTHR22601:SF84	-
'Dangshansuli' v1.0	Pbr000026.1	Pfam	PF03169	OPT oligopeptide transporter protein
'Dangshansuli' v1.0	Pbr000026.1	TIGRFAM	TIGR00727	ISP4_OPT: small oligopeptide transporter; OPT family
'Dangshansuli' v1.0	Pbr000026.1	TIGRFAM	TIGR00728	OPT_sfam: oligopeptide transporter; OPT superfamily
'Dangshansuli' v1.0	Pbr000027.1	CDD	cd00371	HMA
'Dangshansuli' v1.0	Pbr000027.1	Coils	Coil	Coil
'Dangshansuli' v1.0	Pbr000027.1	Gene3D	G3DSA:3.30.70.100	-
'Dangshansuli' v1.0	Pbr000027.1	MobiDBLite	mobidb-lite	consensus disorder prediction
'Dangshansuli' v1.0	Pbr000027.1	PANTHER	PTHR46195	HEAVY METAL-ASSOCIATED ISOPRENYLATED PLANT PROTEIN 7
'Dangshansuli' v1.0	Pbr000027.1	PANTHER	PTHR46195:SF10	HEAVY METAL-ASSOCIATED DOMAIN CONTAINING PROTEIN; EXPRESSED
'Dangshansuli' v1.0	Pbr000027.1	Pfam	PF00403	Heavy-metal-associated domain
'Dangshansuli' v1.0	Pbr000027.1	ProSiteProfiles	PS50846	Heavy-metal-associated domain profile.
'Dangshansuli' v1.0	Pbr000027.1	SUPERFAMILY	SSF55008	HMA; heavy metal-associated domain
'Dangshansuli' v1.0	Pbr000028.1	MobiDBLite	mobidb-lite	consensus disorder prediction
'Dangshansuli' v1.0	Pbr000028.1	PANTHER	PTHR47488	HEAVY METAL TRANSPORT/DETOXIFICATION SUPERFAMILY PROTEIN
'Dangshansuli' v1.0	Pbr000028.1	PANTHER	PTHR47488:SF16	HEAVY-METAL-ASSOCIATED DOMAIN PROTEIN
'Dangshansuli' v1.0	Pbr000028.1	SUPERFAMILY	SSF55008	HMA; heavy metal-associated domain
'Dangshansuli' v1.0	Pbr000029.1	Gene3D	G3DSA:1.25.40.10	Tetratricopeptide repeat domain
'Dangshansuli' v1.0	Pbr000029.1	MobiDBLite	mobidb-lite	consensus disorder prediction
'Dangshansuli' v1.0	Pbr000029.1	PANTHER	PTHR47447	OS03G0856100 PROTEIN
'Dangshansuli' v1.0	Pbr000029.1	PANTHER	PTHR47447:SF8	PENTATRICOPEPTIDE REPEAT PROTEIN-RELATED
'Dangshansuli' v1.0	Pbr000029.1	Pfam	PF13041	PPR repeat family
'Dangshansuli' v1.0	Pbr000029.1	Pfam	PF17177	Pentacotripeptide-repeat region of PRORP
'Dangshansuli' v1.0	Pbr000029.1	ProSiteProfiles	PS50828	Smr domain profile.
'Dangshansuli' v1.0	Pbr000029.1	ProSiteProfiles	PS51375	Pentatricopeptide (PPR) repeat profile.
'Dangshansuli' v1.0	Pbr000029.1	SMART	SM00463	SMR_2
'Dangshansuli' v1.0	Pbr000029.1	SUPERFAMILY	SSF48452	TPR-like
'Dangshansuli' v1.0	Pbr000029.1	TIGRFAM	TIGR00756	PPR: pentatricopeptide repeat domain
'Dangshansuli' v1.0	Pbr000030.1	Coils	Coil	Coil
'Dangshansuli' v1.0	Pbr000030.1	PANTHER	PTHR33148	PLASTID MOVEMENT IMPAIRED PROTEIN-RELATED
'Dangshansuli' v1.0	Pbr000030.1	PANTHER	PTHR33148:SF50	-
'Dangshansuli' v1.0	Pbr000031.1	Coils	Coil	Coil
'Dangshansuli' v1.0	Pbr000031.1	MobiDBLite	mobidb-lite	consensus disorder prediction
'Dangshansuli' v1.0	Pbr000031.1	PANTHER	PTHR31246	MICROTUBULE-ASSOCIATED PROTEIN 70-2
'Dangshansuli' v1.0	Pbr000031.1	PANTHER	PTHR31246:SF5	MICROTUBULE-ASSOCIATED PROTEIN 70-5
'Dangshansuli' v1.0	Pbr000031.1	Pfam	PF07058	Microtubule-associated protein 70
'Dangshansuli' v1.0	Pbr000032.1	Gene3D	G3DSA:1.10.238.10	-
'Dangshansuli' v1.0	Pbr000032.1	Gene3D	G3DSA:1.10.287.70	-
'Dangshansuli' v1.0	Pbr000032.1	MobiDBLite	mobidb-lite	consensus disorder prediction
'Dangshansuli' v1.0	Pbr000032.1	PANTHER	PTHR11003	POTASSIUM CHANNEL; SUBFAMILY K
'Dangshansuli' v1.0	Pbr000032.1	PANTHER	PTHR11003:SF271	OUTWARD RECTIFYING POTASSIUM CHANNEL PROTEIN
'Dangshansuli' v1.0	Pbr000032.1	Pfam	PF07885	Ion channel
'Dangshansuli' v1.0	Pbr000032.1	PRINTS	PR01333	Two pore domain K channel signature
'Dangshansuli' v1.0	Pbr000032.1	ProSitePatterns	PS00018	EF-hand calcium-binding domain.
'Dangshansuli' v1.0	Pbr000032.1	SUPERFAMILY	SSF47473	EF-hand
'Dangshansuli' v1.0	Pbr000032.1	SUPERFAMILY	SSF81324	Voltage-gated potassium channels
'Dangshansuli' v1.0	Pbr000033.1	PANTHER	PTHR31669	PROTEIN FAR1-RELATED SEQUENCE 10-RELATED
'Dangshansuli' v1.0	Pbr000033.1	PANTHER	PTHR31669:SF185	FAR1-RELATED SEQUENCE 10 ISOFORM 1
'Dangshansuli' v1.0	Pbr000033.1	Pfam	PF04434	SWIM zinc finger
'Dangshansuli' v1.0	Pbr000033.1	ProSiteProfiles	PS50966	Zinc finger SWIM-type profile.
'Dangshansuli' v1.0	Pbr000033.1	SMART	SM00575	26again6
'Dangshansuli' v1.0	Pbr000034.1	MobiDBLite	mobidb-lite	consensus disorder prediction
'Dangshansuli' v1.0	Pbr000034.1	PANTHER	PTHR34947	TRANSMEMBRANE PROTEIN
'Dangshansuli' v1.0	Pbr000035.1	PANTHER	PTHR36049:SF3	TRANSMEMBRANE PROTEIN
'Dangshansuli' v1.0	Pbr000035.1	PANTHER	PTHR36049	TRANSMEMBRANE PROTEIN
'Dangshansuli' v1.0	Pbr000035.1	Pfam	PF05421	Protein of unknown function (DUF751)
'Dangshansuli' v1.0	Pbr000036.1	Gene3D	G3DSA:2.30.30.490	-
'Dangshansuli' v1.0	Pbr000036.1	MobiDBLite	mobidb-lite	consensus disorder prediction
'Dangshansuli' v1.0	Pbr000036.1	PANTHER	PTHR31917	AGENET DOMAIN-CONTAINING PROTEIN-RELATED
'Dangshansuli' v1.0	Pbr000036.1	PANTHER	PTHR31917:SF3	BROMO ADJACENT-LIKE DOMAIN PROTEIN
'Dangshansuli' v1.0	Pbr000036.1	Pfam	PF01426	BAH domain
'Dangshansuli' v1.0	Pbr000036.1	Pfam	PF05641	Agenet domain
'Dangshansuli' v1.0	Pbr000036.1	ProSiteProfiles	PS51038	BAH domain profile.
'Dangshansuli' v1.0	Pbr000036.1	SMART	SM00439	BAH_4
'Dangshansuli' v1.0	Pbr000036.1	SMART	SM00743	agenet_At_2
'Dangshansuli' v1.0	Pbr000037.1	Coils	Coil	Coil
'Dangshansuli' v1.0	Pbr000037.1	MobiDBLite	mobidb-lite	consensus disorder prediction
'Dangshansuli' v1.0	Pbr000037.1	PANTHER	PTHR35493	STRUCTURAL MAINTENANCE OF CHROMOSOMES PROTEIN
'Dangshansuli' v1.0	Pbr000038.1	Gene3D	G3DSA:1.20.58.1040	-
'Dangshansuli' v1.0	Pbr000038.1	PANTHER	PTHR31044	BETA-1;3 GLUCANASE
'Dangshansuli' v1.0	Pbr000038.1	PANTHER	PTHR31044:SF55	GLUCAN ENDO-1;3-BETA-GLUCOSIDASE 4
'Dangshansuli' v1.0	Pbr000038.1	Pfam	PF07983	X8 domain
'Dangshansuli' v1.0	Pbr000038.1	SMART	SM00768	X8_cls
'Dangshansuli' v1.0	Pbr000039.1	PANTHER	PTHR11615	NITRATE; FORMATE; IRON DEHYDROGENASE
'Dangshansuli' v1.0	Pbr000039.1	PANTHER	PTHR11615:SF100	CASP-LIKE PROTEIN 2B2
'Dangshansuli' v1.0	Pbr000039.1	Pfam	PF04535	Domain of unknown function (DUF588)
'Dangshansuli' v1.0	Pbr000039.1	TIGRFAM	TIGR01569	A_tha_TIGR01569: plant integral membrane protein TIGR01569
'Dangshansuli' v1.0	Pbr000041.1	MobiDBLite	mobidb-lite	consensus disorder prediction
'Dangshansuli' v1.0	Pbr000041.1	PANTHER	PTHR34570	OS03G0593100 PROTEIN
'Dangshansuli' v1.0	Pbr000041.1	PANTHER	PTHR34570:SF7	-
'Dangshansuli' v1.0	Pbr000042.1	Gene3D	G3DSA:3.40.50.1780	-
'Dangshansuli' v1.0	Pbr000042.1	Gene3D	G3DSA:3.40.950.10	-
'Dangshansuli' v1.0	Pbr000042.1	PANTHER	PTHR11615	NITRATE; FORMATE; IRON DEHYDROGENASE
'Dangshansuli' v1.0	Pbr000042.1	PANTHER	PTHR11615:SF258	CYTOSOLIC FE-S CLUSTER ASSEMBLY FACTOR CG17683-RELATED
'Dangshansuli' v1.0	Pbr000042.1	Pfam	PF02256	Iron hydrogenase small subunit
'Dangshansuli' v1.0	Pbr000042.1	Pfam	PF02906	Iron only hydrogenase large subunit; C-terminal domain
'Dangshansuli' v1.0	Pbr000042.1	SMART	SM00902	Fe_hyd_SSU_2
'Dangshansuli' v1.0	Pbr000042.1	SUPERFAMILY	SSF53920	Fe-only hydrogenase
'Dangshansuli' v1.0	Pbr000043.1	PANTHER	PTHR34062	OXIDOREDUCTASE 21 KDA SUBUNIT; PUTATIVE (AFU_ORTHOLOGUE AFUA_4G04750)-RELATED
'Dangshansuli' v1.0	Pbr000043.1	PANTHER	PTHR34062:SF2	NADH-UBIQUINONE OXIDOREDUCTASE 20.9 KDA SUBUNIT-LIKE
'Dangshansuli' v1.0	Pbr000043.1	Pfam	PF10785	NADH-ubiquinone oxidoreductase complex I; 21 kDa subunit
'Dangshansuli' v1.0	Pbr000044.1	PANTHER	PTHR31636	OSJNBA0084A10.13 PROTEIN-RELATED
'Dangshansuli' v1.0	Pbr000044.1	PANTHER	PTHR31636:SF45	SCARECROW-LIKE PROTEIN 13
'Dangshansuli' v1.0	Pbr000044.1	Pfam	PF03514	GRAS domain family
'Dangshansuli' v1.0	Pbr000044.1	ProSiteProfiles	PS50985	GRAS family profile.
'Dangshansuli' v1.0	Pbr000045.1	Coils	Coil	Coil
'Dangshansuli' v1.0	Pbr000045.1	MobiDBLite	mobidb-lite	consensus disorder prediction
'Dangshansuli' v1.0	Pbr000046.1	Gene3D	G3DSA:1.25.10.10	-
'Dangshansuli' v1.0	Pbr000046.1	MobiDBLite	mobidb-lite	consensus disorder prediction
'Dangshansuli' v1.0	Pbr000046.1	PANTHER	PTHR12537	RNA BINDING PROTEIN PUMILIO-RELATED
'Dangshansuli' v1.0	Pbr000046.1	PANTHER	PTHR12537:SF137	PUMILIO HOMOLOG 26-RELATED
'Dangshansuli' v1.0	Pbr000046.1	Pfam	PF00806	Pumilio-family RNA binding repeat
'Dangshansuli' v1.0	Pbr000046.1	ProSiteProfiles	PS50302	Pumilio RNA-binding repeat profile.
'Dangshansuli' v1.0	Pbr000046.1	ProSiteProfiles	PS50303	Pumilio homology domain (PUM-HD) profile.
'Dangshansuli' v1.0	Pbr000046.1	SMART	SM00025	pum_5
'Dangshansuli' v1.0	Pbr000046.1	SUPERFAMILY	SSF48371	ARM repeat
'Dangshansuli' v1.0	Pbr000047.1	Gene3D	G3DSA:3.40.50.300	-
'Dangshansuli' v1.0	Pbr000047.1	MobiDBLite	mobidb-lite	consensus disorder prediction
'Dangshansuli' v1.0	Pbr000047.1	PANTHER	PTHR47979	DRAB11-RELATED
'Dangshansuli' v1.0	Pbr000047.1	PANTHER	PTHR47979:SF36	RAS-RELATED PROTEIN RABA5A
'Dangshansuli' v1.0	Pbr000047.1	Pfam	PF00071	Ras family
'Dangshansuli' v1.0	Pbr000047.1	PRINTS	PR00449	Transforming protein P21 ras signature
'Dangshansuli' v1.0	Pbr000047.1	ProSiteProfiles	PS51419	small GTPase Rab1 family profile.
'Dangshansuli' v1.0	Pbr000047.1	SMART	SM00173	ras_sub_4
'Dangshansuli' v1.0	Pbr000047.1	SMART	SM00175	rab_sub_5
'Dangshansuli' v1.0	Pbr000047.1	SUPERFAMILY	SSF52540	P-loop containing nucleoside triphosphate hydrolases
'Dangshansuli' v1.0	Pbr000048.1	CDD	cd17360	MFS_HMIT_like
'Dangshansuli' v1.0	Pbr000048.1	Coils	Coil	Coil
'Dangshansuli' v1.0	Pbr000048.1	Gene3D	G3DSA:1.20.1250.20	MFS general substrate transporter like domains
'Dangshansuli' v1.0	Pbr000048.1	PANTHER	PTHR48020	PROTON MYO-INOSITOL COTRANSPORTER
'Dangshansuli' v1.0	Pbr000048.1	PANTHER	PTHR48020:SF20	INOSITOL TRANSPORTER 4-LIKE
'Dangshansuli' v1.0	Pbr000048.1	Pfam	PF00083	Sugar (and other) transporter
'Dangshansuli' v1.0	Pbr000048.1	PRINTS	PR00171	Sugar transporter signature
'Dangshansuli' v1.0	Pbr000048.1	ProSitePatterns	PS00216	Sugar transport proteins signature 1.
'Dangshansuli' v1.0	Pbr000048.1	ProSitePatterns	PS00217	Sugar transport proteins signature 2.
'Dangshansuli' v1.0	Pbr000048.1	ProSiteProfiles	PS50850	Major facilitator superfamily (MFS) profile.
'Dangshansuli' v1.0	Pbr000048.1	SUPERFAMILY	SSF103473	MFS general substrate transporter
'Dangshansuli' v1.0	Pbr000048.1	TIGRFAM	TIGR00879	SP: MFS transporter; sugar porter (SP) family
'Dangshansuli' v1.0	Pbr000049.1	CDD	cd17360	MFS_HMIT_like
'Dangshansuli' v1.0	Pbr000049.1	Coils	Coil	Coil
'Dangshansuli' v1.0	Pbr000049.1	Gene3D	G3DSA:1.20.1250.20	MFS general substrate transporter like domains
'Dangshansuli' v1.0	Pbr000049.1	PANTHER	PTHR48020	PROTON MYO-INOSITOL COTRANSPORTER
'Dangshansuli' v1.0	Pbr000049.1	PANTHER	PTHR48020:SF20	INOSITOL TRANSPORTER 4-LIKE
'Dangshansuli' v1.0	Pbr000049.1	Pfam	PF00083	Sugar (and other) transporter
'Dangshansuli' v1.0	Pbr000049.1	PRINTS	PR00171	Sugar transporter signature
'Dangshansuli' v1.0	Pbr000049.1	ProSitePatterns	PS00216	Sugar transport proteins signature 1.
'Dangshansuli' v1.0	Pbr000049.1	ProSitePatterns	PS00217	Sugar transport proteins signature 2.
'Dangshansuli' v1.0	Pbr000049.1	ProSitePatterns	PS00599	Aminotransferases class-II pyridoxal-phosphate attachment site.
'Dangshansuli' v1.0	Pbr000049.1	ProSiteProfiles	PS50850	Major facilitator superfamily (MFS) profile.
'Dangshansuli' v1.0	Pbr000049.1	SUPERFAMILY	SSF103473	MFS general substrate transporter
'Dangshansuli' v1.0	Pbr000049.1	TIGRFAM	TIGR00879	SP: MFS transporter; sugar porter (SP) family
'Dangshansuli' v1.0	Pbr000050.1	Gene3D	G3DSA:1.25.10.10	-
'Dangshansuli' v1.0	Pbr000050.1	MobiDBLite	mobidb-lite	consensus disorder prediction
'Dangshansuli' v1.0	Pbr000050.1	PANTHER	PTHR23315:SF304	U-BOX DOMAIN-CONTAINING PROTEIN 4-LIKE
'Dangshansuli' v1.0	Pbr000050.1	PANTHER	PTHR23315	U BOX DOMAIN-CONTAINING
'Dangshansuli' v1.0	Pbr000050.1	Pfam	PF00514	Armadillo/beta-catenin-like repeat
'Dangshansuli' v1.0	Pbr000050.1	ProSiteProfiles	PS50176	Armadillo/plakoglobin ARM repeat profile.
'Dangshansuli' v1.0	Pbr000050.1	SMART	SM00185	arm_5
'Dangshansuli' v1.0	Pbr000050.1	SUPERFAMILY	SSF48371	ARM repeat
'Dangshansuli' v1.0	Pbr000051.1	CDD	cd08760	Cyt_b561_FRRS1_like
'Dangshansuli' v1.0	Pbr000051.1	CDD	cd09629	DOMON_CIL1_like
'Dangshansuli' v1.0	Pbr000051.1	Gene3D	G3DSA:1.20.120.1770	-
'Dangshansuli' v1.0	Pbr000051.1	PANTHER	PTHR23130	CYTOCHROME B561 AND DOMON DOMAIN-CONTAINING PROTEIN
'Dangshansuli' v1.0	Pbr000051.1	PANTHER	PTHR23130:SF167	PROTEIN; PUTATIVE; EXPRESSED-RELATED
'Dangshansuli' v1.0	Pbr000051.1	Pfam	PF03188	Eukaryotic cytochrome b561
'Dangshansuli' v1.0	Pbr000051.1	Pfam	PF04526	Protein of unknown function (DUF568)
'Dangshansuli' v1.0	Pbr000051.1	PIRSF	PIRSF037471	UCP037471
'Dangshansuli' v1.0	Pbr000051.1	ProSiteProfiles	PS50836	DOMON domain profile.
'Dangshansuli' v1.0	Pbr000051.1	ProSiteProfiles	PS50939	Cytochrome b561 domain profile.
'Dangshansuli' v1.0	Pbr000051.1	SMART	SM00665	561_7
'Dangshansuli' v1.0	Pbr000052.1	CDD	cd01639	IMPase
'Dangshansuli' v1.0	Pbr000052.1	Gene3D	G3DSA:3.30.540.10	-
'Dangshansuli' v1.0	Pbr000052.1	Gene3D	G3DSA:3.40.190.80	-
'Dangshansuli' v1.0	Pbr000052.1	PANTHER	PTHR20854	INOSITOL MONOPHOSPHATASE
'Dangshansuli' v1.0	Pbr000052.1	PANTHER	PTHR20854:SF45	INOSITOL MONOPHOSPHATASE 3
'Dangshansuli' v1.0	Pbr000052.1	Pfam	PF00459	Inositol monophosphatase family
'Dangshansuli' v1.0	Pbr000052.1	PRINTS	PR00377	Inositol monophosphatase superfamily signature
'Dangshansuli' v1.0	Pbr000052.1	PRINTS	PR00378	Lithium-sensitive myo-inositol monophosphatase family signature
'Dangshansuli' v1.0	Pbr000052.1	ProSitePatterns	PS00629	Inositol monophosphatase family signature 1.
'Dangshansuli' v1.0	Pbr000052.1	ProSitePatterns	PS00630	Inositol monophosphatase family signature 2.
'Dangshansuli' v1.0	Pbr000052.1	SUPERFAMILY	SSF56655	Carbohydrate phosphatase
'Dangshansuli' v1.0	Pbr000053.1	Gene3D	G3DSA:1.25.10.10	-
'Dangshansuli' v1.0	Pbr000053.1	PANTHER	PTHR10182	CALCIUM-BINDING PROTEIN 39-RELATED
'Dangshansuli' v1.0	Pbr000053.1	PANTHER	PTHR10182:SF12	OS07G0585100 PROTEIN
'Dangshansuli' v1.0	Pbr000053.1	Pfam	PF08569	Mo25-like
'Dangshansuli' v1.0	Pbr000053.1	SUPERFAMILY	SSF48371	ARM repeat
'Dangshansuli' v1.0	Pbr000054.1	Gene3D	G3DSA:3.10.450.10	-
'Dangshansuli' v1.0	Pbr000054.1	PANTHER	PTHR47364	CYSTEINE PROTEINASE INHIBITOR 5
'Dangshansuli' v1.0	Pbr000054.1	PANTHER	PTHR47364:SF19	CYSTEINE PROTEINASE INHIBITOR 1-LIKE
'Dangshansuli' v1.0	Pbr000054.1	Pfam	PF16845	Aspartic acid proteinase inhibitor
'Dangshansuli' v1.0	Pbr000054.1	SUPERFAMILY	SSF54403	Cystatin/monellin
'Dangshansuli' v1.0	Pbr000055.1	CDD	cd00042	CY
'Dangshansuli' v1.0	Pbr000055.1	Gene3D	G3DSA:3.10.450.10	-
'Dangshansuli' v1.0	Pbr000055.1	PANTHER	PTHR47364	CYSTEINE PROTEINASE INHIBITOR 5
'Dangshansuli' v1.0	Pbr000055.1	Pfam	PF16845	Aspartic acid proteinase inhibitor
'Dangshansuli' v1.0	Pbr000055.1	ProSitePatterns	PS00287	Cysteine proteases inhibitors signature.
'Dangshansuli' v1.0	Pbr000055.1	SMART	SM00043	CY_4
'Dangshansuli' v1.0	Pbr000055.1	SUPERFAMILY	SSF54403	Cystatin/monellin
'Dangshansuli' v1.0	Pbr000056.1	CDD	cd00042	CY
'Dangshansuli' v1.0	Pbr000056.1	Gene3D	G3DSA:3.10.450.10	-
'Dangshansuli' v1.0	Pbr000056.1	PANTHER	PTHR47364	CYSTEINE PROTEINASE INHIBITOR 5
'Dangshansuli' v1.0	Pbr000056.1	Pfam	PF16845	Aspartic acid proteinase inhibitor
'Dangshansuli' v1.0	Pbr000056.1	ProSitePatterns	PS00287	Cysteine proteases inhibitors signature.
'Dangshansuli' v1.0	Pbr000056.1	SMART	SM00043	CY_4
'Dangshansuli' v1.0	Pbr000056.1	SUPERFAMILY	SSF54403	Cystatin/monellin
'Dangshansuli' v1.0	Pbr000058.1	CDD	cd01115	SLC13_permease
'Dangshansuli' v1.0	Pbr000058.1	PANTHER	PTHR10283:SF133	BNAA02G25550D PROTEIN
'Dangshansuli' v1.0	Pbr000058.1	PANTHER	PTHR10283	SOLUTE CARRIER FAMILY 13 MEMBER
'Dangshansuli' v1.0	Pbr000058.1	Pfam	PF00939	Sodium:sulfate symporter transmembrane region
'Dangshansuli' v1.0	Pbr000058.1	TIGRFAM	TIGR00785	dass: transporter; divalent anion:Na symporter (DASS) family
'Dangshansuli' v1.0	Pbr000060.1	Gene3D	G3DSA:1.20.1280.50	-
'Dangshansuli' v1.0	Pbr000060.1	Gene3D	G3DSA:2.120.10.80	-
'Dangshansuli' v1.0	Pbr000060.1	PANTHER	PTHR31790	OS02G0783600 PROTEIN
'Dangshansuli' v1.0	Pbr000060.1	PANTHER	PTHR31790:SF161	F-BOX PROTEIN CPR1
'Dangshansuli' v1.0	Pbr000060.1	Pfam	PF00646	F-box domain
'Dangshansuli' v1.0	Pbr000060.1	Pfam	PF08268	F-box associated domain
'Dangshansuli' v1.0	Pbr000060.1	ProSiteProfiles	PS50181	F-box domain profile.
'Dangshansuli' v1.0	Pbr000060.1	SMART	SM00256	fbox_2
'Dangshansuli' v1.0	Pbr000060.1	SUPERFAMILY	SSF50965	Galactose oxidase; central domain
'Dangshansuli' v1.0	Pbr000060.1	SUPERFAMILY	SSF81383	F-box domain
'Dangshansuli' v1.0	Pbr000060.1	TIGRFAM	TIGR01640	F_box_assoc_1: F-box protein interaction domain
'Dangshansuli' v1.0	Pbr000061.1	Gene3D	G3DSA:3.10.20.90	-
'Dangshansuli' v1.0	Pbr000061.1	Gene3D	G3DSA:3.30.2160.10	Hect; E3 ligase catalytic domain
'Dangshansuli' v1.0	Pbr000061.1	Gene3D	G3DSA:3.30.2410.10	Hect; E3 ligase catalytic domain
'Dangshansuli' v1.0	Pbr000061.1	Gene3D	G3DSA:3.90.1750.10	Hect; E3 ligase catalytic domains
'Dangshansuli' v1.0	Pbr000061.1	MobiDBLite	mobidb-lite	consensus disorder prediction
'Dangshansuli' v1.0	Pbr000061.1	PANTHER	PTHR11254	HECT DOMAIN UBIQUITIN-PROTEIN LIGASE
'Dangshansuli' v1.0	Pbr000061.1	PANTHER	PTHR11254:SF424	E3 UBIQUITIN-PROTEIN LIGASE UPL5
'Dangshansuli' v1.0	Pbr000061.1	Pfam	PF00240	Ubiquitin family
'Dangshansuli' v1.0	Pbr000061.1	Pfam	PF00632	HECT-domain (ubiquitin-transferase)
'Dangshansuli' v1.0	Pbr000061.1	PRINTS	PR00348	Ubiquitin signature
'Dangshansuli' v1.0	Pbr000061.1	ProSiteProfiles	PS50053	Ubiquitin domain profile.
'Dangshansuli' v1.0	Pbr000061.1	ProSiteProfiles	PS50237	HECT domain profile.
'Dangshansuli' v1.0	Pbr000061.1	SMART	SM00119	hect_3
'Dangshansuli' v1.0	Pbr000061.1	SMART	SM00213	ubq_7
'Dangshansuli' v1.0	Pbr000061.1	SUPERFAMILY	SSF54236	Ubiquitin-like
'Dangshansuli' v1.0	Pbr000061.1	SUPERFAMILY	SSF56204	Hect; E3 ligase catalytic domain
'Dangshansuli' v1.0	Pbr000062.1	Gene3D	G3DSA:3.30.2410.10	Hect; E3 ligase catalytic domain
'Dangshansuli' v1.0	Pbr000062.1	PANTHER	PTHR11254	HECT DOMAIN UBIQUITIN-PROTEIN LIGASE
'Dangshansuli' v1.0	Pbr000062.1	PANTHER	PTHR11254:SF424	E3 UBIQUITIN-PROTEIN LIGASE UPL5
'Dangshansuli' v1.0	Pbr000062.1	Pfam	PF00632	HECT-domain (ubiquitin-transferase)
'Dangshansuli' v1.0	Pbr000062.1	ProSiteProfiles	PS50237	HECT domain profile.
'Dangshansuli' v1.0	Pbr000062.1	SUPERFAMILY	SSF56204	Hect; E3 ligase catalytic domain
'Dangshansuli' v1.0	Pbr000063.1	Coils	Coil	Coil
'Dangshansuli' v1.0	Pbr000063.1	MobiDBLite	mobidb-lite	consensus disorder prediction
'Dangshansuli' v1.0	Pbr000064.1	PANTHER	PTHR13116:SF8	ER MEMBRANE PROTEIN COMPLEX SUBUNIT 3
'Dangshansuli' v1.0	Pbr000064.1	PANTHER	PTHR13116	UNCHARACTERIZED
'Dangshansuli' v1.0	Pbr000064.1	Pfam	PF01956	Integral membrane protein EMC3/TMCO1-like
'Dangshansuli' v1.0	Pbr000064.1	PIRSF	PIRSF010045	TMP_111
'Dangshansuli' v1.0	Pbr000064.1	SMART	SM01415	DUF106_2
'Dangshansuli' v1.0	Pbr000065.1	CDD	cd10567	SWIB-MDM2_like
'Dangshansuli' v1.0	Pbr000065.1	Gene3D	G3DSA:1.10.245.10	SWIB/MDM2 domain
'Dangshansuli' v1.0	Pbr000065.1	MobiDBLite	mobidb-lite	consensus disorder prediction
'Dangshansuli' v1.0	Pbr000065.1	PANTHER	PTHR13844:SF62	-
'Dangshansuli' v1.0	Pbr000065.1	PANTHER	PTHR13844	SWI/SNF-RELATED MATRIX-ASSOCIATED ACTIN-DEPENDENT REGULATOR OF CHROMATIN SUBFAMILY D
'Dangshansuli' v1.0	Pbr000065.1	Pfam	PF02201	SWIB/MDM2 domain
'Dangshansuli' v1.0	Pbr000065.1	Pfam	PF08766	DEK C terminal domain
'Dangshansuli' v1.0	Pbr000065.1	ProSiteProfiles	PS51925	SWIB/MDM2 domain profile.
'Dangshansuli' v1.0	Pbr000065.1	SMART	SM00151	swib_2
'Dangshansuli' v1.0	Pbr000065.1	SUPERFAMILY	SSF47592	SWIB/MDM2 domain
'Dangshansuli' v1.0	Pbr000066.1	PANTHER	PTHR36393	SULFATE ADENYLYLTRANSFERASE SUBUNIT
'Dangshansuli' v1.0	Pbr000067.1	Gene3D	G3DSA:2.70.50.30	Coagulation Factor XIII; subunit A; domain 1
'Dangshansuli' v1.0	Pbr000067.1	MobiDBLite	mobidb-lite	consensus disorder prediction
'Dangshansuli' v1.0	Pbr000067.1	PANTHER	PTHR10980	RHO GDP-DISSOCIATION INHIBITOR
'Dangshansuli' v1.0	Pbr000067.1	PANTHER	PTHR10980:SF45	RHO GDP-DISSOCIATION INHIBITOR 1-LIKE
'Dangshansuli' v1.0	Pbr000067.1	Pfam	PF02115	RHO protein GDP dissociation inhibitor
'Dangshansuli' v1.0	Pbr000067.1	PRINTS	PR00492	RHO protein GDP dissociation inhibitor signature
'Dangshansuli' v1.0	Pbr000067.1	SUPERFAMILY	SSF81296	E set domains
'Dangshansuli' v1.0	Pbr000068.1	Gene3D	G3DSA:1.20.1280.50	-
'Dangshansuli' v1.0	Pbr000068.1	PANTHER	PTHR44259	OS07G0183000 PROTEIN-RELATED
'Dangshansuli' v1.0	Pbr000068.1	PANTHER	PTHR44259:SF65	BNAC03G14360D PROTEIN
'Dangshansuli' v1.0	Pbr000068.1	Pfam	PF03478	Protein of unknown function (DUF295)
'Dangshansuli' v1.0	Pbr000068.1	SUPERFAMILY	SSF81383	F-box domain
'Dangshansuli' v1.0	Pbr000069.1	CDD	cd02669	Peptidase_C19M
'Dangshansuli' v1.0	Pbr000069.1	Gene3D	G3DSA:3.30.40.10	Zinc/RING finger domain; C3HC4 (zinc finger)
'Dangshansuli' v1.0	Pbr000069.1	Gene3D	G3DSA:3.90.70.10	Cysteine proteinases
'Dangshansuli' v1.0	Pbr000069.1	MobiDBLite	mobidb-lite	consensus disorder prediction
'Dangshansuli' v1.0	Pbr000069.1	PANTHER	PTHR21646:SF71	BNAA06G13940D PROTEIN
'Dangshansuli' v1.0	Pbr000069.1	PANTHER	PTHR21646	UBIQUITIN CARBOXYL-TERMINAL HYDROLASE
'Dangshansuli' v1.0	Pbr000069.1	Pfam	PF00443	Ubiquitin carboxyl-terminal hydrolase
'Dangshansuli' v1.0	Pbr000069.1	Pfam	PF02148	Zn-finger in ubiquitin-hydrolases and other protein
'Dangshansuli' v1.0	Pbr000069.1	ProSiteProfiles	PS50235	Ubiquitin specific protease (USP) domain profile.
'Dangshansuli' v1.0	Pbr000069.1	ProSiteProfiles	PS50271	Zinc finger UBP-type profile.
'Dangshansuli' v1.0	Pbr000069.1	SMART	SM00290	Zf_UBP_1
'Dangshansuli' v1.0	Pbr000069.1	SUPERFAMILY	SSF54001	Cysteine proteinases
'Dangshansuli' v1.0	Pbr000069.1	SUPERFAMILY	SSF57850	RING/U-box
'Dangshansuli' v1.0	Pbr000070.1	MobiDBLite	mobidb-lite	consensus disorder prediction
'Dangshansuli' v1.0	Pbr000070.1	PANTHER	PTHR31595	LONG-CHAIN-ALCOHOL O-FATTY-ACYLTRANSFERASE 3-RELATED
'Dangshansuli' v1.0	Pbr000070.1	PANTHER	PTHR31595:SF38	MBOAT (MEMBRANE BOUND O-ACYL TRANSFERASE) FAMILY PROTEIN
'Dangshansuli' v1.0	Pbr000070.1	Pfam	PF13813	Membrane bound O-acyl transferase family
'Dangshansuli' v1.0	Pbr000070.1	PIRSF	PIRSF037006	Wax_synthase
'Dangshansuli' v1.0	Pbr000071.1	Gene3D	G3DSA:1.20.1280.50	-
'Dangshansuli' v1.0	Pbr000071.1	PANTHER	PTHR44259	OS07G0183000 PROTEIN-RELATED
'Dangshansuli' v1.0	Pbr000071.1	PANTHER	PTHR44259:SF65	BNAC03G14360D PROTEIN
'Dangshansuli' v1.0	Pbr000071.1	Pfam	PF03478	Protein of unknown function (DUF295)
'Dangshansuli' v1.0	Pbr000071.1	SUPERFAMILY	SSF81383	F-box domain
'Dangshansuli' v1.0	Pbr000072.1	Gene3D	G3DSA:1.10.10.10	-
'Dangshansuli' v1.0	Pbr000072.1	MobiDBLite	mobidb-lite	consensus disorder prediction
'Dangshansuli' v1.0	Pbr000072.1	PANTHER	PTHR13011	TFIIF-ALPHA
'Dangshansuli' v1.0	Pbr000072.1	Pfam	PF05793	Transcription initiation factor IIF; alpha subunit (TFIIF-alpha)
'Dangshansuli' v1.0	Pbr000072.1	SUPERFAMILY	SSF46785	Winged helix DNA-binding domain
'Dangshansuli' v1.0	Pbr000072.1	SUPERFAMILY	SSF50916	Rap30/74 interaction domains
'Dangshansuli' v1.0	Pbr000073.1	MobiDBLite	mobidb-lite	consensus disorder prediction
'Dangshansuli' v1.0	Pbr000074.1	MobiDBLite	mobidb-lite	consensus disorder prediction
'Dangshansuli' v1.0	Pbr000074.1	PANTHER	PTHR13773	PHOSPHATIDATE CYTIDYLYLTRANSFERASE
'Dangshansuli' v1.0	Pbr000074.1	PANTHER	PTHR13773:SF13	PHOSPHATIDATE CYTIDYLYLTRANSFERASE 3
'Dangshansuli' v1.0	Pbr000074.1	Pfam	PF01148	Cytidylyltransferase family
'Dangshansuli' v1.0	Pbr000074.1	PIRSF	PIRSF018269	CDP-DAG_synth_e
'Dangshansuli' v1.0	Pbr000074.1	ProSitePatterns	PS01315	Phosphatidate cytidylyltransferase signature.
'Dangshansuli' v1.0	Pbr000075.1	PANTHER	PTHR46852	ALKALINE CERAMIDASE
'Dangshansuli' v1.0	Pbr000075.1	PANTHER	PTHR46852:SF5	ALKALINE CERAMIDASE
'Dangshansuli' v1.0	Pbr000075.1	Pfam	PF05875	Ceramidase
'Dangshansuli' v1.0	Pbr000076.1	MobiDBLite	mobidb-lite	consensus disorder prediction
'Dangshansuli' v1.0	Pbr000076.1	PANTHER	PTHR31579	OS03G0796600 PROTEIN
'Dangshansuli' v1.0	Pbr000076.1	PANTHER	PTHR31579:SF42	DUF506 FAMILY PROTEIN (DUF506)
'Dangshansuli' v1.0	Pbr000076.1	Pfam	PF04720	PDDEXK-like family of unknown function
'Dangshansuli' v1.0	Pbr000076.1	TIGRFAM	TIGR01615	A_thal_3542: uncharacterized plant-specific domain TIGR01615
'Dangshansuli' v1.0	Pbr000077.1	Coils	Coil	Coil
'Dangshansuli' v1.0	Pbr000077.1	MobiDBLite	mobidb-lite	consensus disorder prediction
'Dangshansuli' v1.0	Pbr000077.1	PANTHER	PTHR34572	GOLGIN FAMILY A PROTEIN
'Dangshansuli' v1.0	Pbr000077.1	PANTHER	PTHR34572:SF1	GOLGIN FAMILY A PROTEIN
'Dangshansuli' v1.0	Pbr000078.1	PANTHER	PTHR14154:SF58	MITOCHONDRIAL PYRUVATE CARRIER
'Dangshansuli' v1.0	Pbr000078.1	PANTHER	PTHR14154	UPF0041 BRAIN PROTEIN 44-RELATED
'Dangshansuli' v1.0	Pbr000078.1	Pfam	PF03650	Mitochondrial pyruvate carriers
'Dangshansuli' v1.0	Pbr000079.1	Gene3D	G3DSA:3.40.50.1820	alpha/beta hydrolase
'Dangshansuli' v1.0	Pbr000079.1	PANTHER	PTHR10655	LYSOPHOSPHOLIPASE-RELATED
'Dangshansuli' v1.0	Pbr000079.1	PANTHER	PTHR10655:SF62	CARBOXYLESTERASE SOBER1
'Dangshansuli' v1.0	Pbr000079.1	Pfam	PF02230	Phospholipase/Carboxylesterase
'Dangshansuli' v1.0	Pbr000079.1	SUPERFAMILY	SSF53474	alpha/beta-Hydrolases
'Dangshansuli' v1.0	Pbr000080.1	MobiDBLite	mobidb-lite	consensus disorder prediction
'Dangshansuli' v1.0	Pbr000080.1	PANTHER	PTHR31903	F12F1.11-RELATED
'Dangshansuli' v1.0	Pbr000080.1	PANTHER	PTHR31903:SF6	F12F1.11-RELATED
'Dangshansuli' v1.0	Pbr000081.1	CDD	cd13999	STKc_MAP3K-like
'Dangshansuli' v1.0	Pbr000081.1	Gene3D	G3DSA:1.10.510.10	Transferase(Phosphotransferase) domain 1
'Dangshansuli' v1.0	Pbr000081.1	Gene3D	G3DSA:3.30.200.20	Phosphorylase Kinase; domain 1
'Dangshansuli' v1.0	Pbr000081.1	MobiDBLite	mobidb-lite	consensus disorder prediction
'Dangshansuli' v1.0	Pbr000081.1	PANTHER	PTHR44329	SERINE/THREONINE-PROTEIN KINASE TNNI3K-RELATED
'Dangshansuli' v1.0	Pbr000081.1	PANTHER	PTHR44329:SF144	SERINE/THREONINE-PROTEIN KINASE HT1-LIKE ISOFORM X1
'Dangshansuli' v1.0	Pbr000081.1	Pfam	PF07714	Protein tyrosine and serine/threonine kinase
'Dangshansuli' v1.0	Pbr000081.1	PRINTS	PR00109	Tyrosine kinase catalytic domain signature
'Dangshansuli' v1.0	Pbr000081.1	ProSitePatterns	PS00108	Serine/Threonine protein kinases active-site signature.
'Dangshansuli' v1.0	Pbr000081.1	ProSiteProfiles	PS50011	Protein kinase domain profile.
'Dangshansuli' v1.0	Pbr000081.1	SMART	SM00220	serkin_6
'Dangshansuli' v1.0	Pbr000081.1	SUPERFAMILY	SSF56112	Protein kinase-like (PK-like)
'Dangshansuli' v1.0	Pbr000082.1	MobiDBLite	mobidb-lite	consensus disorder prediction
'Dangshansuli' v1.0	Pbr000082.1	PANTHER	PTHR15316:SF8	SPLICING FACTOR 3A; PROTEIN
'Dangshansuli' v1.0	Pbr000082.1	PANTHER	PTHR15316	SPLICEOSOME ASSOCIATED PROTEIN 114/SWAP SPLICING FACTOR-RELATED
'Dangshansuli' v1.0	Pbr000083.2	MobiDBLite	mobidb-lite	consensus disorder prediction
'Dangshansuli' v1.0	Pbr000083.2	PANTHER	PTHR33709	OSJNBA0035M09.9 PROTEIN
'Dangshansuli' v1.0	Pbr000083.2	PANTHER	PTHR33709:SF12	-
'Dangshansuli' v1.0	Pbr000084.1	Gene3D	G3DSA:3.40.50.720	-
'Dangshansuli' v1.0	Pbr000084.1	PANTHER	PTHR43943	DEHYDROGENASE/REDUCTASE (SDR FAMILY) MEMBER 4
'Dangshansuli' v1.0	Pbr000084.1	PANTHER	PTHR43943:SF12	GLUCOSE/RIBITOL DEHYDROGENASE-RELATED
'Dangshansuli' v1.0	Pbr000084.1	Pfam	PF13561	Enoyl-(Acyl carrier protein) reductase
'Dangshansuli' v1.0	Pbr000084.1	PRINTS	PR00080	Short-chain dehydrogenase/reductase (SDR) superfamily signature
'Dangshansuli' v1.0	Pbr000084.1	PRINTS	PR00081	Glucose/ribitol dehydrogenase family signature
'Dangshansuli' v1.0	Pbr000084.1	ProSitePatterns	PS00061	Short-chain dehydrogenases/reductases family signature.
'Dangshansuli' v1.0	Pbr000084.1	SUPERFAMILY	SSF51735	NAD(P)-binding Rossmann-fold domains
'Dangshansuli' v1.0	Pbr000085.1	PANTHER	PTHR32278	-
'Dangshansuli' v1.0	Pbr000085.1	PANTHER	PTHR32278:SF42	PROTEIN PHLOEM PROTEIN 2-LIKE A2
'Dangshansuli' v1.0	Pbr000085.1	Pfam	PF14299	Phloem protein 2
'Dangshansuli' v1.0	Pbr000086.1	Gene3D	G3DSA:1.10.268.20	-
'Dangshansuli' v1.0	Pbr000086.1	Gene3D	G3DSA:3.40.190.80	-
'Dangshansuli' v1.0	Pbr000086.1	Gene3D	G3DSA:3.40.50.300	-
'Dangshansuli' v1.0	Pbr000086.1	PANTHER	PTHR11216	EH DOMAIN
'Dangshansuli' v1.0	Pbr000086.1	PANTHER	PTHR11216:SF138	EH DOMAIN-CONTAINING PROTEIN 2
'Dangshansuli' v1.0	Pbr000086.1	Pfam	PF00350	Dynamin family
'Dangshansuli' v1.0	Pbr000086.1	Pfam	PF16880	N-terminal EH-domain containing protein
'Dangshansuli' v1.0	Pbr000086.1	ProSiteProfiles	PS50222	EF-hand calcium-binding domain profile.
'Dangshansuli' v1.0	Pbr000086.1	SUPERFAMILY	SSF47473	EF-hand
'Dangshansuli' v1.0	Pbr000086.1	SUPERFAMILY	SSF52540	P-loop containing nucleoside triphosphate hydrolases
'Dangshansuli' v1.0	Pbr000086.1	SUPERFAMILY	SSF56655	Carbohydrate phosphatase
'Dangshansuli' v1.0	Pbr000087.1	MobiDBLite	mobidb-lite	consensus disorder prediction
'Dangshansuli' v1.0	Pbr000088.1	CDD	cd01960	nsLTP1
'Dangshansuli' v1.0	Pbr000088.1	Gene3D	G3DSA:1.10.110.10	-
'Dangshansuli' v1.0	Pbr000088.1	PANTHER	PTHR33076	-
'Dangshansuli' v1.0	Pbr000088.1	PANTHER	PTHR33076:SF96	LIPID TRANSFER PROTEIN
'Dangshansuli' v1.0	Pbr000088.1	Pfam	PF14368	Probable lipid transfer
'Dangshansuli' v1.0	Pbr000088.1	PRINTS	PR00382	Plant phospholipid transfer protein signature
'Dangshansuli' v1.0	Pbr000088.1	SMART	SM00499	aai_6
'Dangshansuli' v1.0	Pbr000088.1	SUPERFAMILY	SSF47699	Bifunctional inhibitor/lipid-transfer protein/seed storage 2S albumin
'Dangshansuli' v1.0	Pbr000089.1	Gene3D	G3DSA:1.20.1260.140	Alternative oxidase
'Dangshansuli' v1.0	Pbr000089.1	MobiDBLite	mobidb-lite	consensus disorder prediction
'Dangshansuli' v1.0	Pbr000089.1	PANTHER	PTHR31803	ALTERNATIVE OXIDASE
'Dangshansuli' v1.0	Pbr000089.1	PANTHER	PTHR31803:SF10	UBIQUINOL OXIDASE 4; CHLOROPLASTIC/CHROMOPLASTIC
'Dangshansuli' v1.0	Pbr000090.1	CDD	cd14528	PFA-DSP_Siw14
'Dangshansuli' v1.0	Pbr000090.1	Gene3D	G3DSA:3.90.190.10	Protein tyrosine phosphatase superfamily
'Dangshansuli' v1.0	Pbr000090.1	PANTHER	PTHR31126:SF56	-
'Dangshansuli' v1.0	Pbr000090.1	PANTHER	PTHR31126	TYROSINE-PROTEIN PHOSPHATASE
'Dangshansuli' v1.0	Pbr000090.1	Pfam	PF03162	Tyrosine phosphatase family
'Dangshansuli' v1.0	Pbr000090.1	PRINTS	PR01911	Plant and fungal dual specificity phosphatase signature
'Dangshansuli' v1.0	Pbr000090.1	ProSitePatterns	PS00383	Tyrosine specific protein phosphatases active site.
'Dangshansuli' v1.0	Pbr000090.1	ProSiteProfiles	PS50054	Dual specificity protein phosphatase domain profile.
'Dangshansuli' v1.0	Pbr000090.1	SUPERFAMILY	SSF52799	(Phosphotyrosine protein) phosphatases II
'Dangshansuli' v1.0	Pbr000091.1	Gene3D	G3DSA:1.25.40.10	Tetratricopeptide repeat domain
'Dangshansuli' v1.0	Pbr000091.1	MobiDBLite	mobidb-lite	consensus disorder prediction
'Dangshansuli' v1.0	Pbr000091.1	PANTHER	PTHR46183	PROTEIN CLMP1
'Dangshansuli' v1.0	Pbr000091.1	PANTHER	PTHR46183:SF11	-
'Dangshansuli' v1.0	Pbr000091.1	ProSiteProfiles	PS50005	TPR repeat profile.
'Dangshansuli' v1.0	Pbr000091.1	SMART	SM00028	tpr_5
'Dangshansuli' v1.0	Pbr000091.1	SUPERFAMILY	SSF48452	TPR-like
'Dangshansuli' v1.0	Pbr000092.1	CDD	cd05992	PB1
'Dangshansuli' v1.0	Pbr000092.1	Coils	Coil	Coil
'Dangshansuli' v1.0	Pbr000092.1	Gene3D	G3DSA:3.10.20.90	-
'Dangshansuli' v1.0	Pbr000092.1	MobiDBLite	mobidb-lite	consensus disorder prediction
'Dangshansuli' v1.0	Pbr000092.1	PANTHER	PTHR46183	PROTEIN CLMP1
'Dangshansuli' v1.0	Pbr000092.1	PANTHER	PTHR46183:SF11	-
'Dangshansuli' v1.0	Pbr000092.1	Pfam	PF00564	PB1 domain
'Dangshansuli' v1.0	Pbr000092.1	ProSiteProfiles	PS51745	PB1 domain profile.
'Dangshansuli' v1.0	Pbr000092.1	SMART	SM00666	PB1_new
'Dangshansuli' v1.0	Pbr000092.1	SUPERFAMILY	SSF48452	TPR-like
'Dangshansuli' v1.0	Pbr000092.1	SUPERFAMILY	SSF54277	CAD & PB1 domains
'Dangshansuli' v1.0	Pbr000093.1	Gene3D	G3DSA:2.60.120.330	-
'Dangshansuli' v1.0	Pbr000093.1	PANTHER	PTHR47990	2-OXOGLUTARATE (2OG) AND FE(II)-DEPENDENT OXYGENASE SUPERFAMILY PROTEIN-RELATED
'Dangshansuli' v1.0	Pbr000093.1	PANTHER	PTHR47990:SF63	ACC OXIDASE 2
'Dangshansuli' v1.0	Pbr000093.1	Pfam	PF03171	2OG-Fe(II) oxygenase superfamily
'Dangshansuli' v1.0	Pbr000093.1	Pfam	PF14226	non-haem dioxygenase in morphine synthesis N-terminal
'Dangshansuli' v1.0	Pbr000093.1	ProSiteProfiles	PS51471	Fe(2 ) 2-oxoglutarate dioxygenase domain profile.
'Dangshansuli' v1.0	Pbr000093.1	SUPERFAMILY	SSF51197	Clavaminate synthase-like
'Dangshansuli' v1.0	Pbr000094.1	CDD	cd16449	RING-HC
'Dangshansuli' v1.0	Pbr000094.1	Gene3D	G3DSA:3.30.40.10	Zinc/RING finger domain; C3HC4 (zinc finger)
'Dangshansuli' v1.0	Pbr000094.1	PANTHER	PTHR46629	OS01G0917900 PROTEIN
'Dangshansuli' v1.0	Pbr000094.1	PANTHER	PTHR46629:SF22	RING/U-BOX SUPERFAMILY PROTEIN
'Dangshansuli' v1.0	Pbr000094.1	Pfam	PF13920	Zinc finger; C3HC4 type (RING finger)
'Dangshansuli' v1.0	Pbr000094.1	ProSiteProfiles	PS50089	Zinc finger RING-type profile.
'Dangshansuli' v1.0	Pbr000094.1	SMART	SM00184	ring_2
'Dangshansuli' v1.0	Pbr000094.1	SUPERFAMILY	SSF57850	RING/U-box
'Dangshansuli' v1.0	Pbr000095.1	PANTHER	PTHR35317	OS04G0629600 PROTEIN
'Dangshansuli' v1.0	Pbr000095.1	PANTHER	PTHR35317:SF17	-
'Dangshansuli' v1.0	Pbr000096.1	Gene3D	G3DSA:1.25.40.20	-
'Dangshansuli' v1.0	Pbr000096.1	MobiDBLite	mobidb-lite	consensus disorder prediction
'Dangshansuli' v1.0	Pbr000096.1	PANTHER	PTHR24177	CASKIN
'Dangshansuli' v1.0	Pbr000096.1	PANTHER	PTHR24177:SF215	REPEAT-CONTAINING PROTEIN; PUTATIVE-RELATED
'Dangshansuli' v1.0	Pbr000096.1	Pfam	PF13962	Domain of unknown function
'Dangshansuli' v1.0	Pbr000096.1	SMART	SM00248	ANK_2a
'Dangshansuli' v1.0	Pbr000096.1	SUPERFAMILY	SSF48403	Ankyrin repeat
'Dangshansuli' v1.0	Pbr000097.1	PANTHER	PTHR24177	CASKIN
'Dangshansuli' v1.0	Pbr000097.1	PANTHER	PTHR24177:SF215	REPEAT-CONTAINING PROTEIN; PUTATIVE-RELATED
'Dangshansuli' v1.0	Pbr000097.1	Pfam	PF13962	Domain of unknown function
'Dangshansuli' v1.0	Pbr000098.1	MobiDBLite	mobidb-lite	consensus disorder prediction
'Dangshansuli' v1.0	Pbr000098.1	PANTHER	PTHR33057:SF114	TRANSCRIPTION REPRESSOR-RELATED
'Dangshansuli' v1.0	Pbr000098.1	PANTHER	PTHR33057	TRANSCRIPTION REPRESSOR OFP7-RELATED
'Dangshansuli' v1.0	Pbr000098.1	Pfam	PF04844	Transcriptional repressor; ovate
'Dangshansuli' v1.0	Pbr000098.1	ProSiteProfiles	PS51754	OVATE domain profile.
'Dangshansuli' v1.0	Pbr000098.1	TIGRFAM	TIGR01568	A_thal_3678: uncharacterized plant-specific domain TIGR01568
'Dangshansuli' v1.0	Pbr000099.1	Gene3D	G3DSA:1.10.10.480	Phosphofructokinase; domain 3
'Dangshansuli' v1.0	Pbr000099.1	Gene3D	G3DSA:3.40.50.450	-
'Dangshansuli' v1.0	Pbr000099.1	Gene3D	G3DSA:3.40.50.460	Phosphofructokinase domain
'Dangshansuli' v1.0	Pbr000099.1	Hamap	MF_01980	Pyrophosphate--fructose 6-phosphate 1-phosphotransferase [pfp].
'Dangshansuli' v1.0	Pbr000099.1	PANTHER	PTHR43650	PYROPHOSPHATE--FRUCTOSE 6-PHOSPHATE 1-PHOSPHOTRANSFERASE
'Dangshansuli' v1.0	Pbr000099.1	PANTHER	PTHR43650:SF16	PYROPHOSPHATE--FRUCTOSE 6-PHOSPHATE 1-PHOSPHOTRANSFERASE SUBUNIT BETA 2
'Dangshansuli' v1.0	Pbr000099.1	Pfam	PF00365	Phosphofructokinase
'Dangshansuli' v1.0	Pbr000099.1	PIRSF	PIRSF005677	PPi_PFK_PfpB
'Dangshansuli' v1.0	Pbr000099.1	PRINTS	PR00476	ATP-dependent phosphofructokinase family signature
'Dangshansuli' v1.0	Pbr000099.1	SUPERFAMILY	SSF53784	Phosphofructokinase
'Dangshansuli' v1.0	Pbr000100.1	CDD	cd01770	UBX_UBXN2
'Dangshansuli' v1.0	Pbr000100.1	Gene3D	G3DSA:3.10.20.90	-
'Dangshansuli' v1.0	Pbr000100.1	Gene3D	G3DSA:3.30.420.210	SEP domain
'Dangshansuli' v1.0	Pbr000100.1	MobiDBLite	mobidb-lite	consensus disorder prediction
'Dangshansuli' v1.0	Pbr000100.1	PANTHER	PTHR23333:SF29	PLANT UBX DOMAIN-CONTAINING PROTEIN 5
'Dangshansuli' v1.0	Pbr000100.1	PANTHER	PTHR23333	UBX DOMAIN CONTAINING PROTEIN
'Dangshansuli' v1.0	Pbr000100.1	Pfam	PF00789	UBX domain
'Dangshansuli' v1.0	Pbr000100.1	Pfam	PF08059	SEP domain
'Dangshansuli' v1.0	Pbr000100.1	ProSiteProfiles	PS50033	UBX domain profile.
'Dangshansuli' v1.0	Pbr000100.1	ProSiteProfiles	PS51399	SEP domain profile.
'Dangshansuli' v1.0	Pbr000100.1	SMART	SM00166	ubx_3
'Dangshansuli' v1.0	Pbr000100.1	SMART	SM00553	faf_3
'Dangshansuli' v1.0	Pbr000100.1	SUPERFAMILY	SSF102848	NSFL1 (p97 ATPase) cofactor p47; SEP domain
'Dangshansuli' v1.0	Pbr000100.1	SUPERFAMILY	SSF54236	Ubiquitin-like
'Dangshansuli' v1.0	Pbr000101.2	CDD	cd00086	homeodomain
'Dangshansuli' v1.0	Pbr000101.2	Gene3D	G3DSA:1.10.10.60	-
'Dangshansuli' v1.0	Pbr000101.2	PANTHER	PTHR11850	HOMEOBOX PROTEIN TRANSCRIPTION FACTORS
'Dangshansuli' v1.0	Pbr000101.2	PANTHER	PTHR11850:SF297	-
'Dangshansuli' v1.0	Pbr000101.2	Pfam	PF03789	ELK domain
'Dangshansuli' v1.0	Pbr000101.2	Pfam	PF03790	KNOX1 domain
'Dangshansuli' v1.0	Pbr000101.2	Pfam	PF03791	KNOX2 domain
'Dangshansuli' v1.0	Pbr000101.2	Pfam	PF05920	Homeobox KN domain
'Dangshansuli' v1.0	Pbr000101.2	ProSitePatterns	PS00027	'Homeobox' domain signature.
'Dangshansuli' v1.0	Pbr000101.2	ProSiteProfiles	PS50071	'Homeobox' domain profile.
'Dangshansuli' v1.0	Pbr000101.2	ProSiteProfiles	PS51213	ELK domain profile.
'Dangshansuli' v1.0	Pbr000101.2	SMART	SM00389	HOX_1
'Dangshansuli' v1.0	Pbr000101.2	SMART	SM01188	ELK_2
'Dangshansuli' v1.0	Pbr000101.2	SMART	SM01255	KNOX1_2
'Dangshansuli' v1.0	Pbr000101.2	SMART	SM01256	KNOX2_2
'Dangshansuli' v1.0	Pbr000101.2	SUPERFAMILY	SSF46689	Homeodomain-like
'Dangshansuli' v1.0	Pbr000102.1	Gene3D	G3DSA:3.40.1370.10	-
'Dangshansuli' v1.0	Pbr000102.1	Hamap	MF_01328_B	50S ribosomal protein L4 [rplD].
'Dangshansuli' v1.0	Pbr000102.1	PANTHER	PTHR10746	50S RIBOSOMAL PROTEIN L4
'Dangshansuli' v1.0	Pbr000102.1	Pfam	PF00573	Ribosomal protein L4/L1 family
'Dangshansuli' v1.0	Pbr000102.1	SUPERFAMILY	SSF52166	Ribosomal protein L4
'Dangshansuli' v1.0	Pbr000102.1	TIGRFAM	TIGR03953	rplD_bact: 50S ribosomal protein uL4
'Dangshansuli' v1.0	Pbr000103.1	CDD	cd04714	BAH_BAHCC1
'Dangshansuli' v1.0	Pbr000103.1	Gene3D	G3DSA:2.30.30.490	-
'Dangshansuli' v1.0	Pbr000103.1	Gene3D	G3DSA:3.30.40.10	Zinc/RING finger domain; C3HC4 (zinc finger)
'Dangshansuli' v1.0	Pbr000103.1	Gene3D	G3DSA:3.30.70.80	Peptidase S8 propeptide/proteinase inhibitor I9
'Dangshansuli' v1.0	Pbr000103.1	Gene3D	G3DSA:3.40.50.200	Peptidase S8/S53 domain
'Dangshansuli' v1.0	Pbr000103.1	Gene3D	G3DSA:3.50.30.30	-
'Dangshansuli' v1.0	Pbr000103.1	PANTHER	PTHR10795	PROPROTEIN CONVERTASE SUBTILISIN/KEXIN
'Dangshansuli' v1.0	Pbr000103.1	PANTHER	PTHR10795:SF384	SUBTILISIN-LIKE PROTEASE SBT2.6
'Dangshansuli' v1.0	Pbr000103.1	Pfam	PF00082	Subtilase family
'Dangshansuli' v1.0	Pbr000103.1	Pfam	PF00628	PHD-finger
'Dangshansuli' v1.0	Pbr000103.1	Pfam	PF01426	BAH domain
'Dangshansuli' v1.0	Pbr000103.1	Pfam	PF05922	Peptidase inhibitor I9
'Dangshansuli' v1.0	Pbr000103.1	PRINTS	PR00723	Subtilisin serine protease family (S8) signature
'Dangshansuli' v1.0	Pbr000103.1	ProSitePatterns	PS01359	Zinc finger PHD-type signature.
'Dangshansuli' v1.0	Pbr000103.1	ProSiteProfiles	PS50016	Zinc finger PHD-type profile.
'Dangshansuli' v1.0	Pbr000103.1	ProSiteProfiles	PS51038	BAH domain profile.
'Dangshansuli' v1.0	Pbr000103.1	ProSiteProfiles	PS51892	Serine proteases; subtilase domain profile.
'Dangshansuli' v1.0	Pbr000103.1	SMART	SM00249	PHD_3
'Dangshansuli' v1.0	Pbr000103.1	SMART	SM00439	BAH_4
'Dangshansuli' v1.0	Pbr000103.1	SUPERFAMILY	SSF52743	Subtilisin-like
'Dangshansuli' v1.0	Pbr000103.1	SUPERFAMILY	SSF57903	FYVE/PHD zinc finger
'Dangshansuli' v1.0	Pbr000104.2	CDD	cd14066	STKc_IRAK
'Dangshansuli' v1.0	Pbr000104.2	Gene3D	G3DSA:1.10.510.10	Transferase(Phosphotransferase) domain 1
'Dangshansuli' v1.0	Pbr000104.2	Gene3D	G3DSA:3.30.200.20	Phosphorylase Kinase; domain 1
'Dangshansuli' v1.0	Pbr000104.2	Gene3D	G3DSA:3.80.10.10	Ribonuclease Inhibitor
'Dangshansuli' v1.0	Pbr000104.2	MobiDBLite	mobidb-lite	consensus disorder prediction
'Dangshansuli' v1.0	Pbr000104.2	PANTHER	PTHR48007	LEUCINE-RICH REPEAT RECEPTOR-LIKE PROTEIN KINASE PXC1
'Dangshansuli' v1.0	Pbr000104.2	PANTHER	PTHR48007:SF34	PROTEIN STRUBBELIG-RECEPTOR FAMILY 8-LIKE ISOFORM X1
'Dangshansuli' v1.0	Pbr000104.2	Pfam	PF00069	Protein kinase domain
'Dangshansuli' v1.0	Pbr000104.2	Pfam	PF08263	Leucine rich repeat N-terminal domain
'Dangshansuli' v1.0	Pbr000104.2	Pfam	PF10250	GDP-fucose protein O-fucosyltransferase
'Dangshansuli' v1.0	Pbr000104.2	Pfam	PF13855	Leucine rich repeat
'Dangshansuli' v1.0	Pbr000104.2	ProSiteProfiles	PS50011	Protein kinase domain profile.
'Dangshansuli' v1.0	Pbr000104.2	SUPERFAMILY	SSF52058	L domain-like
'Dangshansuli' v1.0	Pbr000104.2	SUPERFAMILY	SSF56112	Protein kinase-like (PK-like)
'Dangshansuli' v1.0	Pbr000105.1	Gene3D	G3DSA:1.20.140.90	-
'Dangshansuli' v1.0	Pbr000105.1	Gene3D	G3DSA:3.40.630.150	-
'Dangshansuli' v1.0	Pbr000105.1	MobiDBLite	mobidb-lite	consensus disorder prediction
'Dangshansuli' v1.0	Pbr000105.1	PANTHER	PTHR28641	-
'Dangshansuli' v1.0	Pbr000105.1	Pfam	PF05292	Malonyl-CoA decarboxylase C-terminal domain
'Dangshansuli' v1.0	Pbr000105.1	Pfam	PF17408	Malonyl-CoA decarboxylase N-terminal domain
'Dangshansuli' v1.0	Pbr000106.1	Gene3D	G3DSA:1.10.1200.210	-
'Dangshansuli' v1.0	Pbr000106.1	PANTHER	PTHR33791	-
'Dangshansuli' v1.0	Pbr000106.1	PANTHER	PTHR33791:SF12	CHAPERONIN-LIKE RBCX PROTEIN 1; CHLOROPLASTIC
'Dangshansuli' v1.0	Pbr000106.1	SUPERFAMILY	SSF158615	RbcX-like
'Dangshansuli' v1.0	Pbr000107.1	CDD	cd14066	STKc_IRAK
'Dangshansuli' v1.0	Pbr000107.1	Gene3D	G3DSA:1.10.510.10	Transferase(Phosphotransferase) domain 1
'Dangshansuli' v1.0	Pbr000107.1	Gene3D	G3DSA:3.30.200.20	Phosphorylase Kinase; domain 1
'Dangshansuli' v1.0	Pbr000107.1	PANTHER	PTHR46204	CHITIN ELICITOR RECEPTOR KINASE 1-RELATED
'Dangshansuli' v1.0	Pbr000107.1	PANTHER	PTHR46204:SF14	CHITIN ELICITOR RECEPTOR KINASE 1-LIKE
'Dangshansuli' v1.0	Pbr000107.1	Pfam	PF07714	Protein tyrosine and serine/threonine kinase
'Dangshansuli' v1.0	Pbr000107.1	ProSitePatterns	PS00107	Protein kinases ATP-binding region signature.
'Dangshansuli' v1.0	Pbr000107.1	ProSitePatterns	PS00108	Serine/Threonine protein kinases active-site signature.
'Dangshansuli' v1.0	Pbr000107.1	ProSiteProfiles	PS50011	Protein kinase domain profile.
'Dangshansuli' v1.0	Pbr000107.1	SMART	SM00220	serkin_6
'Dangshansuli' v1.0	Pbr000107.1	SUPERFAMILY	SSF56112	Protein kinase-like (PK-like)
'Dangshansuli' v1.0	Pbr000108.1	Coils	Coil	Coil
'Dangshansuli' v1.0	Pbr000108.1	MobiDBLite	mobidb-lite	consensus disorder prediction
'Dangshansuli' v1.0	Pbr000108.1	PANTHER	PTHR13018	PROBABLE MEMBRANE PROTEIN DUF221-RELATED
'Dangshansuli' v1.0	Pbr000108.1	PANTHER	PTHR13018:SF111	CALCIUM PERMEABLE STRESS-GATED CATION CHANNEL 1
'Dangshansuli' v1.0	Pbr000108.1	Pfam	PF02714	Calcium-dependent channel; 7TM region; putative phosphate
'Dangshansuli' v1.0	Pbr000108.1	Pfam	PF13967	Late exocytosis; associated with Golgi transport
'Dangshansuli' v1.0	Pbr000108.1	Pfam	PF14703	Cytosolic domain of 10TM putative phosphate transporter
'Dangshansuli' v1.0	Pbr000109.1	CDD	cd02208	cupin_RmlC-like
'Dangshansuli' v1.0	Pbr000109.1	Gene3D	G3DSA:2.60.120.650	Cupin
'Dangshansuli' v1.0	Pbr000109.1	MobiDBLite	mobidb-lite	consensus disorder prediction
'Dangshansuli' v1.0	Pbr000109.1	PANTHER	PTHR12549	JMJC DOMAIN-CONTAINING HISTONE DEMETHYLATION PROTEIN
'Dangshansuli' v1.0	Pbr000109.1	PANTHER	PTHR12549:SF37	LYSINE-SPECIFIC DEMETHYLASE JMJ25-LIKE
'Dangshansuli' v1.0	Pbr000109.1	Pfam	PF02373	JmjC domain; hydroxylase
'Dangshansuli' v1.0	Pbr000109.1	Pfam	PF10497	Zinc-finger domain of monoamine-oxidase A repressor R1
'Dangshansuli' v1.0	Pbr000109.1	ProSiteProfiles	PS50089	Zinc finger RING-type profile.
'Dangshansuli' v1.0	Pbr000109.1	ProSiteProfiles	PS51184	JmjC domain profile.
'Dangshansuli' v1.0	Pbr000109.1	SMART	SM00558	cupin_9
'Dangshansuli' v1.0	Pbr000109.1	SUPERFAMILY	SSF51197	Clavaminate synthase-like
'Dangshansuli' v1.0	Pbr000110.1	Gene3D	G3DSA:3.30.980.10	-
'Dangshansuli' v1.0	Pbr000110.1	PANTHER	PTHR11451:SF44	THREONINE--TRNA LIGASE; CHLOROPLASTIC/MITOCHONDRIAL 2
'Dangshansuli' v1.0	Pbr000110.1	PANTHER	PTHR11451	THREONINE-TRNA LIGASE
'Dangshansuli' v1.0	Pbr000110.1	SUPERFAMILY	SSF55186	ThrRS/AlaRS common domain
'Dangshansuli' v1.0	Pbr000111.1	CDD	cd07958	Anticodon_Ia_Leu_BEm
'Dangshansuli' v1.0	Pbr000111.1	Gene3D	G3DSA:1.10.730.10	-
'Dangshansuli' v1.0	Pbr000111.1	Gene3D	G3DSA:3.40.50.620	HUPs
'Dangshansuli' v1.0	Pbr000111.1	Gene3D	G3DSA:3.90.740.10	-
'Dangshansuli' v1.0	Pbr000111.1	MobiDBLite	mobidb-lite	consensus disorder prediction
'Dangshansuli' v1.0	Pbr000111.1	PANTHER	PTHR43740	LEUCYL-TRNA SYNTHETASE
'Dangshansuli' v1.0	Pbr000111.1	Pfam	PF00133	tRNA synthetases class I (I; L; M and V)
'Dangshansuli' v1.0	Pbr000111.1	Pfam	PF08264	Anticodon-binding domain of tRNA ligase
'Dangshansuli' v1.0	Pbr000111.1	Pfam	PF13603	Leucyl-tRNA synthetase; Domain 2
'Dangshansuli' v1.0	Pbr000111.1	PRINTS	PR00985	Leucyl-tRNA synthetase signature
'Dangshansuli' v1.0	Pbr000111.1	ProSitePatterns	PS00178	Aminoacyl-transfer RNA synthetases class-I signature.
'Dangshansuli' v1.0	Pbr000111.1	SUPERFAMILY	SSF47323	Anticodon-binding domain of a subclass of class I aminoacyl-tRNA synthetases
'Dangshansuli' v1.0	Pbr000111.1	SUPERFAMILY	SSF50677	ValRS/IleRS/LeuRS editing domain
'Dangshansuli' v1.0	Pbr000111.1	SUPERFAMILY	SSF52374	Nucleotidylyl transferase
'Dangshansuli' v1.0	Pbr000112.1	PANTHER	PTHR31042	CORE-2/I-BRANCHING BETA-1;6-N-ACETYLGLUCOSAMINYLTRANSFERASE FAMILY PROTEIN-RELATED
'Dangshansuli' v1.0	Pbr000112.1	PANTHER	PTHR31042:SF70	OS01G0695200 PROTEIN
'Dangshansuli' v1.0	Pbr000112.1	Pfam	PF02485	Core-2/I-Branching enzyme
'Dangshansuli' v1.0	Pbr000113.1	Gene3D	G3DSA:1.25.40.10	Tetratricopeptide repeat domain
'Dangshansuli' v1.0	Pbr000113.1	PANTHER	PTHR47924	PENTATRICOPEPTIDE REPEAT-CONTAINING PROTEIN
'Dangshansuli' v1.0	Pbr000113.1	PANTHER	PTHR47924:SF19	BNAC03G22150D PROTEIN
'Dangshansuli' v1.0	Pbr000113.1	Pfam	PF13041	PPR repeat family
'Dangshansuli' v1.0	Pbr000113.1	ProSiteProfiles	PS51375	Pentatricopeptide (PPR) repeat profile.
'Dangshansuli' v1.0	Pbr000113.1	TIGRFAM	TIGR00756	PPR: pentatricopeptide repeat domain
'Dangshansuli' v1.0	Pbr000114.1	CDD	cd06822	PLPDE_III_YBL036c_euk
'Dangshansuli' v1.0	Pbr000114.1	Gene3D	G3DSA:3.20.20.10	Alanine racemase
'Dangshansuli' v1.0	Pbr000114.1	Hamap	MF_02087	Pyridoxal phosphate homeostasis protein.
'Dangshansuli' v1.0	Pbr000114.1	MobiDBLite	mobidb-lite	consensus disorder prediction
'Dangshansuli' v1.0	Pbr000114.1	PANTHER	PTHR10146	PROLINE SYNTHETASE CO-TRANSCRIBED BACTERIAL HOMOLOG PROTEIN
'Dangshansuli' v1.0	Pbr000114.1	PANTHER	PTHR10146:SF15	PYRIDOXAL PHOSPHATE HOMEOSTASIS PROTEIN
'Dangshansuli' v1.0	Pbr000114.1	Pfam	PF01168	Alanine racemase; N-terminal domain
'Dangshansuli' v1.0	Pbr000114.1	ProSitePatterns	PS01211	Uncharacterized protein family UPF0001 signature.
'Dangshansuli' v1.0	Pbr000114.1	SUPERFAMILY	SSF51419	PLP-binding barrel
'Dangshansuli' v1.0	Pbr000114.1	TIGRFAM	TIGR00044	TIGR00044: pyridoxal phosphate enzyme; YggS family
'Dangshansuli' v1.0	Pbr000115.1	CDD	cd08760	Cyt_b561_FRRS1_like
'Dangshansuli' v1.0	Pbr000115.1	Gene3D	G3DSA:1.20.120.1770	-
'Dangshansuli' v1.0	Pbr000115.1	PANTHER	PTHR23130	CYTOCHROME B561 AND DOMON DOMAIN-CONTAINING PROTEIN
'Dangshansuli' v1.0	Pbr000115.1	PANTHER	PTHR23130:SF153	FAMILY PROTEIN; PUTATIVE-RELATED
'Dangshansuli' v1.0	Pbr000115.1	Pfam	PF03188	Eukaryotic cytochrome b561
'Dangshansuli' v1.0	Pbr000115.1	ProSiteProfiles	PS50939	Cytochrome b561 domain profile.
'Dangshansuli' v1.0	Pbr000116.1	PANTHER	PTHR33227	-
'Dangshansuli' v1.0	Pbr000116.1	PANTHER	PTHR33227:SF21	STIGMA-SPECIFIC STIG1-LIKE PROTEIN 1
'Dangshansuli' v1.0	Pbr000116.1	Pfam	PF04885	Stigma-specific protein; Stig1
'Dangshansuli' v1.0	Pbr000117.1	PANTHER	PTHR33227	-
'Dangshansuli' v1.0	Pbr000117.1	PANTHER	PTHR33227:SF21	STIGMA-SPECIFIC STIG1-LIKE PROTEIN 1
'Dangshansuli' v1.0	Pbr000117.1	Pfam	PF04885	Stigma-specific protein; Stig1
'Dangshansuli' v1.0	Pbr000118.1	PANTHER	PTHR33227	-
'Dangshansuli' v1.0	Pbr000118.1	PANTHER	PTHR33227:SF35	-
'Dangshansuli' v1.0	Pbr000118.1	Pfam	PF04885	Stigma-specific protein; Stig1
'Dangshansuli' v1.0	Pbr000119.1	PANTHER	PTHR33227	-
'Dangshansuli' v1.0	Pbr000119.1	PANTHER	PTHR33227:SF21	STIGMA-SPECIFIC STIG1-LIKE PROTEIN 1
'Dangshansuli' v1.0	Pbr000119.1	Pfam	PF04885	Stigma-specific protein; Stig1
'Dangshansuli' v1.0	Pbr000120.1	Gene3D	G3DSA:2.160.20.10	-
'Dangshansuli' v1.0	Pbr000120.1	PANTHER	PTHR31683	PECTATE LYASE 18-RELATED
'Dangshansuli' v1.0	Pbr000120.1	PANTHER	PTHR31683:SF157	PECTATE LYASE
'Dangshansuli' v1.0	Pbr000120.1	Pfam	PF00544	Pectate lyase
'Dangshansuli' v1.0	Pbr000120.1	PRINTS	PR00807	Pollen allergen Amb family signature
'Dangshansuli' v1.0	Pbr000120.1	SMART	SM00656	amb_all
'Dangshansuli' v1.0	Pbr000120.1	SUPERFAMILY	SSF51126	Pectin lyase-like
'Dangshansuli' v1.0	Pbr000121.1	PANTHER	PTHR33355:SF17	WALL-ASSOCIATED RECEPTOR KINASE; GALACTURONAN-BINDING DOMAIN-CONTAINING PROTEIN-RELATED
'Dangshansuli' v1.0	Pbr000121.1	PANTHER	PTHR33355	WALL-ASSOCIATED RECEPTOR KINASE CARBOXY-TERMINAL PROTEIN-RELATED
'Dangshansuli' v1.0	Pbr000121.1	Pfam	PF13947	Wall-associated receptor kinase galacturonan-binding
'Dangshansuli' v1.0	Pbr000122.1	Coils	Coil	Coil
'Dangshansuli' v1.0	Pbr000122.1	Gene3D	G3DSA:2.20.25.80	WRKY domain
'Dangshansuli' v1.0	Pbr000122.1	MobiDBLite	mobidb-lite	consensus disorder prediction
'Dangshansuli' v1.0	Pbr000122.1	PANTHER	PTHR31429:SF83	WRKY TRANSCRIPTION FACTOR 6
'Dangshansuli' v1.0	Pbr000122.1	PANTHER	PTHR31429	WRKY TRANSCRIPTION FACTOR 36-RELATED
'Dangshansuli' v1.0	Pbr000122.1	Pfam	PF03106	WRKY DNA -binding domain
'Dangshansuli' v1.0	Pbr000122.1	ProSiteProfiles	PS50811	WRKY domain profile.
'Dangshansuli' v1.0	Pbr000122.1	SMART	SM00774	WRKY_cls
'Dangshansuli' v1.0	Pbr000122.1	SUPERFAMILY	SSF118290	WRKY DNA-binding domain
'Dangshansuli' v1.0	Pbr000123.1	CDD	cd06098	phytepsin
'Dangshansuli' v1.0	Pbr000123.1	Gene3D	G3DSA:1.10.225.10	-
'Dangshansuli' v1.0	Pbr000123.1	Gene3D	G3DSA:2.40.70.10	Acid Proteases
'Dangshansuli' v1.0	Pbr000123.1	PANTHER	PTHR47966	BETA-SITE APP-CLEAVING ENZYME; ISOFORM A-RELATED
'Dangshansuli' v1.0	Pbr000123.1	PANTHER	PTHR47966:SF15	FUNGAL PROTEINASE A; ASPARTIC PROTEINASE SUPERFAMILY PROTEIN
'Dangshansuli' v1.0	Pbr000123.1	Pfam	PF00026	Eukaryotic aspartyl protease
'Dangshansuli' v1.0	Pbr000123.1	Pfam	PF03489	Saposin-like type B; region 2
'Dangshansuli' v1.0	Pbr000123.1	Pfam	PF05184	Saposin-like type B; region 1
'Dangshansuli' v1.0	Pbr000123.1	PRINTS	PR00792	Pepsin (A1) aspartic protease family signature
'Dangshansuli' v1.0	Pbr000123.1	ProSitePatterns	PS00141	Eukaryotic and viral aspartyl proteases active site.
'Dangshansuli' v1.0	Pbr000123.1	ProSiteProfiles	PS50015	Saposin B type domain profile.
'Dangshansuli' v1.0	Pbr000123.1	ProSiteProfiles	PS51767	Peptidase family A1 domain profile.
'Dangshansuli' v1.0	Pbr000123.1	SUPERFAMILY	SSF47862	Saposin
'Dangshansuli' v1.0	Pbr000123.1	SUPERFAMILY	SSF50630	Acid proteases
'Dangshansuli' v1.0	Pbr000124.1	CDD	cd06606	STKc_MAPKKK
'Dangshansuli' v1.0	Pbr000124.1	Gene3D	G3DSA:1.10.510.10	Transferase(Phosphotransferase) domain 1
'Dangshansuli' v1.0	Pbr000124.1	Gene3D	G3DSA:3.30.200.20	Phosphorylase Kinase; domain 1
'Dangshansuli' v1.0	Pbr000124.1	PANTHER	PTHR48011	CCR4-NOT TRANSCRIPTIONAL COMPLEX SUBUNIT CAF120-RELATED
'Dangshansuli' v1.0	Pbr000124.1	PANTHER	PTHR48011:SF6	MAP KINASE KINASE KINASE
'Dangshansuli' v1.0	Pbr000124.1	Pfam	PF00069	Protein kinase domain
'Dangshansuli' v1.0	Pbr000124.1	ProSitePatterns	PS00107	Protein kinases ATP-binding region signature.
'Dangshansuli' v1.0	Pbr000124.1	ProSitePatterns	PS00108	Serine/Threonine protein kinases active-site signature.
'Dangshansuli' v1.0	Pbr000124.1	ProSiteProfiles	PS50011	Protein kinase domain profile.
'Dangshansuli' v1.0	Pbr000124.1	SMART	SM00220	serkin_6
'Dangshansuli' v1.0	Pbr000124.1	SUPERFAMILY	SSF56112	Protein kinase-like (PK-like)
'Dangshansuli' v1.0	Pbr000125.1	Coils	Coil	Coil
'Dangshansuli' v1.0	Pbr000125.1	Gene3D	G3DSA:1.20.5.110	-
'Dangshansuli' v1.0	Pbr000125.1	PANTHER	PTHR12701	BCR-ASSOCIATED PROTEIN; BAP
'Dangshansuli' v1.0	Pbr000125.1	PANTHER	PTHR12701:SF44	B-CELL RECEPTOR-ASSOCIATED-LIKE PROTEIN
'Dangshansuli' v1.0	Pbr000126.1	Coils	Coil	Coil
'Dangshansuli' v1.0	Pbr000126.1	Gene3D	G3DSA:1.20.5.110	-
'Dangshansuli' v1.0	Pbr000126.1	PANTHER	PTHR12701	BCR-ASSOCIATED PROTEIN; BAP
'Dangshansuli' v1.0	Pbr000126.1	PANTHER	PTHR12701:SF40	-
'Dangshansuli' v1.0	Pbr000127.1	PANTHER	PTHR11266	PEROXISOMAL MEMBRANE PROTEIN 2; PXMP2 MPV17
'Dangshansuli' v1.0	Pbr000127.1	PANTHER	PTHR11266:SF86	PEROXISOMAL MEMBRANE PROTEIN PMP22
'Dangshansuli' v1.0	Pbr000127.1	Pfam	PF04117	Mpv17 / PMP22 family
'Dangshansuli' v1.0	Pbr000128.1	Coils	Coil	Coil
'Dangshansuli' v1.0	Pbr000128.1	PANTHER	PTHR33358	F-BOX PROTEIN WITH A DOMAIN PROTEIN
'Dangshansuli' v1.0	Pbr000128.1	PANTHER	PTHR33358:SF3	PLANT-LIKE PROTEIN; PUTATIVE-RELATED
'Dangshansuli' v1.0	Pbr000128.1	Pfam	PF14476	Petal formation-expressed
'Dangshansuli' v1.0	Pbr000129.1	MobiDBLite	mobidb-lite	consensus disorder prediction
'Dangshansuli' v1.0	Pbr000129.1	PANTHER	PTHR33358	F-BOX PROTEIN WITH A DOMAIN PROTEIN
'Dangshansuli' v1.0	Pbr000129.1	PANTHER	PTHR33358:SF3	PLANT-LIKE PROTEIN; PUTATIVE-RELATED
'Dangshansuli' v1.0	Pbr000129.1	Pfam	PF14476	Petal formation-expressed
'Dangshansuli' v1.0	Pbr000130.1	MobiDBLite	mobidb-lite	consensus disorder prediction
'Dangshansuli' v1.0	Pbr000130.1	PANTHER	PTHR33358	F-BOX PROTEIN WITH A DOMAIN PROTEIN
'Dangshansuli' v1.0	Pbr000130.1	PANTHER	PTHR33358:SF3	PLANT-LIKE PROTEIN; PUTATIVE-RELATED
'Dangshansuli' v1.0	Pbr000130.1	Pfam	PF14476	Petal formation-expressed
'Dangshansuli' v1.0	Pbr000131.1	Gene3D	G3DSA:2.40.30.110	-
'Dangshansuli' v1.0	Pbr000131.1	Gene3D	G3DSA:3.30.1360.120	Probable tRNA modification gtpase trme; domain 1
'Dangshansuli' v1.0	Pbr000131.1	Gene3D	G3DSA:3.30.70.1400	-
'Dangshansuli' v1.0	Pbr000131.1	Gene3D	G3DSA:4.10.1250.10	Aminomethyltransferase fragment
'Dangshansuli' v1.0	Pbr000131.1	PANTHER	PTHR43757	AMINOMETHYLTRANSFERASE
'Dangshansuli' v1.0	Pbr000131.1	PANTHER	PTHR43757:SF6	AMINOMETHYLTRANSFERASE
'Dangshansuli' v1.0	Pbr000131.1	Pfam	PF01571	Aminomethyltransferase folate-binding domain
'Dangshansuli' v1.0	Pbr000131.1	Pfam	PF08669	Glycine cleavage T-protein C-terminal barrel domain
'Dangshansuli' v1.0	Pbr000131.1	PIRSF	PIRSF006487	GCST
'Dangshansuli' v1.0	Pbr000131.1	SUPERFAMILY	SSF101790	Aminomethyltransferase beta-barrel domain
'Dangshansuli' v1.0	Pbr000131.1	SUPERFAMILY	SSF103025	Folate-binding domain
'Dangshansuli' v1.0	Pbr000131.1	TIGRFAM	TIGR00528	gcvT: glycine cleavage system T protein
'Dangshansuli' v1.0	Pbr000133.1	Gene3D	G3DSA:1.10.10.60	-
'Dangshansuli' v1.0	Pbr000133.1	MobiDBLite	mobidb-lite	consensus disorder prediction
'Dangshansuli' v1.0	Pbr000133.1	PANTHER	PTHR31314	MYB FAMILY TRANSCRIPTION FACTOR PHL7-LIKE
'Dangshansuli' v1.0	Pbr000133.1	PANTHER	PTHR31314:SF2	MYB-LIKE HTH TRANSCRIPTIONAL REGULATOR FAMILY PROTEIN
'Dangshansuli' v1.0	Pbr000134.1	CDD	cd13846	CuRO_1_AAO_like_1
'Dangshansuli' v1.0	Pbr000134.1	Gene3D	G3DSA:2.60.40.420	-
'Dangshansuli' v1.0	Pbr000134.1	PANTHER	PTHR11709	MULTI-COPPER OXIDASE
'Dangshansuli' v1.0	Pbr000134.1	PANTHER	PTHR11709:SF11	L-ASCORBATE OXIDASE HOMOLOG
'Dangshansuli' v1.0	Pbr000134.1	Pfam	PF00394	Multicopper oxidase
'Dangshansuli' v1.0	Pbr000134.1	Pfam	PF07731	Multicopper oxidase
'Dangshansuli' v1.0	Pbr000134.1	Pfam	PF07732	Multicopper oxidase
'Dangshansuli' v1.0	Pbr000134.1	SUPERFAMILY	SSF49503	Cupredoxins
'Dangshansuli' v1.0	Pbr000135.1	Coils	Coil	Coil
'Dangshansuli' v1.0	Pbr000135.1	Gene3D	G3DSA:1.20.58.1040	-
'Dangshansuli' v1.0	Pbr000135.1	Gene3D	G3DSA:3.20.20.80	Glycosidases
'Dangshansuli' v1.0	Pbr000135.1	PANTHER	PTHR32227	GLUCAN ENDO-1;3-BETA-GLUCOSIDASE BG1-RELATED-RELATED
'Dangshansuli' v1.0	Pbr000135.1	PANTHER	PTHR32227:SF120	GLUCAN ENDO-1;3-BETA-GLUCOSIDASE 1
'Dangshansuli' v1.0	Pbr000135.1	Pfam	PF00332	Glycosyl hydrolases family 17
'Dangshansuli' v1.0	Pbr000135.1	Pfam	PF07983	X8 domain
'Dangshansuli' v1.0	Pbr000135.1	ProSitePatterns	PS00587	Glycosyl hydrolases family 17 signature.
'Dangshansuli' v1.0	Pbr000135.1	SMART	SM00768	X8_cls
'Dangshansuli' v1.0	Pbr000135.1	SUPERFAMILY	SSF51445	(Trans)glycosidases
'Dangshansuli' v1.0	Pbr000136.1	CDD	cd01713	PAPS_reductase
'Dangshansuli' v1.0	Pbr000136.1	CDD	cd02993	PDI_a_APS_reductase
'Dangshansuli' v1.0	Pbr000136.1	Gene3D	G3DSA:3.40.30.10	Glutaredoxin
'Dangshansuli' v1.0	Pbr000136.1	Gene3D	G3DSA:3.40.50.620	HUPs
'Dangshansuli' v1.0	Pbr000136.1	MobiDBLite	mobidb-lite	consensus disorder prediction
'Dangshansuli' v1.0	Pbr000136.1	PANTHER	PTHR46482	5'-ADENYLYLSULFATE REDUCTASE 3; CHLOROPLASTIC
'Dangshansuli' v1.0	Pbr000136.1	PANTHER	PTHR46482:SF8	5'-ADENYLYLSULFATE REDUCTASE 1; CHLOROPLASTIC
'Dangshansuli' v1.0	Pbr000136.1	Pfam	PF00085	Thioredoxin
'Dangshansuli' v1.0	Pbr000136.1	Pfam	PF01507	Phosphoadenosine phosphosulfate reductase family
'Dangshansuli' v1.0	Pbr000136.1	ProSiteProfiles	PS51352	Thioredoxin domain profile.
'Dangshansuli' v1.0	Pbr000136.1	SUPERFAMILY	SSF52402	Adenine nucleotide alpha hydrolases-like
'Dangshansuli' v1.0	Pbr000136.1	SUPERFAMILY	SSF52833	Thioredoxin-like
'Dangshansuli' v1.0	Pbr000136.1	TIGRFAM	TIGR00424	APS_reduc: 5'-adenylylsulfate reductase; thioredoxin-independent
'Dangshansuli' v1.0	Pbr000137.1	CDD	cd16358	GlxI_Ni
'Dangshansuli' v1.0	Pbr000137.1	Gene3D	G3DSA:3.10.180.10	-
'Dangshansuli' v1.0	Pbr000137.1	PANTHER	PTHR46036	LACTOYLGLUTATHIONE LYASE
'Dangshansuli' v1.0	Pbr000137.1	PANTHER	PTHR46036:SF8	LACTOYLGLUTATHIONE LYASE-LIKE PROTEIN
'Dangshansuli' v1.0	Pbr000137.1	Pfam	PF00903	Glyoxalase/Bleomycin resistance protein/Dioxygenase superfamily
'Dangshansuli' v1.0	Pbr000137.1	ProSitePatterns	PS00934	Glyoxalase I signature 1.
'Dangshansuli' v1.0	Pbr000137.1	ProSitePatterns	PS00935	Glyoxalase I signature 2.
'Dangshansuli' v1.0	Pbr000137.1	ProSiteProfiles	PS51819	Vicinal oxygen chelate (VOC) domain profile.
'Dangshansuli' v1.0	Pbr000137.1	SUPERFAMILY	SSF54593	Glyoxalase/Bleomycin resistance protein/Dihydroxybiphenyl dioxygenase
'Dangshansuli' v1.0	Pbr000137.1	TIGRFAM	TIGR00068	glyox_I: lactoylglutathione lyase
'Dangshansuli' v1.0	Pbr000138.1	CDD	cd04905	ACT_CM-PDT
'Dangshansuli' v1.0	Pbr000138.1	CDD	cd13631	PBP2_Ct-PDT_like
'Dangshansuli' v1.0	Pbr000138.1	Gene3D	G3DSA:3.30.70.260	-
'Dangshansuli' v1.0	Pbr000138.1	Gene3D	G3DSA:3.40.190.10	-
'Dangshansuli' v1.0	Pbr000138.1	PANTHER	PTHR21022	PREPHENATE DEHYDRATASE P PROTEIN
'Dangshansuli' v1.0	Pbr000138.1	PANTHER	PTHR21022:SF20	AROGENATE DEHYDRATASE/PREPHENATE DEHYDRATASE 1; CHLOROPLASTIC
'Dangshansuli' v1.0	Pbr000138.1	Pfam	PF00800	Prephenate dehydratase
'Dangshansuli' v1.0	Pbr000138.1	Pfam	PF01842	ACT domain
'Dangshansuli' v1.0	Pbr000138.1	ProSitePatterns	PS00857	Prephenate dehydratase signature 1.
'Dangshansuli' v1.0	Pbr000138.1	ProSitePatterns	PS00858	Prephenate dehydratase signature 2.
'Dangshansuli' v1.0	Pbr000138.1	ProSiteProfiles	PS51171	Prephenate dehydratase domain profile.
'Dangshansuli' v1.0	Pbr000138.1	ProSiteProfiles	PS51671	ACT domain profile.
'Dangshansuli' v1.0	Pbr000138.1	SUPERFAMILY	SSF53850	Periplasmic binding protein-like II
'Dangshansuli' v1.0	Pbr000138.1	SUPERFAMILY	SSF55021	ACT-like
'Dangshansuli' v1.0	Pbr000139.1	Gene3D	G3DSA:1.25.40.20	-
'Dangshansuli' v1.0	Pbr000139.1	MobiDBLite	mobidb-lite	consensus disorder prediction
'Dangshansuli' v1.0	Pbr000139.1	PANTHER	PTHR12447:SF7	ANKYRIN REPEAT FAMILY PROTEIN
'Dangshansuli' v1.0	Pbr000139.1	PANTHER	PTHR12447	UNCHARACTERIZED WITH ANKYRIN REPEAT DOMAIN
'Dangshansuli' v1.0	Pbr000139.1	Pfam	PF11904	GPCR-chaperone
'Dangshansuli' v1.0	Pbr000139.1	ProSiteProfiles	PS50088	Ankyrin repeat profile.
'Dangshansuli' v1.0	Pbr000139.1	ProSiteProfiles	PS50297	Ankyrin repeat region circular profile.
'Dangshansuli' v1.0	Pbr000139.1	SMART	SM00248	ANK_2a
'Dangshansuli' v1.0	Pbr000139.1	SUPERFAMILY	SSF48403	Ankyrin repeat
'Dangshansuli' v1.0	Pbr000140.1	CDD	cd16128	Ubl_ATG8
'Dangshansuli' v1.0	Pbr000140.1	Gene3D	G3DSA:3.10.20.90	-
'Dangshansuli' v1.0	Pbr000140.1	PANTHER	PTHR10969	MICROTUBULE-ASSOCIATED PROTEINS 1A/1B LIGHT CHAIN 3-RELATED
'Dangshansuli' v1.0	Pbr000140.1	PANTHER	PTHR10969:SF77	AUTOPHAGY-RELATED PROTEIN
'Dangshansuli' v1.0	Pbr000140.1	Pfam	PF02991	Autophagy protein Atg8 ubiquitin like
'Dangshansuli' v1.0	Pbr000140.1	SUPERFAMILY	SSF54236	Ubiquitin-like
'Dangshansuli' v1.0	Pbr000141.1	Coils	Coil	Coil
'Dangshansuli' v1.0	Pbr000141.1	Gene3D	G3DSA:3.90.550.50	-
'Dangshansuli' v1.0	Pbr000141.1	PANTHER	PTHR11214	BETA-1;3-N-ACETYLGLUCOSAMINYLTRANSFERASE
'Dangshansuli' v1.0	Pbr000141.1	PANTHER	PTHR11214:SF269	BETA-1;3-GALACTOSYLTRANSFERASE 1-RELATED
'Dangshansuli' v1.0	Pbr000141.1	Pfam	PF01762	Galactosyltransferase
'Dangshansuli' v1.0	Pbr000141.1	Pfam	PF13334	Domain of unknown function (DUF4094)
'Dangshansuli' v1.0	Pbr000142.1	CDD	cd03791	GT5_Glycogen_synthase_DULL1-like
'Dangshansuli' v1.0	Pbr000142.1	Coils	Coil	Coil
'Dangshansuli' v1.0	Pbr000142.1	Gene3D	G3DSA:2.60.40.10	Immunoglobulins
'Dangshansuli' v1.0	Pbr000142.1	Gene3D	G3DSA:3.40.50.2000	Glycogen Phosphorylase B;
'Dangshansuli' v1.0	Pbr000142.1	Hamap	MF_00484	Glycogen synthase [glgA].
'Dangshansuli' v1.0	Pbr000142.1	MobiDBLite	mobidb-lite	consensus disorder prediction
'Dangshansuli' v1.0	Pbr000142.1	PANTHER	PTHR46083	-
'Dangshansuli' v1.0	Pbr000142.1	PANTHER	PTHR46083:SF5	STARCH SYNTHASE 3; CHLOROPLASTIC/AMYLOPLASTIC
'Dangshansuli' v1.0	Pbr000142.1	Pfam	PF08323	Starch synthase catalytic domain
'Dangshansuli' v1.0	Pbr000142.1	Pfam	PF16760	Starch/carbohydrate-binding module (family 53)
'Dangshansuli' v1.0	Pbr000142.1	SMART	SM01066	CBM_25_3
'Dangshansuli' v1.0	Pbr000142.1	SUPERFAMILY	SSF53756	UDP-Glycosyltransferase/glycogen phosphorylase
'Dangshansuli' v1.0	Pbr000144.1	CDD	cd12151	F1-ATPase_gamma
'Dangshansuli' v1.0	Pbr000144.1	Gene3D	G3DSA:1.10.287.80	ATP synthase; gamma subunit; helix hairpin domain
'Dangshansuli' v1.0	Pbr000144.1	Gene3D	G3DSA:3.40.1380.10	-
'Dangshansuli' v1.0	Pbr000144.1	Hamap	MF_00815	ATP synthase gamma chain [atpG].
'Dangshansuli' v1.0	Pbr000144.1	PANTHER	PTHR11693	ATP SYNTHASE GAMMA CHAIN
'Dangshansuli' v1.0	Pbr000144.1	PANTHER	PTHR11693:SF23	ATP SYNTHASE GAMMA CHAIN 1; CHLOROPLASTIC
'Dangshansuli' v1.0	Pbr000144.1	Pfam	PF00231	ATP synthase
'Dangshansuli' v1.0	Pbr000144.1	PRINTS	PR00126	ATP synthase gamma subunit signature
'Dangshansuli' v1.0	Pbr000144.1	ProSitePatterns	PS00153	ATP synthase gamma subunit signature.
'Dangshansuli' v1.0	Pbr000144.1	SUPERFAMILY	SSF52943	ATP synthase (F1-ATPase); gamma subunit
'Dangshansuli' v1.0	Pbr000144.1	TIGRFAM	TIGR01146	ATPsyn_F1gamma: ATP synthase F1; gamma subunit
'Dangshansuli' v1.0	Pbr000145.1	MobiDBLite	mobidb-lite	consensus disorder prediction
'Dangshansuli' v1.0	Pbr000145.1	PANTHER	PTHR11693	ATP SYNTHASE GAMMA CHAIN
'Dangshansuli' v1.0	Pbr000145.1	PANTHER	PTHR11693:SF28	POLLEN-LIKE PROTEIN; PUTATIVE-RELATED
'Dangshansuli' v1.0	Pbr000145.1	Pfam	PF13921	Myb-like DNA-binding domain
'Dangshansuli' v1.0	Pbr000146.1	CDD	cd00693	secretory_peroxidase
'Dangshansuli' v1.0	Pbr000146.1	Gene3D	G3DSA:1.10.420.10	Peroxidase; domain 2
'Dangshansuli' v1.0	Pbr000146.1	Gene3D	G3DSA:1.10.520.10	-
'Dangshansuli' v1.0	Pbr000146.1	PANTHER	PTHR31235	PEROXIDASE 25-RELATED
'Dangshansuli' v1.0	Pbr000146.1	PANTHER	PTHR31235:SF224	PEROXIDASE 42
'Dangshansuli' v1.0	Pbr000146.1	Pfam	PF00141	Peroxidase
'Dangshansuli' v1.0	Pbr000146.1	PRINTS	PR00458	Haem peroxidase superfamily signature
'Dangshansuli' v1.0	Pbr000146.1	PRINTS	PR00461	Plant peroxidase signature
'Dangshansuli' v1.0	Pbr000146.1	ProSiteProfiles	PS50873	Plant heme peroxidase family profile.
'Dangshansuli' v1.0	Pbr000146.1	SUPERFAMILY	SSF48113	Heme-dependent peroxidases
'Dangshansuli' v1.0	Pbr000147.1	Coils	Coil	Coil
'Dangshansuli' v1.0	Pbr000147.1	MobiDBLite	mobidb-lite	consensus disorder prediction
'Dangshansuli' v1.0	Pbr000148.1	CDD	cd05117	STKc_CAMK
'Dangshansuli' v1.0	Pbr000148.1	CDD	cd15898	EFh_PI-PLC
'Dangshansuli' v1.0	Pbr000148.1	Gene3D	G3DSA:1.10.238.10	-
'Dangshansuli' v1.0	Pbr000148.1	Gene3D	G3DSA:1.10.510.10	Transferase(Phosphotransferase) domain 1
'Dangshansuli' v1.0	Pbr000148.1	Gene3D	G3DSA:3.30.200.20	Phosphorylase Kinase; domain 1
'Dangshansuli' v1.0	Pbr000148.1	MobiDBLite	mobidb-lite	consensus disorder prediction
'Dangshansuli' v1.0	Pbr000148.1	PANTHER	PTHR24349	SERINE/THREONINE-PROTEIN KINASE
'Dangshansuli' v1.0	Pbr000148.1	PANTHER	PTHR24349:SF174	CALCIUM-DEPENDENT PROTEIN KINASE 21-RELATED
'Dangshansuli' v1.0	Pbr000148.1	Pfam	PF00069	Protein kinase domain
'Dangshansuli' v1.0	Pbr000148.1	Pfam	PF13499	EF-hand domain pair
'Dangshansuli' v1.0	Pbr000148.1	ProSitePatterns	PS00018	EF-hand calcium-binding domain.
'Dangshansuli' v1.0	Pbr000148.1	ProSitePatterns	PS00107	Protein kinases ATP-binding region signature.
'Dangshansuli' v1.0	Pbr000148.1	ProSitePatterns	PS00108	Serine/Threonine protein kinases active-site signature.
'Dangshansuli' v1.0	Pbr000148.1	ProSiteProfiles	PS50011	Protein kinase domain profile.
'Dangshansuli' v1.0	Pbr000148.1	ProSiteProfiles	PS50222	EF-hand calcium-binding domain profile.
'Dangshansuli' v1.0	Pbr000148.1	SMART	SM00054	efh_1
'Dangshansuli' v1.0	Pbr000148.1	SMART	SM00220	serkin_6
'Dangshansuli' v1.0	Pbr000148.1	SUPERFAMILY	SSF47473	EF-hand
'Dangshansuli' v1.0	Pbr000148.1	SUPERFAMILY	SSF56112	Protein kinase-like (PK-like)
'Dangshansuli' v1.0	Pbr000149.1	MobiDBLite	mobidb-lite	consensus disorder prediction
'Dangshansuli' v1.0	Pbr000149.1	PANTHER	PTHR33083	EXPRESSED PROTEIN
'Dangshansuli' v1.0	Pbr000149.1	PANTHER	PTHR33083:SF51	-
'Dangshansuli' v1.0	Pbr000149.1	Pfam	PF04520	Senescence regulator
'Dangshansuli' v1.0	Pbr000150.1	Gene3D	G3DSA:3.10.20.90	-
'Dangshansuli' v1.0	Pbr000150.1	PANTHER	PTHR10969	MICROTUBULE-ASSOCIATED PROTEINS 1A/1B LIGHT CHAIN 3-RELATED
'Dangshansuli' v1.0	Pbr000150.1	PANTHER	PTHR10969:SF61	AUTOPHAGY-RELATED PROTEIN 8C
'Dangshansuli' v1.0	Pbr000151.1	Coils	Coil	Coil
'Dangshansuli' v1.0	Pbr000151.1	MobiDBLite	mobidb-lite	consensus disorder prediction
'Dangshansuli' v1.0	Pbr000151.1	PANTHER	PTHR31071	GB|AAF24581.1
'Dangshansuli' v1.0	Pbr000151.1	PANTHER	PTHR31071:SF2	ACTIN CYTOSKELETON-REGULATORY COMPLEX PAN-LIKE PROTEIN
'Dangshansuli' v1.0	Pbr000152.1	MobiDBLite	mobidb-lite	consensus disorder prediction
'Dangshansuli' v1.0	Pbr000153.1	PANTHER	PTHR33831	GPI-ANCHORED PROTEIN
'Dangshansuli' v1.0	Pbr000153.1	PANTHER	PTHR33831:SF5	OS07G0102300 PROTEIN
'Dangshansuli' v1.0	Pbr000153.1	Pfam	PF19160	SPARK
'Dangshansuli' v1.0	Pbr000154.1	Coils	Coil	Coil
'Dangshansuli' v1.0	Pbr000154.1	MobiDBLite	mobidb-lite	consensus disorder prediction
'Dangshansuli' v1.0	Pbr000155.1	CDD	cd13132	MATE_eukaryotic
'Dangshansuli' v1.0	Pbr000155.1	Coils	Coil	Coil
'Dangshansuli' v1.0	Pbr000155.1	PANTHER	PTHR11206	MULTIDRUG RESISTANCE PROTEIN
'Dangshansuli' v1.0	Pbr000155.1	PANTHER	PTHR11206:SF289	PROTEIN DETOXIFICATION
'Dangshansuli' v1.0	Pbr000155.1	Pfam	PF01554	MatE
'Dangshansuli' v1.0	Pbr000155.1	TIGRFAM	TIGR00797	matE: MATE efflux family protein
'Dangshansuli' v1.0	Pbr000156.1	Gene3D	G3DSA:3.40.30.10	Glutaredoxin
'Dangshansuli' v1.0	Pbr000156.1	PANTHER	PTHR44420	GLUTATHIONE S-TRANSFERASE DHAR2-RELATED
'Dangshansuli' v1.0	Pbr000156.1	PANTHER	PTHR44420:SF1	GLUTATHIONE S-TRANSFERASE DHAR3; CHLOROPLASTIC
'Dangshansuli' v1.0	Pbr000156.1	SUPERFAMILY	SSF52833	Thioredoxin-like
'Dangshansuli' v1.0	Pbr000158.1	CDD	cd13132	MATE_eukaryotic
'Dangshansuli' v1.0	Pbr000158.1	Coils	Coil	Coil
'Dangshansuli' v1.0	Pbr000158.1	PANTHER	PTHR11206	MULTIDRUG RESISTANCE PROTEIN
'Dangshansuli' v1.0	Pbr000158.1	PANTHER	PTHR11206:SF289	PROTEIN DETOXIFICATION
'Dangshansuli' v1.0	Pbr000158.1	Pfam	PF01554	MatE
'Dangshansuli' v1.0	Pbr000158.1	TIGRFAM	TIGR00797	matE: MATE efflux family protein
'Dangshansuli' v1.0	Pbr000159.1	CDD	cd13132	MATE_eukaryotic
'Dangshansuli' v1.0	Pbr000159.1	Coils	Coil	Coil
'Dangshansuli' v1.0	Pbr000159.1	PANTHER	PTHR11206	MULTIDRUG RESISTANCE PROTEIN
'Dangshansuli' v1.0	Pbr000159.1	PANTHER	PTHR11206:SF140	PROTEIN DETOXIFICATION 36
'Dangshansuli' v1.0	Pbr000159.1	Pfam	PF01554	MatE
'Dangshansuli' v1.0	Pbr000159.1	TIGRFAM	TIGR00797	matE: MATE efflux family protein
'Dangshansuli' v1.0	Pbr000160.1	PANTHER	PTHR35687	OS07G0516700 PROTEIN
'Dangshansuli' v1.0	Pbr000160.1	PANTHER	PTHR35687:SF1	OS07G0516700 PROTEIN
'Dangshansuli' v1.0	Pbr000161.1	CDD	cd00167	SANT
'Dangshansuli' v1.0	Pbr000161.1	Gene3D	G3DSA:1.10.10.10	-
'Dangshansuli' v1.0	Pbr000161.1	Gene3D	G3DSA:1.10.10.60	-
'Dangshansuli' v1.0	Pbr000161.1	MobiDBLite	mobidb-lite	consensus disorder prediction
'Dangshansuli' v1.0	Pbr000161.1	PANTHER	PTHR12802:SF44	SWI/SNF COMPLEX SUBUNIT SWI3B
'Dangshansuli' v1.0	Pbr000161.1	PANTHER	PTHR12802	SWI/SNF COMPLEX-RELATED
'Dangshansuli' v1.0	Pbr000161.1	Pfam	PF00249	Myb-like DNA-binding domain
'Dangshansuli' v1.0	Pbr000161.1	Pfam	PF04433	SWIRM domain
'Dangshansuli' v1.0	Pbr000161.1	Pfam	PF16495	SWIRM-associated region 1
'Dangshansuli' v1.0	Pbr000161.1	ProSiteProfiles	PS50090	Myb-like domain profile.
'Dangshansuli' v1.0	Pbr000161.1	ProSiteProfiles	PS50934	SWIRM domain profile.
'Dangshansuli' v1.0	Pbr000161.1	ProSiteProfiles	PS51293	SANT domain profile.
'Dangshansuli' v1.0	Pbr000161.1	SMART	SM00717	sant
'Dangshansuli' v1.0	Pbr000161.1	SUPERFAMILY	SSF46689	Homeodomain-like
'Dangshansuli' v1.0	Pbr000162.1	MobiDBLite	mobidb-lite	consensus disorder prediction
'Dangshansuli' v1.0	Pbr000162.1	PANTHER	PTHR30508	FES CLUSTER ASSEMBLY PROTEIN SUF
'Dangshansuli' v1.0	Pbr000162.1	PANTHER	PTHR30508:SF8	UPF0051 PROTEIN ABCI8; CHLOROPLASTIC-LIKE
'Dangshansuli' v1.0	Pbr000162.1	Pfam	PF01458	SUF system FeS cluster assembly; SufBD
'Dangshansuli' v1.0	Pbr000162.1	Pfam	PF19295	SufBD protein N-terminal region
'Dangshansuli' v1.0	Pbr000162.1	SUPERFAMILY	SSF101960	Stabilizer of iron transporter SufD
'Dangshansuli' v1.0	Pbr000162.1	TIGRFAM	TIGR01980	sufB: FeS assembly protein SufB
'Dangshansuli' v1.0	Pbr000163.3	MobiDBLite	mobidb-lite	consensus disorder prediction
'Dangshansuli' v1.0	Pbr000163.3	PANTHER	PTHR34682	AT HOOK MOTIF-CONTAINING PROTEIN
'Dangshansuli' v1.0	Pbr000163.3	PANTHER	PTHR34682:SF3	HOOK MOTIF-CONTAINING PROTEIN; PUTATIVE ISOFORM 1-RELATED
'Dangshansuli' v1.0	Pbr000164.1	Gene3D	G3DSA:6.10.140.2220	-
'Dangshansuli' v1.0	Pbr000164.1	PANTHER	PTHR47570:SF2	ZINC FINGER; MYND-TYPE-RELATED
'Dangshansuli' v1.0	Pbr000164.1	PANTHER	PTHR47570	ZINC ION BINDING PROTEIN
'Dangshansuli' v1.0	Pbr000164.1	Pfam	PF01753	MYND finger
'Dangshansuli' v1.0	Pbr000164.1	ProSitePatterns	PS01360	Zinc finger MYND-type signature.
'Dangshansuli' v1.0	Pbr000164.1	ProSiteProfiles	PS50865	Zinc finger MYND-type profile.
'Dangshansuli' v1.0	Pbr000164.1	SUPERFAMILY	SSF144232	HIT/MYND zinc finger-like
'Dangshansuli' v1.0	Pbr000165.1	Gene3D	G3DSA:2.60.40.790	-
'Dangshansuli' v1.0	Pbr000165.1	PANTHER	PTHR11527	HEAT-SHOCK PROTEIN 20 FAMILY MEMBER
'Dangshansuli' v1.0	Pbr000165.1	PANTHER	PTHR11527:SF97	15.4 KDA CLASS V HEAT SHOCK PROTEIN
'Dangshansuli' v1.0	Pbr000165.1	Pfam	PF00011	Hsp20/alpha crystallin family
'Dangshansuli' v1.0	Pbr000165.1	ProSiteProfiles	PS01031	Small heat shock protein (sHSP) domain profile.
'Dangshansuli' v1.0	Pbr000165.1	SUPERFAMILY	SSF49764	HSP20-like chaperones
'Dangshansuli' v1.0	Pbr000166.1	PANTHER	PTHR11009	DER1-LIKE PROTEIN; DERLIN
'Dangshansuli' v1.0	Pbr000166.1	PANTHER	PTHR11009:SF29	DERLIN
'Dangshansuli' v1.0	Pbr000166.1	Pfam	PF04511	Der1-like family
'Dangshansuli' v1.0	Pbr000166.1	SUPERFAMILY	SSF144091	Rhomboid-like
'Dangshansuli' v1.0	Pbr000167.1	PANTHER	PTHR31142:SF1	TOBAMOVIRUS MULTIPLICATION PROTEIN 1
'Dangshansuli' v1.0	Pbr000167.1	PANTHER	PTHR31142	TOBAMOVIRUS MULTIPLICATION PROTEIN 1-LIKE ISOFORM X1
'Dangshansuli' v1.0	Pbr000167.1	Pfam	PF06454	Protein of unknown function (DUF1084)
'Dangshansuli' v1.0	Pbr000168.1	Gene3D	G3DSA:1.25.40.10	Tetratricopeptide repeat domain
'Dangshansuli' v1.0	Pbr000168.1	PANTHER	PTHR46128	MITOCHONDRIAL GROUP I INTRON SPLICING FACTOR CCM1
'Dangshansuli' v1.0	Pbr000168.1	PANTHER	PTHR46128:SF4	OS01G0793200 PROTEIN
'Dangshansuli' v1.0	Pbr000168.1	Pfam	PF01535	PPR repeat
'Dangshansuli' v1.0	Pbr000168.1	Pfam	PF12854	PPR repeat
'Dangshansuli' v1.0	Pbr000168.1	Pfam	PF13812	Pentatricopeptide repeat domain
'Dangshansuli' v1.0	Pbr000168.1	ProSiteProfiles	PS51375	Pentatricopeptide (PPR) repeat profile.
'Dangshansuli' v1.0	Pbr000168.1	TIGRFAM	TIGR00756	PPR: pentatricopeptide repeat domain
'Dangshansuli' v1.0	Pbr000169.1	CDD	cd00009	AAA
'Dangshansuli' v1.0	Pbr000169.1	Gene3D	G3DSA:3.40.50.300	-
'Dangshansuli' v1.0	Pbr000169.1	PANTHER	PTHR11638	ATP-DEPENDENT CLP PROTEASE
'Dangshansuli' v1.0	Pbr000169.1	PANTHER	PTHR11638:SF146	HEAT SHOCK PROTEIN 104
'Dangshansuli' v1.0	Pbr000169.1	Pfam	PF07724	AAA domain (Cdc48 subfamily)
'Dangshansuli' v1.0	Pbr000169.1	PRINTS	PR00300	ATP-dependent Clp protease ATP-binding subunit signature
'Dangshansuli' v1.0	Pbr000169.1	SUPERFAMILY	SSF52540	P-loop containing nucleoside triphosphate hydrolases
'Dangshansuli' v1.0	Pbr000171.1	CDD	cd14066	STKc_IRAK
'Dangshansuli' v1.0	Pbr000171.1	Gene3D	G3DSA:1.10.510.10	Transferase(Phosphotransferase) domain 1
'Dangshansuli' v1.0	Pbr000171.1	Gene3D	G3DSA:3.30.200.20	Phosphorylase Kinase; domain 1
'Dangshansuli' v1.0	Pbr000171.1	MobiDBLite	mobidb-lite	consensus disorder prediction
'Dangshansuli' v1.0	Pbr000171.1	PANTHER	PTHR47985	OS07G0668900 PROTEIN
'Dangshansuli' v1.0	Pbr000171.1	PANTHER	PTHR47985:SF5	RECEPTOR SERINE/THREONINE KINASE
'Dangshansuli' v1.0	Pbr000171.1	Pfam	PF07714	Protein tyrosine and serine/threonine kinase
'Dangshansuli' v1.0	Pbr000171.1	ProSitePatterns	PS00107	Protein kinases ATP-binding region signature.
'Dangshansuli' v1.0	Pbr000171.1	ProSitePatterns	PS00108	Serine/Threonine protein kinases active-site signature.
'Dangshansuli' v1.0	Pbr000171.1	ProSiteProfiles	PS50011	Protein kinase domain profile.
'Dangshansuli' v1.0	Pbr000171.1	SUPERFAMILY	SSF56112	Protein kinase-like (PK-like)
'Dangshansuli' v1.0	Pbr000172.1	PANTHER	PTHR35131	EXPRESSED PROTEIN
'Dangshansuli' v1.0	Pbr000172.1	PANTHER	PTHR35131:SF1	EXPRESSED PROTEIN
'Dangshansuli' v1.0	Pbr000173.1	CDD	cd07211	Pat_PNPLA8
'Dangshansuli' v1.0	Pbr000173.1	Gene3D	G3DSA:1.25.10.10	-
'Dangshansuli' v1.0	Pbr000173.1	Gene3D	G3DSA:3.40.1090.10	Cytosolic phospholipase A2 catalytic domain
'Dangshansuli' v1.0	Pbr000173.1	Gene3D	G3DSA:3.80.10.10	Ribonuclease Inhibitor
'Dangshansuli' v1.0	Pbr000173.1	MobiDBLite	mobidb-lite	consensus disorder prediction
'Dangshansuli' v1.0	Pbr000173.1	PANTHER	PTHR24185	CALCIUM-INDEPENDENT PHOSPHOLIPASE A2-GAMMA
'Dangshansuli' v1.0	Pbr000173.1	PANTHER	PTHR24185:SF1	CALCIUM-INDEPENDENT PHOSPHOLIPASE A2-GAMMA
'Dangshansuli' v1.0	Pbr000173.1	Pfam	PF00514	Armadillo/beta-catenin-like repeat
'Dangshansuli' v1.0	Pbr000173.1	Pfam	PF01734	Patatin-like phospholipase
'Dangshansuli' v1.0	Pbr000173.1	ProSiteProfiles	PS51635	Patatin-like phospholipase (PNPLA) domain profile.
'Dangshansuli' v1.0	Pbr000173.1	SMART	SM00369	LRR_typ_2
'Dangshansuli' v1.0	Pbr000173.1	SUPERFAMILY	SSF48371	ARM repeat
'Dangshansuli' v1.0	Pbr000173.1	SUPERFAMILY	SSF52058	L domain-like
'Dangshansuli' v1.0	Pbr000173.1	SUPERFAMILY	SSF52151	FabD/lysophospholipase-like
'Dangshansuli' v1.0	Pbr000174.1	Gene3D	G3DSA:3.20.20.140	-
'Dangshansuli' v1.0	Pbr000174.1	PANTHER	PTHR11409	ADENOSINE DEAMINASE
'Dangshansuli' v1.0	Pbr000174.1	PANTHER	PTHR11409:SF48	ADENOSINE/AMP DEAMINASE
'Dangshansuli' v1.0	Pbr000174.1	Pfam	PF00962	Adenosine deaminase
'Dangshansuli' v1.0	Pbr000174.1	SUPERFAMILY	SSF51556	Metallo-dependent hydrolases
'Dangshansuli' v1.0	Pbr000175.1	Gene3D	G3DSA:3.80.10.10	Ribonuclease Inhibitor
'Dangshansuli' v1.0	Pbr000175.1	PANTHER	PTHR27000	LEUCINE-RICH REPEAT RECEPTOR-LIKE PROTEIN KINASE FAMILY PROTEIN-RELATED
'Dangshansuli' v1.0	Pbr000175.1	PANTHER	PTHR27000:SF470	OS02G0154975 PROTEIN
'Dangshansuli' v1.0	Pbr000175.1	Pfam	PF00560	Leucine Rich Repeat
'Dangshansuli' v1.0	Pbr000175.1	Pfam	PF13855	Leucine rich repeat
'Dangshansuli' v1.0	Pbr000175.1	PRINTS	PR00019	Leucine-rich repeat signature
'Dangshansuli' v1.0	Pbr000175.1	SMART	SM00369	LRR_typ_2
'Dangshansuli' v1.0	Pbr000175.1	SUPERFAMILY	SSF52058	L domain-like
'Dangshansuli' v1.0	Pbr000176.1	CDD	cd17417	MFS_NPF5
'Dangshansuli' v1.0	Pbr000176.1	Gene3D	G3DSA:1.20.1250.20	MFS general substrate transporter like domains
'Dangshansuli' v1.0	Pbr000176.1	MobiDBLite	mobidb-lite	consensus disorder prediction
'Dangshansuli' v1.0	Pbr000176.1	PANTHER	PTHR11654	OLIGOPEPTIDE TRANSPORTER-RELATED
'Dangshansuli' v1.0	Pbr000176.1	PANTHER	PTHR11654:SF344	PROTEIN NRT1/ PTR FAMILY 5.4
'Dangshansuli' v1.0	Pbr000176.1	Pfam	PF00854	POT family
'Dangshansuli' v1.0	Pbr000176.1	ProSitePatterns	PS01022	PTR2 family proton/oligopeptide symporters signature 1.
'Dangshansuli' v1.0	Pbr000176.1	SUPERFAMILY	SSF103473	MFS general substrate transporter
'Dangshansuli' v1.0	Pbr000177.1	Gene3D	G3DSA:3.20.20.80	Glycosidases
'Dangshansuli' v1.0	Pbr000177.1	PANTHER	PTHR10353	GLYCOSYL HYDROLASE
'Dangshansuli' v1.0	Pbr000177.1	PANTHER	PTHR10353:SF27	BETA-GLUCOSIDASE 47
'Dangshansuli' v1.0	Pbr000177.1	Pfam	PF00232	Glycosyl hydrolase family 1
'Dangshansuli' v1.0	Pbr000177.1	PRINTS	PR00131	Glycosyl hydrolase family 1 signature
'Dangshansuli' v1.0	Pbr000177.1	ProSitePatterns	PS00572	Glycosyl hydrolases family 1 active site.
'Dangshansuli' v1.0	Pbr000177.1	SUPERFAMILY	SSF51445	(Trans)glycosidases
'Dangshansuli' v1.0	Pbr000178.1	PANTHER	PTHR11132:SF431	BNAA02G09420D PROTEIN
'Dangshansuli' v1.0	Pbr000178.1	PANTHER	PTHR11132	SOLUTE CARRIER FAMILY 35
'Dangshansuli' v1.0	Pbr000178.1	Pfam	PF03151	Triose-phosphate Transporter family
'Dangshansuli' v1.0	Pbr000179.1	CDD	cd16982	CID_Pcf11
'Dangshansuli' v1.0	Pbr000179.1	Gene3D	G3DSA:1.25.40.90	-
'Dangshansuli' v1.0	Pbr000179.1	MobiDBLite	mobidb-lite	consensus disorder prediction
'Dangshansuli' v1.0	Pbr000179.1	PANTHER	PTHR15921	PRE-MRNA CLEAVAGE COMPLEX II
'Dangshansuli' v1.0	Pbr000179.1	PANTHER	PTHR15921:SF12	POLYADENYLATION AND CLEAVAGE FACTOR HOMOLOG 4
'Dangshansuli' v1.0	Pbr000179.1	Pfam	PF04818	CID domain
'Dangshansuli' v1.0	Pbr000179.1	ProSitePatterns	PS00028	Zinc finger C2H2 type domain signature.
'Dangshansuli' v1.0	Pbr000179.1	ProSiteProfiles	PS51391	CID domain profile.
'Dangshansuli' v1.0	Pbr000179.1	SMART	SM00582	558neu5
'Dangshansuli' v1.0	Pbr000179.1	SUPERFAMILY	SSF48464	ENTH/VHS domain
'Dangshansuli' v1.0	Pbr000180.1	CDD	cd00086	homeodomain
'Dangshansuli' v1.0	Pbr000180.1	CDD	cd08875	START_ArGLABRA2_like
'Dangshansuli' v1.0	Pbr000180.1	Coils	Coil	Coil
'Dangshansuli' v1.0	Pbr000180.1	Gene3D	G3DSA:1.10.10.60	-
'Dangshansuli' v1.0	Pbr000180.1	Gene3D	G3DSA:3.30.530.20	-
'Dangshansuli' v1.0	Pbr000180.1	MobiDBLite	mobidb-lite	consensus disorder prediction
'Dangshansuli' v1.0	Pbr000180.1	PANTHER	PTHR45654	HOMEOBOX-LEUCINE ZIPPER PROTEIN MERISTEM L1
'Dangshansuli' v1.0	Pbr000180.1	PANTHER	PTHR45654:SF33	HOMEOBOX-LEUCINE ZIPPER PROTEIN PROTODERMAL FACTOR 2
'Dangshansuli' v1.0	Pbr000180.1	Pfam	PF00046	Homeodomain
'Dangshansuli' v1.0	Pbr000180.1	Pfam	PF01852	START domain
'Dangshansuli' v1.0	Pbr000180.1	ProSiteProfiles	PS50848	START domain profile.
'Dangshansuli' v1.0	Pbr000180.1	SMART	SM00234	START_1
'Dangshansuli' v1.0	Pbr000180.1	SMART	SM00389	HOX_1
'Dangshansuli' v1.0	Pbr000180.1	SUPERFAMILY	SSF46689	Homeodomain-like
'Dangshansuli' v1.0	Pbr000180.1	SUPERFAMILY	SSF55961	Bet v1-like
'Dangshansuli' v1.0	Pbr000182.1	CDD	cd00132	CRIB
'Dangshansuli' v1.0	Pbr000182.1	Gene3D	G3DSA:3.90.810.10	CRIB domain
'Dangshansuli' v1.0	Pbr000182.1	MobiDBLite	mobidb-lite	consensus disorder prediction
'Dangshansuli' v1.0	Pbr000182.1	PANTHER	PTHR46325	CRIB DOMAIN-CONTAINING PROTEIN RIC8
'Dangshansuli' v1.0	Pbr000182.1	PANTHER	PTHR46325:SF24	CRIB DOMAIN-CONTAINING PROTEIN RIC10-LIKE
'Dangshansuli' v1.0	Pbr000182.1	Pfam	PF00786	P21-Rho-binding domain
'Dangshansuli' v1.0	Pbr000182.1	ProSiteProfiles	PS50108	CRIB domain profile.
'Dangshansuli' v1.0	Pbr000182.1	SMART	SM00285	PBD_5
'Dangshansuli' v1.0	Pbr000183.1	CDD	cd15799	PMEI-like_4
'Dangshansuli' v1.0	Pbr000183.1	Gene3D	G3DSA:1.20.140.40	Invertase/pectin methylesterase inhibitor family protein
'Dangshansuli' v1.0	Pbr000183.1	Gene3D	G3DSA:2.160.20.10	-
'Dangshansuli' v1.0	Pbr000183.1	PANTHER	PTHR31707	PECTINESTERASE
'Dangshansuli' v1.0	Pbr000183.1	PANTHER	PTHR31707:SF226	PECTINESTERASE
'Dangshansuli' v1.0	Pbr000183.1	Pfam	PF01095	Pectinesterase
'Dangshansuli' v1.0	Pbr000183.1	Pfam	PF04043	Plant invertase/pectin methylesterase inhibitor
'Dangshansuli' v1.0	Pbr000183.1	ProSitePatterns	PS00503	Pectinesterase signature 2.
'Dangshansuli' v1.0	Pbr000183.1	ProSitePatterns	PS00800	Pectinesterase signature 1.
'Dangshansuli' v1.0	Pbr000183.1	SMART	SM00856	PMEI_2
'Dangshansuli' v1.0	Pbr000183.1	SUPERFAMILY	SSF101148	Plant invertase/pectin methylesterase inhibitor
'Dangshansuli' v1.0	Pbr000183.1	SUPERFAMILY	SSF51126	Pectin lyase-like
'Dangshansuli' v1.0	Pbr000183.1	TIGRFAM	TIGR01614	PME_inhib: pectinesterase inhibitor domain
'Dangshansuli' v1.0	Pbr000184.1	CDD	cd00780	NTF2
'Dangshansuli' v1.0	Pbr000184.1	Gene3D	G3DSA:3.10.450.50	-
'Dangshansuli' v1.0	Pbr000184.1	MobiDBLite	mobidb-lite	consensus disorder prediction
'Dangshansuli' v1.0	Pbr000184.1	PANTHER	PTHR12612	NUCLEAR TRANSPORT FACTOR 2
'Dangshansuli' v1.0	Pbr000184.1	PANTHER	PTHR12612:SF29	NTF2-LIKE PROTEIN
'Dangshansuli' v1.0	Pbr000184.1	Pfam	PF02136	Nuclear transport factor 2 (NTF2) domain
'Dangshansuli' v1.0	Pbr000184.1	ProSiteProfiles	PS50177	Nuclear transport factor 2 domain profile.
'Dangshansuli' v1.0	Pbr000184.1	SUPERFAMILY	SSF54427	NTF2-like
'Dangshansuli' v1.0	Pbr000185.1	Gene3D	G3DSA:3.40.30.10	Glutaredoxin
'Dangshansuli' v1.0	Pbr000185.1	PANTHER	PTHR12692	DOLICHYL-DIPHOSPHOOLIGOSACCHARIDE--PROTEIN GLYCOSYLTRANSFERASE-RELATED
'Dangshansuli' v1.0	Pbr000185.1	PANTHER	PTHR12692:SF5	DOLICHYL-DIPHOSPHOOLIGOSACCHARIDE--PROTEIN GLYCOSYLTRANSFERASE SUBUNIT 3B-RELATED
'Dangshansuli' v1.0	Pbr000185.1	Pfam	PF04756	OST3 / OST6 family; transporter family
'Dangshansuli' v1.0	Pbr000186.1	Gene3D	G3DSA:1.25.40.10	Tetratricopeptide repeat domain
'Dangshansuli' v1.0	Pbr000186.1	PANTHER	PTHR45613	PENTATRICOPEPTIDE REPEAT-CONTAINING PROTEIN
'Dangshansuli' v1.0	Pbr000186.1	PANTHER	PTHR45613:SF368	REPEAT-CONTAINING PROTEIN; PUTATIVE-RELATED
'Dangshansuli' v1.0	Pbr000186.1	Pfam	PF01535	PPR repeat
'Dangshansuli' v1.0	Pbr000186.1	Pfam	PF13041	PPR repeat family
'Dangshansuli' v1.0	Pbr000186.1	ProSiteProfiles	PS51375	Pentatricopeptide (PPR) repeat profile.
'Dangshansuli' v1.0	Pbr000186.1	TIGRFAM	TIGR00756	PPR: pentatricopeptide repeat domain
'Dangshansuli' v1.0	Pbr000187.1	CDD	cd02176	GH16_XET
'Dangshansuli' v1.0	Pbr000187.1	Gene3D	G3DSA:2.60.120.200	-
'Dangshansuli' v1.0	Pbr000187.1	PANTHER	PTHR31062:SF174	XYLOGLUCAN ENDOTRANSGLUCOSYLASE/HYDROLASE
'Dangshansuli' v1.0	Pbr000187.1	PANTHER	PTHR31062	XYLOGLUCAN ENDOTRANSGLUCOSYLASE/HYDROLASE PROTEIN 8-RELATED
'Dangshansuli' v1.0	Pbr000187.1	Pfam	PF00722	Glycosyl hydrolases family 16
'Dangshansuli' v1.0	Pbr000187.1	Pfam	PF06955	Xyloglucan endo-transglycosylase (XET) C-terminus
'Dangshansuli' v1.0	Pbr000187.1	PIRSF	PIRSF005604	EndGlu_transf
'Dangshansuli' v1.0	Pbr000187.1	PRINTS	PR00737	Glycosyl hydrolase family 16 signature
'Dangshansuli' v1.0	Pbr000187.1	ProSitePatterns	PS01034	Glycosyl hydrolases family 16 active sites.
'Dangshansuli' v1.0	Pbr000187.1	ProSiteProfiles	PS51257	Prokaryotic membrane lipoprotein lipid attachment site profile.
'Dangshansuli' v1.0	Pbr000187.1	ProSiteProfiles	PS51762	Glycosyl hydrolases family 16 (GH16) domain profile.
'Dangshansuli' v1.0	Pbr000187.1	SUPERFAMILY	SSF49899	Concanavalin A-like lectins/glucanases
'Dangshansuli' v1.0	Pbr000188.2	PANTHER	PTHR34278	PROTEIN THI031; PUTATIVE-RELATED
'Dangshansuli' v1.0	Pbr000188.2	PANTHER	PTHR34278:SF9	BNAA09G13610D PROTEIN
'Dangshansuli' v1.0	Pbr000188.2	Pfam	PF10235	Microtubule-associated protein CRIPT
'Dangshansuli' v1.0	Pbr000189.1	CDD	cd00167	SANT
'Dangshansuli' v1.0	Pbr000189.1	Gene3D	G3DSA:1.10.10.60	-
'Dangshansuli' v1.0	Pbr000189.1	MobiDBLite	mobidb-lite	consensus disorder prediction
'Dangshansuli' v1.0	Pbr000189.1	PANTHER	PTHR47998:SF28	MYB-LIKE TRANSCRIPTION FACTOR ETC1
'Dangshansuli' v1.0	Pbr000189.1	PANTHER	PTHR47998	TRANSCRIPTION FACTOR MYB51-LIKE ISOFORM X1
'Dangshansuli' v1.0	Pbr000189.1	Pfam	PF00249	Myb-like DNA-binding domain
'Dangshansuli' v1.0	Pbr000189.1	ProSiteProfiles	PS50090	Myb-like domain profile.
'Dangshansuli' v1.0	Pbr000189.1	ProSiteProfiles	PS51294	Myb-type HTH DNA-binding domain profile.
'Dangshansuli' v1.0	Pbr000189.1	SMART	SM00717	sant
'Dangshansuli' v1.0	Pbr000189.1	SUPERFAMILY	SSF46689	Homeodomain-like
'Dangshansuli' v1.0	Pbr000190.1	CDD	cd01803	Ubl_ubiquitin
'Dangshansuli' v1.0	Pbr000190.1	Gene3D	G3DSA:3.10.20.90	-
'Dangshansuli' v1.0	Pbr000190.1	PANTHER	PTHR10666:SF357	-
'Dangshansuli' v1.0	Pbr000190.1	PANTHER	PTHR10666	UBIQUITIN
'Dangshansuli' v1.0	Pbr000190.1	Pfam	PF00240	Ubiquitin family
'Dangshansuli' v1.0	Pbr000190.1	PRINTS	PR00348	Ubiquitin signature
'Dangshansuli' v1.0	Pbr000190.1	ProSitePatterns	PS00299	Ubiquitin domain signature.
'Dangshansuli' v1.0	Pbr000190.1	ProSiteProfiles	PS50053	Ubiquitin domain profile.
'Dangshansuli' v1.0	Pbr000190.1	SMART	SM00213	ubq_7
'Dangshansuli' v1.0	Pbr000190.1	SUPERFAMILY	SSF54236	Ubiquitin-like
'Dangshansuli' v1.0	Pbr000191.1	CDD	cd06257	DnaJ
'Dangshansuli' v1.0	Pbr000191.1	Gene3D	G3DSA:1.10.287.110	DnaJ domain
'Dangshansuli' v1.0	Pbr000191.1	PANTHER	PTHR44176	DNAJ HOMOLOG SUBFAMILY C MEMBER 25
'Dangshansuli' v1.0	Pbr000191.1	Pfam	PF00226	DnaJ domain
'Dangshansuli' v1.0	Pbr000191.1	PRINTS	PR00625	DnaJ domain signature
'Dangshansuli' v1.0	Pbr000191.1	ProSitePatterns	PS00636	Nt-dnaJ domain signature.
'Dangshansuli' v1.0	Pbr000191.1	ProSiteProfiles	PS50076	dnaJ domain profile.
'Dangshansuli' v1.0	Pbr000191.1	SMART	SM00271	dnaj_3
'Dangshansuli' v1.0	Pbr000191.1	SUPERFAMILY	SSF46565	Chaperone J-domain
'Dangshansuli' v1.0	Pbr000192.1	Coils	Coil	Coil
'Dangshansuli' v1.0	Pbr000192.1	Gene3D	G3DSA:2.60.120.330	-
'Dangshansuli' v1.0	Pbr000192.1	PANTHER	PTHR47990	2-OXOGLUTARATE (2OG) AND FE(II)-DEPENDENT OXYGENASE SUPERFAMILY PROTEIN-RELATED
'Dangshansuli' v1.0	Pbr000192.1	PANTHER	PTHR47990:SF13	GIBBERELLIN 2-BETA-DIOXYGENASE 8-LIKE
'Dangshansuli' v1.0	Pbr000192.1	Pfam	PF03171	2OG-Fe(II) oxygenase superfamily
'Dangshansuli' v1.0	Pbr000192.1	Pfam	PF14226	non-haem dioxygenase in morphine synthesis N-terminal
'Dangshansuli' v1.0	Pbr000192.1	ProSiteProfiles	PS51471	Fe(2 ) 2-oxoglutarate dioxygenase domain profile.
'Dangshansuli' v1.0	Pbr000192.1	SUPERFAMILY	SSF51197	Clavaminate synthase-like
'Dangshansuli' v1.0	Pbr000193.1	Hamap	MF_00921	Putative pyruvate; phosphate dikinase regulatory protein.
'Dangshansuli' v1.0	Pbr000193.1	MobiDBLite	mobidb-lite	consensus disorder prediction
'Dangshansuli' v1.0	Pbr000193.1	PANTHER	PTHR31756	PYRUVATE; PHOSPHATE DIKINASE REGULATORY PROTEIN 1; CHLOROPLASTIC
'Dangshansuli' v1.0	Pbr000193.1	Pfam	PF03618	Kinase/pyrophosphorylase
'Dangshansuli' v1.0	Pbr000194.1	MobiDBLite	mobidb-lite	consensus disorder prediction
'Dangshansuli' v1.0	Pbr000194.1	PANTHER	PTHR34064	OS04G0672300 PROTEIN
'Dangshansuli' v1.0	Pbr000194.1	PANTHER	PTHR34064:SF4	PROTEIN; PUTATIVE-RELATED
'Dangshansuli' v1.0	Pbr000195.1	PANTHER	PTHR31415	OS05G0367900 PROTEIN
'Dangshansuli' v1.0	Pbr000195.1	PANTHER	PTHR31415:SF3	LATE EMBRYOGENESIS ABUNDANT (LEA) HYDROXYPROLINE-RICH GLYCOPROTEIN FAMILY
'Dangshansuli' v1.0	Pbr000195.1	Pfam	PF03168	Late embryogenesis abundant protein
'Dangshansuli' v1.0	Pbr000196.1	PANTHER	PTHR31415	OS05G0367900 PROTEIN
'Dangshansuli' v1.0	Pbr000196.1	PANTHER	PTHR31415:SF89	PROTEIN NDR1-LIKE
'Dangshansuli' v1.0	Pbr000196.1	Pfam	PF03168	Late embryogenesis abundant protein
'Dangshansuli' v1.0	Pbr000197.1	CDD	cd03352	LbH_LpxD
'Dangshansuli' v1.0	Pbr000197.1	Gene3D	G3DSA:2.160.10.10	Hexapeptide repeat proteins
'Dangshansuli' v1.0	Pbr000197.1	PANTHER	PTHR43378	UDP-3-O-ACYLGLUCOSAMINE N-ACYLTRANSFERASE
'Dangshansuli' v1.0	Pbr000197.1	Pfam	PF00132	Bacterial transferase hexapeptide (six repeats)
'Dangshansuli' v1.0	Pbr000197.1	SUPERFAMILY	SSF51161	Trimeric LpxA-like enzymes
'Dangshansuli' v1.0	Pbr000197.1	TIGRFAM	TIGR01853	lipid_A_lpxD: UDP-3-O-[3-hydroxymyristoyl] glucosamine N-acyltransferase LpxD
'Dangshansuli' v1.0	Pbr000198.1	Gene3D	G3DSA:1.10.510.10	Transferase(Phosphotransferase) domain 1
'Dangshansuli' v1.0	Pbr000198.1	Gene3D	G3DSA:3.30.200.20	Phosphorylase Kinase; domain 1
'Dangshansuli' v1.0	Pbr000198.1	PANTHER	PTHR27002	RECEPTOR-LIKE SERINE/THREONINE-PROTEIN KINASE SD1-8
'Dangshansuli' v1.0	Pbr000198.1	PANTHER	PTHR27002:SF848	PROTEIN; PUTATIVE ISOFORM 1-RELATED
'Dangshansuli' v1.0	Pbr000198.1	Pfam	PF07714	Protein tyrosine and serine/threonine kinase
'Dangshansuli' v1.0	Pbr000198.1	ProSitePatterns	PS00107	Protein kinases ATP-binding region signature.
'Dangshansuli' v1.0	Pbr000198.1	ProSitePatterns	PS00108	Serine/Threonine protein kinases active-site signature.
'Dangshansuli' v1.0	Pbr000198.1	ProSiteProfiles	PS50011	Protein kinase domain profile.
'Dangshansuli' v1.0	Pbr000198.1	SMART	SM00220	serkin_6
'Dangshansuli' v1.0	Pbr000198.1	SUPERFAMILY	SSF56112	Protein kinase-like (PK-like)
'Dangshansuli' v1.0	Pbr000199.1	Gene3D	G3DSA:1.10.510.10	Transferase(Phosphotransferase) domain 1
'Dangshansuli' v1.0	Pbr000199.1	PANTHER	PTHR27002	RECEPTOR-LIKE SERINE/THREONINE-PROTEIN KINASE SD1-8
'Dangshansuli' v1.0	Pbr000199.1	PANTHER	PTHR27002:SF679	CYSTEINE-RICH RECEPTOR-LIKE KINASE
'Dangshansuli' v1.0	Pbr000200.1	PANTHER	PTHR14939	F-BOX ONLY PROTEIN 22
'Dangshansuli' v1.0	Pbr000200.1	PANTHER	PTHR14939:SF8	SKP2-LIKE; FIST C DOMAIN; FIST DOMAIN; N-TERMINAL ISOFORM 1
'Dangshansuli' v1.0	Pbr000201.1	Gene3D	G3DSA:1.10.510.10	Transferase(Phosphotransferase) domain 1
'Dangshansuli' v1.0	Pbr000201.1	Gene3D	G3DSA:3.30.200.20	Phosphorylase Kinase; domain 1
'Dangshansuli' v1.0	Pbr000201.1	Gene3D	G3DSA:3.30.430.20	-
'Dangshansuli' v1.0	Pbr000201.1	PANTHER	PTHR27002	RECEPTOR-LIKE SERINE/THREONINE-PROTEIN KINASE SD1-8
'Dangshansuli' v1.0	Pbr000201.1	PANTHER	PTHR27002:SF817	CYSTEINE-RICH RECEPTOR-KINASE-LIKE PROTEIN
'Dangshansuli' v1.0	Pbr000201.1	Pfam	PF00069	Protein kinase domain
'Dangshansuli' v1.0	Pbr000201.1	Pfam	PF01657	Salt stress response/antifungal
'Dangshansuli' v1.0	Pbr000201.1	ProSitePatterns	PS00107	Protein kinases ATP-binding region signature.
'Dangshansuli' v1.0	Pbr000201.1	ProSitePatterns	PS00108	Serine/Threonine protein kinases active-site signature.
'Dangshansuli' v1.0	Pbr000201.1	ProSiteProfiles	PS50011	Protein kinase domain profile.
'Dangshansuli' v1.0	Pbr000201.1	ProSiteProfiles	PS51473	Gnk2-homologous domain profile.
'Dangshansuli' v1.0	Pbr000201.1	SMART	SM00220	serkin_6
'Dangshansuli' v1.0	Pbr000201.1	SUPERFAMILY	SSF56112	Protein kinase-like (PK-like)
'Dangshansuli' v1.0	Pbr000202.1	Gene3D	G3DSA:1.10.510.10	Transferase(Phosphotransferase) domain 1
'Dangshansuli' v1.0	Pbr000202.1	Gene3D	G3DSA:3.30.430.20	-
'Dangshansuli' v1.0	Pbr000202.1	PANTHER	PTHR27002	RECEPTOR-LIKE SERINE/THREONINE-PROTEIN KINASE SD1-8
'Dangshansuli' v1.0	Pbr000202.1	PANTHER	PTHR27002:SF817	CYSTEINE-RICH RECEPTOR-KINASE-LIKE PROTEIN
'Dangshansuli' v1.0	Pbr000202.1	Pfam	PF01657	Salt stress response/antifungal
'Dangshansuli' v1.0	Pbr000202.1	Pfam	PF07714	Protein tyrosine and serine/threonine kinase
'Dangshansuli' v1.0	Pbr000202.1	ProSitePatterns	PS00107	Protein kinases ATP-binding region signature.
'Dangshansuli' v1.0	Pbr000202.1	ProSiteProfiles	PS50011	Protein kinase domain profile.
'Dangshansuli' v1.0	Pbr000202.1	ProSiteProfiles	PS51473	Gnk2-homologous domain profile.
'Dangshansuli' v1.0	Pbr000202.1	SMART	SM00219	tyrkin_6
'Dangshansuli' v1.0	Pbr000202.1	SUPERFAMILY	SSF56112	Protein kinase-like (PK-like)
'Dangshansuli' v1.0	Pbr000203.1	CDD	cd10017	B3_DNA
'Dangshansuli' v1.0	Pbr000203.1	Gene3D	G3DSA:2.40.330.10	-
'Dangshansuli' v1.0	Pbr000203.1	PANTHER	PTHR34269:SF11	TRANSCRIPTION FACTOR B3-DOMAIN FAMILY-RELATED
'Dangshansuli' v1.0	Pbr000203.1	PANTHER	PTHR34269	TRANSCRIPTION FACTOR B3-DOMAIN FAMILY-RELATED
'Dangshansuli' v1.0	Pbr000203.1	Pfam	PF02362	B3 DNA binding domain
'Dangshansuli' v1.0	Pbr000203.1	SMART	SM01019	B3_2
'Dangshansuli' v1.0	Pbr000203.1	SUPERFAMILY	SSF101936	DNA-binding pseudobarrel domain
'Dangshansuli' v1.0	Pbr000204.1	MobiDBLite	mobidb-lite	consensus disorder prediction
'Dangshansuli' v1.0	Pbr000205.4	CDD	cd14066	STKc_IRAK
'Dangshansuli' v1.0	Pbr000205.4	Gene3D	G3DSA:1.10.510.10	Transferase(Phosphotransferase) domain 1
'Dangshansuli' v1.0	Pbr000205.4	Gene3D	G3DSA:3.30.200.20	Phosphorylase Kinase; domain 1
'Dangshansuli' v1.0	Pbr000205.4	Gene3D	G3DSA:3.30.430.20	-
'Dangshansuli' v1.0	Pbr000205.4	PANTHER	PTHR27002	RECEPTOR-LIKE SERINE/THREONINE-PROTEIN KINASE SD1-8
'Dangshansuli' v1.0	Pbr000205.4	PANTHER	PTHR27002:SF817	CYSTEINE-RICH RECEPTOR-KINASE-LIKE PROTEIN
'Dangshansuli' v1.0	Pbr000205.4	Pfam	PF01657	Salt stress response/antifungal
'Dangshansuli' v1.0	Pbr000205.4	Pfam	PF07714	Protein tyrosine and serine/threonine kinase
'Dangshansuli' v1.0	Pbr000205.4	ProSitePatterns	PS00107	Protein kinases ATP-binding region signature.
'Dangshansuli' v1.0	Pbr000205.4	ProSitePatterns	PS00108	Serine/Threonine protein kinases active-site signature.
'Dangshansuli' v1.0	Pbr000205.4	ProSiteProfiles	PS50011	Protein kinase domain profile.
'Dangshansuli' v1.0	Pbr000205.4	ProSiteProfiles	PS51473	Gnk2-homologous domain profile.
'Dangshansuli' v1.0	Pbr000205.4	SMART	SM00220	serkin_6
'Dangshansuli' v1.0	Pbr000205.4	SUPERFAMILY	SSF56112	Protein kinase-like (PK-like)
'Dangshansuli' v1.0	Pbr000206.1	PANTHER	PTHR14255	CEREBLON
'Dangshansuli' v1.0	Pbr000206.1	PANTHER	PTHR14255:SF50	-
'Dangshansuli' v1.0	Pbr000206.1	Pfam	PF01925	Sulfite exporter TauE/SafE
'Dangshansuli' v1.0	Pbr000207.1	CDD	cd11446	bHLH_AtILR3_like
'Dangshansuli' v1.0	Pbr000207.1	Coils	Coil	Coil
'Dangshansuli' v1.0	Pbr000207.1	Gene3D	G3DSA:4.10.280.10	-
'Dangshansuli' v1.0	Pbr000207.1	MobiDBLite	mobidb-lite	consensus disorder prediction
'Dangshansuli' v1.0	Pbr000207.1	PANTHER	PTHR46133	BHLH TRANSCRIPTION FACTOR
'Dangshansuli' v1.0	Pbr000207.1	PANTHER	PTHR46133:SF23	TRANSCRIPTION FACTOR ILR3-LIKE
'Dangshansuli' v1.0	Pbr000207.1	Pfam	PF00010	Helix-loop-helix DNA-binding domain
'Dangshansuli' v1.0	Pbr000207.1	ProSiteProfiles	PS50888	Myc-type; basic helix-loop-helix (bHLH) domain profile.
'Dangshansuli' v1.0	Pbr000207.1	SMART	SM00353	finulus
'Dangshansuli' v1.0	Pbr000207.1	SUPERFAMILY	SSF47459	HLH; helix-loop-helix DNA-binding domain
'Dangshansuli' v1.0	Pbr000208.1	CDD	cd02947	TRX_family
'Dangshansuli' v1.0	Pbr000208.1	Gene3D	G3DSA:3.40.30.10	Glutaredoxin
'Dangshansuli' v1.0	Pbr000208.1	MobiDBLite	mobidb-lite	consensus disorder prediction
'Dangshansuli' v1.0	Pbr000208.1	PANTHER	PTHR10438:SF433	THIOREDOXIN-LIKE PROTEIN CXXS1
'Dangshansuli' v1.0	Pbr000208.1	PANTHER	PTHR10438	THIOREDOXIN
'Dangshansuli' v1.0	Pbr000208.1	Pfam	PF00085	Thioredoxin
'Dangshansuli' v1.0	Pbr000208.1	ProSiteProfiles	PS51352	Thioredoxin domain profile.
'Dangshansuli' v1.0	Pbr000208.1	SUPERFAMILY	SSF52833	Thioredoxin-like
'Dangshansuli' v1.0	Pbr000209.1	CDD	cd01366	KISc_C_terminal
'Dangshansuli' v1.0	Pbr000209.1	Coils	Coil	Coil
'Dangshansuli' v1.0	Pbr000209.1	Gene3D	G3DSA:1.10.287.1490	-
'Dangshansuli' v1.0	Pbr000209.1	Gene3D	G3DSA:3.40.850.10	Kinesin motor domain
'Dangshansuli' v1.0	Pbr000209.1	MobiDBLite	mobidb-lite	consensus disorder prediction
'Dangshansuli' v1.0	Pbr000209.1	PANTHER	PTHR47972	KINESIN-LIKE PROTEIN KLP-3
'Dangshansuli' v1.0	Pbr000209.1	PANTHER	PTHR47972:SF21	KINESIN-LIKE PROTEIN
'Dangshansuli' v1.0	Pbr000209.1	Pfam	PF00225	Kinesin motor domain
'Dangshansuli' v1.0	Pbr000209.1	PRINTS	PR00380	Kinesin heavy chain signature
'Dangshansuli' v1.0	Pbr000209.1	ProSitePatterns	PS00411	Kinesin motor domain signature.
'Dangshansuli' v1.0	Pbr000209.1	ProSiteProfiles	PS50067	Kinesin motor domain profile.
'Dangshansuli' v1.0	Pbr000209.1	SMART	SM00129	kinesin_4
'Dangshansuli' v1.0	Pbr000209.1	SUPERFAMILY	SSF52540	P-loop containing nucleoside triphosphate hydrolases
'Dangshansuli' v1.0	Pbr000210.1	Gene3D	G3DSA:1.20.120.290	-
'Dangshansuli' v1.0	Pbr000210.1	PANTHER	PTHR33399	OXYGEN-EVOLVING ENHANCER PROTEIN 3-1; CHLOROPLASTIC
'Dangshansuli' v1.0	Pbr000210.1	PANTHER	PTHR33399:SF3	OXYGEN-EVOLVING ENHANCER PROTEIN 3-1; CHLOROPLASTIC
'Dangshansuli' v1.0	Pbr000210.1	Pfam	PF05757	Oxygen evolving enhancer protein 3 (PsbQ)
'Dangshansuli' v1.0	Pbr000210.1	SUPERFAMILY	SSF101112	Oxygen-evolving enhancer protein 3;
'Dangshansuli' v1.0	Pbr000211.1	Gene3D	G3DSA:1.20.1280.50	-
'Dangshansuli' v1.0	Pbr000211.1	PANTHER	PTHR31790	OS02G0783600 PROTEIN
'Dangshansuli' v1.0	Pbr000211.1	PANTHER	PTHR31790:SF160	-
'Dangshansuli' v1.0	Pbr000211.1	Pfam	PF00646	F-box domain
'Dangshansuli' v1.0	Pbr000211.1	ProSiteProfiles	PS50181	F-box domain profile.
'Dangshansuli' v1.0	Pbr000211.1	SMART	SM00256	fbox_2
'Dangshansuli' v1.0	Pbr000211.1	SUPERFAMILY	SSF81383	F-box domain
'Dangshansuli' v1.0	Pbr000212.1	Coils	Coil	Coil
'Dangshansuli' v1.0	Pbr000212.1	Gene3D	G3DSA:1.20.1280.50	-
'Dangshansuli' v1.0	Pbr000212.1	PANTHER	PTHR31790	OS02G0783600 PROTEIN
'Dangshansuli' v1.0	Pbr000212.1	PANTHER	PTHR31790:SF160	-
'Dangshansuli' v1.0	Pbr000212.1	Pfam	PF00646	F-box domain
'Dangshansuli' v1.0	Pbr000212.1	ProSiteProfiles	PS50181	F-box domain profile.
'Dangshansuli' v1.0	Pbr000212.1	SMART	SM00256	fbox_2
'Dangshansuli' v1.0	Pbr000212.1	SUPERFAMILY	SSF81383	F-box domain
'Dangshansuli' v1.0	Pbr000213.1	Gene3D	G3DSA:1.20.1280.50	-
'Dangshansuli' v1.0	Pbr000213.1	PANTHER	PTHR31790	OS02G0783600 PROTEIN
'Dangshansuli' v1.0	Pbr000213.1	PANTHER	PTHR31790:SF160	-
'Dangshansuli' v1.0	Pbr000213.1	Pfam	PF12937	F-box-like
'Dangshansuli' v1.0	Pbr000213.1	ProSiteProfiles	PS50181	F-box domain profile.
'Dangshansuli' v1.0	Pbr000213.1	SMART	SM00256	fbox_2
'Dangshansuli' v1.0	Pbr000213.1	SUPERFAMILY	SSF81383	F-box domain
'Dangshansuli' v1.0	Pbr000214.1	MobiDBLite	mobidb-lite	consensus disorder prediction
'Dangshansuli' v1.0	Pbr000214.1	PANTHER	PTHR31662	BNAANNG10740D PROTEIN-RELATED
'Dangshansuli' v1.0	Pbr000214.1	PANTHER	PTHR31662:SF75	STOREKEEPER PROTEIN-LIKE
'Dangshansuli' v1.0	Pbr000214.1	Pfam	PF04504	Protein of unknown function; DUF573
'Dangshansuli' v1.0	Pbr000215.1	CDD	cd00074	H2A
'Dangshansuli' v1.0	Pbr000215.1	Gene3D	G3DSA:1.10.20.10	Histone; subunit A
'Dangshansuli' v1.0	Pbr000215.1	MobiDBLite	mobidb-lite	consensus disorder prediction
'Dangshansuli' v1.0	Pbr000215.1	PANTHER	PTHR23430	HISTONE H2A
'Dangshansuli' v1.0	Pbr000215.1	PANTHER	PTHR23430:SF286	HISTONE H2A.6
'Dangshansuli' v1.0	Pbr000215.1	Pfam	PF00125	Core histone H2A/H2B/H3/H4
'Dangshansuli' v1.0	Pbr000215.1	Pfam	PF16211	C-terminus of histone H2A
'Dangshansuli' v1.0	Pbr000215.1	PRINTS	PR00620	Histone H2A signature
'Dangshansuli' v1.0	Pbr000215.1	ProSitePatterns	PS00046	Histone H2A signature.
'Dangshansuli' v1.0	Pbr000215.1	SMART	SM00414	h2a4
'Dangshansuli' v1.0	Pbr000215.1	SUPERFAMILY	SSF47113	Histone-fold
'Dangshansuli' v1.0	Pbr000216.1	PANTHER	PTHR31769	OS07G0462200 PROTEIN-RELATED
'Dangshansuli' v1.0	Pbr000216.1	PANTHER	PTHR31769:SF14	PROTEIN; PUTATIVE-RELATED
'Dangshansuli' v1.0	Pbr000216.1	Pfam	PF06749	Protein of unknown function (DUF1218)
'Dangshansuli' v1.0	Pbr000217.1	CDD	cd08958	FR_SDR_e
'Dangshansuli' v1.0	Pbr000217.1	Gene3D	G3DSA:3.40.50.720	-
'Dangshansuli' v1.0	Pbr000217.1	PANTHER	PTHR10366	NAD DEPENDENT EPIMERASE/DEHYDRATASE
'Dangshansuli' v1.0	Pbr000217.1	PANTHER	PTHR10366:SF288	ANTHOCYANIDIN REDUCTASE
'Dangshansuli' v1.0	Pbr000217.1	Pfam	PF01370	NAD dependent epimerase/dehydratase family
'Dangshansuli' v1.0	Pbr000217.1	SUPERFAMILY	SSF51735	NAD(P)-binding Rossmann-fold domains
'Dangshansuli' v1.0	Pbr000218.1	CDD	cd08958	FR_SDR_e
'Dangshansuli' v1.0	Pbr000218.1	Gene3D	G3DSA:3.40.50.720	-
'Dangshansuli' v1.0	Pbr000218.1	PANTHER	PTHR10366	NAD DEPENDENT EPIMERASE/DEHYDRATASE
'Dangshansuli' v1.0	Pbr000218.1	PANTHER	PTHR10366:SF288	ANTHOCYANIDIN REDUCTASE
'Dangshansuli' v1.0	Pbr000218.1	Pfam	PF01370	NAD dependent epimerase/dehydratase family
'Dangshansuli' v1.0	Pbr000218.1	SUPERFAMILY	SSF51735	NAD(P)-binding Rossmann-fold domains
'Dangshansuli' v1.0	Pbr000219.1	Gene3D	G3DSA:1.10.510.10	Transferase(Phosphotransferase) domain 1
'Dangshansuli' v1.0	Pbr000219.1	MobiDBLite	mobidb-lite	consensus disorder prediction
'Dangshansuli' v1.0	Pbr000219.1	PANTHER	PTHR27001	OS01G0253100 PROTEIN
'Dangshansuli' v1.0	Pbr000219.1	PANTHER	PTHR27001:SF847	DUAL-SPECIFICITY KINASE DOMAIN PROTEIN
'Dangshansuli' v1.0	Pbr000219.1	Pfam	PF00069	Protein kinase domain
'Dangshansuli' v1.0	Pbr000219.1	ProSitePatterns	PS00108	Serine/Threonine protein kinases active-site signature.
'Dangshansuli' v1.0	Pbr000219.1	ProSiteProfiles	PS50011	Protein kinase domain profile.
'Dangshansuli' v1.0	Pbr000219.1	SMART	SM00220	serkin_6
'Dangshansuli' v1.0	Pbr000219.1	SUPERFAMILY	SSF56112	Protein kinase-like (PK-like)
'Dangshansuli' v1.0	Pbr000220.1	MobiDBLite	mobidb-lite	consensus disorder prediction
'Dangshansuli' v1.0	Pbr000220.1	PANTHER	PTHR32091	EUKARYOTIC TRANSLATION INITIATION FACTOR 4B
'Dangshansuli' v1.0	Pbr000220.1	PANTHER	PTHR32091:SF4	OS07G0546100 PROTEIN
'Dangshansuli' v1.0	Pbr000221.1	Gene3D	G3DSA:3.30.710.10	Potassium Channel Kv1.1; Chain A
'Dangshansuli' v1.0	Pbr000221.1	PANTHER	PTHR32370	OS12G0117600 PROTEIN
'Dangshansuli' v1.0	Pbr000221.1	PANTHER	PTHR32370:SF76	PHOTOTROPIC-RESPONSIVE NPH3 FAMILY PROTEIN
'Dangshansuli' v1.0	Pbr000221.1	Pfam	PF03000	NPH3 family
'Dangshansuli' v1.0	Pbr000221.1	ProSiteProfiles	PS50097	BTB domain profile.
'Dangshansuli' v1.0	Pbr000221.1	ProSiteProfiles	PS51649	NPH3 domain profile.
'Dangshansuli' v1.0	Pbr000221.1	SMART	SM00225	BTB_4
'Dangshansuli' v1.0	Pbr000221.1	SUPERFAMILY	SSF54695	POZ domain
'Dangshansuli' v1.0	Pbr000222.1	CDD	cd00065	FYVE_like_SF
'Dangshansuli' v1.0	Pbr000222.1	Coils	Coil	Coil
'Dangshansuli' v1.0	Pbr000222.1	Gene3D	G3DSA:3.30.40.10	Zinc/RING finger domain; C3HC4 (zinc finger)
'Dangshansuli' v1.0	Pbr000222.1	MobiDBLite	mobidb-lite	consensus disorder prediction
'Dangshansuli' v1.0	Pbr000222.1	PANTHER	PTHR47553	MYOSIN-11
'Dangshansuli' v1.0	Pbr000222.1	Pfam	PF01363	FYVE zinc finger
'Dangshansuli' v1.0	Pbr000222.1	ProSiteProfiles	PS50178	Zinc finger FYVE/FYVE-related type profile.
'Dangshansuli' v1.0	Pbr000222.1	SMART	SM00028	tpr_5
'Dangshansuli' v1.0	Pbr000222.1	SMART	SM00064	fyve_4
'Dangshansuli' v1.0	Pbr000222.1	SUPERFAMILY	SSF48452	TPR-like
'Dangshansuli' v1.0	Pbr000222.1	SUPERFAMILY	SSF57903	FYVE/PHD zinc finger
'Dangshansuli' v1.0	Pbr000223.1	CDD	cd00684	Terpene_cyclase_plant_C1
'Dangshansuli' v1.0	Pbr000223.1	Gene3D	G3DSA:1.10.600.10	Farnesyl Diphosphate Synthase
'Dangshansuli' v1.0	Pbr000223.1	Gene3D	G3DSA:1.50.10.130	-
'Dangshansuli' v1.0	Pbr000223.1	PANTHER	PTHR31225	OS04G0344100 PROTEIN-RELATED
'Dangshansuli' v1.0	Pbr000223.1	PANTHER	PTHR31225:SF148	(3S;6E)-NEROLIDOL SYNTHASE 2; CHLOROPLASTIC/MITOCHONDRIAL-LIKE
'Dangshansuli' v1.0	Pbr000223.1	Pfam	PF01397	Terpene synthase; N-terminal domain
'Dangshansuli' v1.0	Pbr000223.1	Pfam	PF03936	Terpene synthase family; metal binding domain
'Dangshansuli' v1.0	Pbr000223.1	SFLD	SFLDG01019	Terpene Cyclase Like 1 C Terminal Domain
'Dangshansuli' v1.0	Pbr000223.1	SFLD	SFLDS00005	Isoprenoid Synthase Type I
'Dangshansuli' v1.0	Pbr000223.1	SUPERFAMILY	SSF48239	Terpenoid cyclases/Protein prenyltransferases
'Dangshansuli' v1.0	Pbr000223.1	SUPERFAMILY	SSF48576	Terpenoid synthases
'Dangshansuli' v1.0	Pbr000224.1	CDD	cd00684	Terpene_cyclase_plant_C1
'Dangshansuli' v1.0	Pbr000224.1	Gene3D	G3DSA:1.10.600.10	Farnesyl Diphosphate Synthase
'Dangshansuli' v1.0	Pbr000224.1	Gene3D	G3DSA:1.50.10.130	-
'Dangshansuli' v1.0	Pbr000224.1	PANTHER	PTHR31225	OS04G0344100 PROTEIN-RELATED
'Dangshansuli' v1.0	Pbr000224.1	PANTHER	PTHR31225:SF148	(3S;6E)-NEROLIDOL SYNTHASE 2; CHLOROPLASTIC/MITOCHONDRIAL-LIKE
'Dangshansuli' v1.0	Pbr000224.1	Pfam	PF01397	Terpene synthase; N-terminal domain
'Dangshansuli' v1.0	Pbr000224.1	Pfam	PF03936	Terpene synthase family; metal binding domain
'Dangshansuli' v1.0	Pbr000224.1	SFLD	SFLDG01019	Terpene Cyclase Like 1 C Terminal Domain
'Dangshansuli' v1.0	Pbr000224.1	SFLD	SFLDS00005	Isoprenoid Synthase Type I
'Dangshansuli' v1.0	Pbr000224.1	SUPERFAMILY	SSF48239	Terpenoid cyclases/Protein prenyltransferases
'Dangshansuli' v1.0	Pbr000224.1	SUPERFAMILY	SSF48576	Terpenoid synthases
'Dangshansuli' v1.0	Pbr000225.1	Coils	Coil	Coil
'Dangshansuli' v1.0	Pbr000225.1	Gene3D	G3DSA:4.10.280.10	-
'Dangshansuli' v1.0	Pbr000225.1	PANTHER	PTHR31945:SF20	TRANSCRIPTION FACTOR DYT1
'Dangshansuli' v1.0	Pbr000225.1	PANTHER	PTHR31945	TRANSCRIPTION FACTOR SCREAM2-RELATED
'Dangshansuli' v1.0	Pbr000225.1	SUPERFAMILY	SSF47459	HLH; helix-loop-helix DNA-binding domain
'Dangshansuli' v1.0	Pbr000226.1	Gene3D	G3DSA:2.30.240.10	-
'Dangshansuli' v1.0	Pbr000226.1	PANTHER	PTHR31676:SF28	PROTEIN; PUTATIVE-RELATED
'Dangshansuli' v1.0	Pbr000226.1	PANTHER	PTHR31676	T31J12.3 PROTEIN-RELATED
'Dangshansuli' v1.0	Pbr000226.1	Pfam	PF04398	Protein of unknown function; DUF538
'Dangshansuli' v1.0	Pbr000226.1	SUPERFAMILY	SSF141562	At5g01610-like
'Dangshansuli' v1.0	Pbr000227.1	MobiDBLite	mobidb-lite	consensus disorder prediction
'Dangshansuli' v1.0	Pbr000227.1	PANTHER	PTHR33971	OS06G0232000 PROTEIN
'Dangshansuli' v1.0	Pbr000227.1	PANTHER	PTHR33971:SF3	OS02G0743600 PROTEIN
'Dangshansuli' v1.0	Pbr000228.1	CDD	cd11393	bHLH_AtbHLH_like
'Dangshansuli' v1.0	Pbr000228.1	Gene3D	G3DSA:4.10.280.10	-
'Dangshansuli' v1.0	Pbr000228.1	MobiDBLite	mobidb-lite	consensus disorder prediction
'Dangshansuli' v1.0	Pbr000228.1	PANTHER	PTHR16223:SF238	TRANSCRIPTION FACTOR BHLH114
'Dangshansuli' v1.0	Pbr000228.1	PANTHER	PTHR16223	TRANSCRIPTION FACTOR BHLH83-RELATED
'Dangshansuli' v1.0	Pbr000228.1	ProSiteProfiles	PS50888	Myc-type; basic helix-loop-helix (bHLH) domain profile.
'Dangshansuli' v1.0	Pbr000228.1	SMART	SM00353	finulus
'Dangshansuli' v1.0	Pbr000228.1	SUPERFAMILY	SSF47459	HLH; helix-loop-helix DNA-binding domain
'Dangshansuli' v1.0	Pbr000229.1	Gene3D	G3DSA:3.40.50.360	-
'Dangshansuli' v1.0	Pbr000229.1	PANTHER	PTHR30546	FLAVODOXIN-RELATED PROTEIN WRBA-RELATED
'Dangshansuli' v1.0	Pbr000229.1	PANTHER	PTHR30546:SF29	NAD(P)H DEHYDROGENASE (QUINONE) FQR1-LIKE
'Dangshansuli' v1.0	Pbr000229.1	Pfam	PF03358	NADPH-dependent FMN reductase
'Dangshansuli' v1.0	Pbr000229.1	ProSiteProfiles	PS50902	Flavodoxin-like domain profile.
'Dangshansuli' v1.0	Pbr000229.1	SUPERFAMILY	SSF52218	Flavoproteins
'Dangshansuli' v1.0	Pbr000229.1	TIGRFAM	TIGR01755	flav_wrbA: NAD(P)H:quinone oxidoreductase; type IV
'Dangshansuli' v1.0	Pbr000230.1	CDD	cd16664	RING-Ubox_PUB
'Dangshansuli' v1.0	Pbr000230.1	Gene3D	G3DSA:1.25.10.10	-
'Dangshansuli' v1.0	Pbr000230.1	Gene3D	G3DSA:3.30.40.10	Zinc/RING finger domain; C3HC4 (zinc finger)
'Dangshansuli' v1.0	Pbr000230.1	MobiDBLite	mobidb-lite	consensus disorder prediction
'Dangshansuli' v1.0	Pbr000230.1	PANTHER	PTHR23315:SF112	U-BOX DOMAIN-CONTAINING PROTEIN 8
'Dangshansuli' v1.0	Pbr000230.1	PANTHER	PTHR23315	U BOX DOMAIN-CONTAINING
'Dangshansuli' v1.0	Pbr000230.1	Pfam	PF04564	U-box domain
'Dangshansuli' v1.0	Pbr000230.1	ProSiteProfiles	PS51698	U-box domain profile.
'Dangshansuli' v1.0	Pbr000230.1	SMART	SM00185	arm_5
'Dangshansuli' v1.0	Pbr000230.1	SMART	SM00504	Ubox_2
'Dangshansuli' v1.0	Pbr000230.1	SUPERFAMILY	SSF48371	ARM repeat
'Dangshansuli' v1.0	Pbr000230.1	SUPERFAMILY	SSF57850	RING/U-box
'Dangshansuli' v1.0	Pbr000231.1	CDD	cd00028	B_lectin
'Dangshansuli' v1.0	Pbr000231.1	CDD	cd01098	PAN_AP_plant
'Dangshansuli' v1.0	Pbr000231.1	CDD	cd14066	STKc_IRAK
'Dangshansuli' v1.0	Pbr000231.1	Gene3D	G3DSA:1.10.510.10	Transferase(Phosphotransferase) domain 1
'Dangshansuli' v1.0	Pbr000231.1	Gene3D	G3DSA:2.90.10.10	-
'Dangshansuli' v1.0	Pbr000231.1	Gene3D	G3DSA:3.30.200.20	Phosphorylase Kinase; domain 1
'Dangshansuli' v1.0	Pbr000231.1	PANTHER	PTHR27002	RECEPTOR-LIKE SERINE/THREONINE-PROTEIN KINASE SD1-8
'Dangshansuli' v1.0	Pbr000231.1	PANTHER	PTHR27002:SF747	G-TYPE LECTIN S-RECEPTOR-LIKE SERINE/THREONINE-PROTEIN KINASE RKS1
'Dangshansuli' v1.0	Pbr000231.1	Pfam	PF00954	S-locus glycoprotein domain
'Dangshansuli' v1.0	Pbr000231.1	Pfam	PF01453	D-mannose binding lectin
'Dangshansuli' v1.0	Pbr000231.1	Pfam	PF07714	Protein tyrosine and serine/threonine kinase
'Dangshansuli' v1.0	Pbr000231.1	Pfam	PF08276	PAN-like domain
'Dangshansuli' v1.0	Pbr000231.1	PIRSF	PIRSF000641	SRK
'Dangshansuli' v1.0	Pbr000231.1	ProSitePatterns	PS00107	Protein kinases ATP-binding region signature.
'Dangshansuli' v1.0	Pbr000231.1	ProSitePatterns	PS00108	Serine/Threonine protein kinases active-site signature.
'Dangshansuli' v1.0	Pbr000231.1	ProSiteProfiles	PS50011	Protein kinase domain profile.
'Dangshansuli' v1.0	Pbr000231.1	ProSiteProfiles	PS50927	Bulb-type lectin domain profile.
'Dangshansuli' v1.0	Pbr000231.1	ProSiteProfiles	PS50948	PAN/Apple domain profile.
'Dangshansuli' v1.0	Pbr000231.1	SMART	SM00108	blect_4
'Dangshansuli' v1.0	Pbr000231.1	SMART	SM00220	serkin_6
'Dangshansuli' v1.0	Pbr000231.1	SMART	SM00473	ntp_6
'Dangshansuli' v1.0	Pbr000231.1	SUPERFAMILY	SSF51110	alpha-D-mannose-specific plant lectins
'Dangshansuli' v1.0	Pbr000231.1	SUPERFAMILY	SSF56112	Protein kinase-like (PK-like)
'Dangshansuli' v1.0	Pbr000232.1	CDD	cd00028	B_lectin
'Dangshansuli' v1.0	Pbr000232.1	CDD	cd01098	PAN_AP_plant
'Dangshansuli' v1.0	Pbr000232.1	Gene3D	G3DSA:1.10.510.10	Transferase(Phosphotransferase) domain 1
'Dangshansuli' v1.0	Pbr000232.1	Gene3D	G3DSA:2.90.10.10	-
'Dangshansuli' v1.0	Pbr000232.1	Gene3D	G3DSA:3.30.200.20	Phosphorylase Kinase; domain 1
'Dangshansuli' v1.0	Pbr000232.1	PANTHER	PTHR32444	-
'Dangshansuli' v1.0	Pbr000232.1	PANTHER	PTHR32444:SF130	GLYCOPROTEIN S13; PUTATIVE-RELATED
'Dangshansuli' v1.0	Pbr000232.1	Pfam	PF00954	S-locus glycoprotein domain
'Dangshansuli' v1.0	Pbr000232.1	Pfam	PF01453	D-mannose binding lectin
'Dangshansuli' v1.0	Pbr000232.1	Pfam	PF07714	Protein tyrosine and serine/threonine kinase
'Dangshansuli' v1.0	Pbr000232.1	Pfam	PF08276	PAN-like domain
'Dangshansuli' v1.0	Pbr000232.1	Pfam	PF11883	Domain of unknown function (DUF3403)
'Dangshansuli' v1.0	Pbr000232.1	PIRSF	PIRSF000641	SRK
'Dangshansuli' v1.0	Pbr000232.1	ProSitePatterns	PS00107	Protein kinases ATP-binding region signature.
'Dangshansuli' v1.0	Pbr000232.1	ProSiteProfiles	PS50011	Protein kinase domain profile.
'Dangshansuli' v1.0	Pbr000232.1	ProSiteProfiles	PS50026	EGF-like domain profile.
'Dangshansuli' v1.0	Pbr000232.1	ProSiteProfiles	PS50927	Bulb-type lectin domain profile.
'Dangshansuli' v1.0	Pbr000232.1	ProSiteProfiles	PS50948	PAN/Apple domain profile.
'Dangshansuli' v1.0	Pbr000232.1	SMART	SM00108	blect_4
'Dangshansuli' v1.0	Pbr000232.1	SMART	SM00473	ntp_6
'Dangshansuli' v1.0	Pbr000232.1	SUPERFAMILY	SSF51110	alpha-D-mannose-specific plant lectins
'Dangshansuli' v1.0	Pbr000232.1	SUPERFAMILY	SSF56112	Protein kinase-like (PK-like)
'Dangshansuli' v1.0	Pbr000233.1	Gene3D	G3DSA:1.10.510.10	Transferase(Phosphotransferase) domain 1
'Dangshansuli' v1.0	Pbr000233.1	PANTHER	PTHR27002	RECEPTOR-LIKE SERINE/THREONINE-PROTEIN KINASE SD1-8
'Dangshansuli' v1.0	Pbr000233.1	PANTHER	PTHR27002:SF747	G-TYPE LECTIN S-RECEPTOR-LIKE SERINE/THREONINE-PROTEIN KINASE RKS1
'Dangshansuli' v1.0	Pbr000233.1	Pfam	PF07714	Protein tyrosine and serine/threonine kinase
'Dangshansuli' v1.0	Pbr000233.1	Pfam	PF11883	Domain of unknown function (DUF3403)
'Dangshansuli' v1.0	Pbr000233.1	ProSiteProfiles	PS50011	Protein kinase domain profile.
'Dangshansuli' v1.0	Pbr000233.1	SUPERFAMILY	SSF56112	Protein kinase-like (PK-like)
'Dangshansuli' v1.0	Pbr000234.1	CDD	cd00028	B_lectin
'Dangshansuli' v1.0	Pbr000234.1	CDD	cd01098	PAN_AP_plant
'Dangshansuli' v1.0	Pbr000234.1	CDD	cd14066	STKc_IRAK
'Dangshansuli' v1.0	Pbr000234.1	Gene3D	G3DSA:1.10.510.10	Transferase(Phosphotransferase) domain 1
'Dangshansuli' v1.0	Pbr000234.1	Gene3D	G3DSA:2.90.10.10	-
'Dangshansuli' v1.0	Pbr000234.1	Gene3D	G3DSA:3.30.200.20	Phosphorylase Kinase; domain 1
'Dangshansuli' v1.0	Pbr000234.1	PANTHER	PTHR32444	-
'Dangshansuli' v1.0	Pbr000234.1	PANTHER	PTHR32444:SF130	GLYCOPROTEIN S13; PUTATIVE-RELATED
'Dangshansuli' v1.0	Pbr000234.1	Pfam	PF00954	S-locus glycoprotein domain
'Dangshansuli' v1.0	Pbr000234.1	Pfam	PF01453	D-mannose binding lectin
'Dangshansuli' v1.0	Pbr000234.1	Pfam	PF07714	Protein tyrosine and serine/threonine kinase
'Dangshansuli' v1.0	Pbr000234.1	Pfam	PF08276	PAN-like domain
'Dangshansuli' v1.0	Pbr000234.1	Pfam	PF11883	Domain of unknown function (DUF3403)
'Dangshansuli' v1.0	Pbr000234.1	PIRSF	PIRSF000641	SRK
'Dangshansuli' v1.0	Pbr000234.1	ProSitePatterns	PS00107	Protein kinases ATP-binding region signature.
'Dangshansuli' v1.0	Pbr000234.1	ProSitePatterns	PS00108	Serine/Threonine protein kinases active-site signature.
'Dangshansuli' v1.0	Pbr000234.1	ProSiteProfiles	PS50011	Protein kinase domain profile.
'Dangshansuli' v1.0	Pbr000234.1	ProSiteProfiles	PS50927	Bulb-type lectin domain profile.
'Dangshansuli' v1.0	Pbr000234.1	ProSiteProfiles	PS50948	PAN/Apple domain profile.
'Dangshansuli' v1.0	Pbr000234.1	SMART	SM00108	blect_4
'Dangshansuli' v1.0	Pbr000234.1	SMART	SM00220	serkin_6
'Dangshansuli' v1.0	Pbr000234.1	SMART	SM00473	ntp_6
'Dangshansuli' v1.0	Pbr000234.1	SUPERFAMILY	SSF51110	alpha-D-mannose-specific plant lectins
'Dangshansuli' v1.0	Pbr000234.1	SUPERFAMILY	SSF56112	Protein kinase-like (PK-like)
'Dangshansuli' v1.0	Pbr000235.1	CDD	cd01098	PAN_AP_plant
'Dangshansuli' v1.0	Pbr000235.1	Gene3D	G3DSA:3.30.200.20	Phosphorylase Kinase; domain 1
'Dangshansuli' v1.0	Pbr000235.1	PANTHER	PTHR32444	-
'Dangshansuli' v1.0	Pbr000235.1	PANTHER	PTHR32444:SF116	S-LOCUS GLYCOPROTEIN DOMAIN; PAN/APPLE DOMAIN PROTEIN-RELATED
'Dangshansuli' v1.0	Pbr000235.1	Pfam	PF00954	S-locus glycoprotein domain
'Dangshansuli' v1.0	Pbr000235.1	Pfam	PF08276	PAN-like domain
'Dangshansuli' v1.0	Pbr000235.1	Pfam	PF11883	Domain of unknown function (DUF3403)
'Dangshansuli' v1.0	Pbr000235.1	ProSiteProfiles	PS50948	PAN/Apple domain profile.
'Dangshansuli' v1.0	Pbr000235.1	SMART	SM00473	ntp_6
'Dangshansuli' v1.0	Pbr000236.1	CDD	cd00028	B_lectin
'Dangshansuli' v1.0	Pbr000236.1	CDD	cd00054	EGF_CA
'Dangshansuli' v1.0	Pbr000236.1	CDD	cd01098	PAN_AP_plant
'Dangshansuli' v1.0	Pbr000236.1	Gene3D	G3DSA:1.10.510.10	Transferase(Phosphotransferase) domain 1
'Dangshansuli' v1.0	Pbr000236.1	Gene3D	G3DSA:2.90.10.10	-
'Dangshansuli' v1.0	Pbr000236.1	Gene3D	G3DSA:3.30.200.20	Phosphorylase Kinase; domain 1
'Dangshansuli' v1.0	Pbr000236.1	MobiDBLite	mobidb-lite	consensus disorder prediction
'Dangshansuli' v1.0	Pbr000236.1	PANTHER	PTHR32444	-
'Dangshansuli' v1.0	Pbr000236.1	PANTHER	PTHR32444:SF130	GLYCOPROTEIN S13; PUTATIVE-RELATED
'Dangshansuli' v1.0	Pbr000236.1	Pfam	PF00954	S-locus glycoprotein domain
'Dangshansuli' v1.0	Pbr000236.1	Pfam	PF01453	D-mannose binding lectin
'Dangshansuli' v1.0	Pbr000236.1	Pfam	PF07714	Protein tyrosine and serine/threonine kinase
'Dangshansuli' v1.0	Pbr000236.1	Pfam	PF08276	PAN-like domain
'Dangshansuli' v1.0	Pbr000236.1	Pfam	PF11883	Domain of unknown function (DUF3403)
'Dangshansuli' v1.0	Pbr000236.1	PIRSF	PIRSF000641	SRK
'Dangshansuli' v1.0	Pbr000236.1	ProSitePatterns	PS00107	Protein kinases ATP-binding region signature.
'Dangshansuli' v1.0	Pbr000236.1	ProSiteProfiles	PS50011	Protein kinase domain profile.
'Dangshansuli' v1.0	Pbr000236.1	ProSiteProfiles	PS50927	Bulb-type lectin domain profile.
'Dangshansuli' v1.0	Pbr000236.1	ProSiteProfiles	PS50948	PAN/Apple domain profile.
'Dangshansuli' v1.0	Pbr000236.1	SMART	SM00108	blect_4
'Dangshansuli' v1.0	Pbr000236.1	SMART	SM00473	ntp_6
'Dangshansuli' v1.0	Pbr000236.1	SUPERFAMILY	SSF51110	alpha-D-mannose-specific plant lectins
'Dangshansuli' v1.0	Pbr000236.1	SUPERFAMILY	SSF56112	Protein kinase-like (PK-like)
'Dangshansuli' v1.0	Pbr000237.1	Gene3D	G3DSA:1.10.510.10	Transferase(Phosphotransferase) domain 1
'Dangshansuli' v1.0	Pbr000237.1	Gene3D	G3DSA:3.30.200.20	Phosphorylase Kinase; domain 1
'Dangshansuli' v1.0	Pbr000237.1	PANTHER	PTHR27002	RECEPTOR-LIKE SERINE/THREONINE-PROTEIN KINASE SD1-8
'Dangshansuli' v1.0	Pbr000237.1	PANTHER	PTHR27002:SF747	G-TYPE LECTIN S-RECEPTOR-LIKE SERINE/THREONINE-PROTEIN KINASE RKS1
'Dangshansuli' v1.0	Pbr000237.1	Pfam	PF07714	Protein tyrosine and serine/threonine kinase
'Dangshansuli' v1.0	Pbr000237.1	Pfam	PF11883	Domain of unknown function (DUF3403)
'Dangshansuli' v1.0	Pbr000237.1	SMART	SM00219	tyrkin_6
'Dangshansuli' v1.0	Pbr000237.1	SUPERFAMILY	SSF56112	Protein kinase-like (PK-like)
'Dangshansuli' v1.0	Pbr000238.1	CDD	cd00028	B_lectin
'Dangshansuli' v1.0	Pbr000238.1	CDD	cd01098	PAN_AP_plant
'Dangshansuli' v1.0	Pbr000238.1	Gene3D	G3DSA:1.10.510.10	Transferase(Phosphotransferase) domain 1
'Dangshansuli' v1.0	Pbr000238.1	Gene3D	G3DSA:2.90.10.10	-
'Dangshansuli' v1.0	Pbr000238.1	Gene3D	G3DSA:3.30.200.20	Phosphorylase Kinase; domain 1
'Dangshansuli' v1.0	Pbr000238.1	MobiDBLite	mobidb-lite	consensus disorder prediction
'Dangshansuli' v1.0	Pbr000238.1	PANTHER	PTHR32444	-
'Dangshansuli' v1.0	Pbr000238.1	PANTHER	PTHR32444:SF130	GLYCOPROTEIN S13; PUTATIVE-RELATED
'Dangshansuli' v1.0	Pbr000238.1	Pfam	PF00954	S-locus glycoprotein domain
'Dangshansuli' v1.0	Pbr000238.1	Pfam	PF01453	D-mannose binding lectin
'Dangshansuli' v1.0	Pbr000238.1	Pfam	PF07714	Protein tyrosine and serine/threonine kinase
'Dangshansuli' v1.0	Pbr000238.1	Pfam	PF08276	PAN-like domain
'Dangshansuli' v1.0	Pbr000238.1	Pfam	PF11883	Domain of unknown function (DUF3403)
'Dangshansuli' v1.0	Pbr000238.1	PIRSF	PIRSF000641	SRK
'Dangshansuli' v1.0	Pbr000238.1	ProSitePatterns	PS00107	Protein kinases ATP-binding region signature.
'Dangshansuli' v1.0	Pbr000238.1	ProSiteProfiles	PS50011	Protein kinase domain profile.
'Dangshansuli' v1.0	Pbr000238.1	ProSiteProfiles	PS50927	Bulb-type lectin domain profile.
'Dangshansuli' v1.0	Pbr000238.1	ProSiteProfiles	PS50948	PAN/Apple domain profile.
'Dangshansuli' v1.0	Pbr000238.1	SMART	SM00108	blect_4
'Dangshansuli' v1.0	Pbr000238.1	SMART	SM00473	ntp_6
'Dangshansuli' v1.0	Pbr000238.1	SUPERFAMILY	SSF51110	alpha-D-mannose-specific plant lectins
'Dangshansuli' v1.0	Pbr000238.1	SUPERFAMILY	SSF56112	Protein kinase-like (PK-like)
'Dangshansuli' v1.0	Pbr000239.1	CDD	cd01098	PAN_AP_plant
'Dangshansuli' v1.0	Pbr000239.1	Gene3D	G3DSA:1.10.510.10	Transferase(Phosphotransferase) domain 1
'Dangshansuli' v1.0	Pbr000239.1	PANTHER	PTHR27002	RECEPTOR-LIKE SERINE/THREONINE-PROTEIN KINASE SD1-8
'Dangshansuli' v1.0	Pbr000239.1	PANTHER	PTHR27002:SF747	G-TYPE LECTIN S-RECEPTOR-LIKE SERINE/THREONINE-PROTEIN KINASE RKS1
'Dangshansuli' v1.0	Pbr000239.1	Pfam	PF08276	PAN-like domain
'Dangshansuli' v1.0	Pbr000239.1	Pfam	PF11883	Domain of unknown function (DUF3403)
'Dangshansuli' v1.0	Pbr000239.1	ProSiteProfiles	PS50948	PAN/Apple domain profile.
'Dangshansuli' v1.0	Pbr000239.1	SUPERFAMILY	SSF56112	Protein kinase-like (PK-like)
'Dangshansuli' v1.0	Pbr000240.1	CDD	cd00028	B_lectin
'Dangshansuli' v1.0	Pbr000240.1	CDD	cd01098	PAN_AP_plant
'Dangshansuli' v1.0	Pbr000240.1	CDD	cd14066	STKc_IRAK
'Dangshansuli' v1.0	Pbr000240.1	Gene3D	G3DSA:1.10.510.10	Transferase(Phosphotransferase) domain 1
'Dangshansuli' v1.0	Pbr000240.1	Gene3D	G3DSA:2.90.10.10	-
'Dangshansuli' v1.0	Pbr000240.1	Gene3D	G3DSA:3.30.200.20	Phosphorylase Kinase; domain 1
'Dangshansuli' v1.0	Pbr000240.1	PANTHER	PTHR27002	RECEPTOR-LIKE SERINE/THREONINE-PROTEIN KINASE SD1-8
'Dangshansuli' v1.0	Pbr000240.1	PANTHER	PTHR27002:SF747	G-TYPE LECTIN S-RECEPTOR-LIKE SERINE/THREONINE-PROTEIN KINASE RKS1
'Dangshansuli' v1.0	Pbr000240.1	Pfam	PF00954	S-locus glycoprotein domain
'Dangshansuli' v1.0	Pbr000240.1	Pfam	PF01453	D-mannose binding lectin
'Dangshansuli' v1.0	Pbr000240.1	Pfam	PF07714	Protein tyrosine and serine/threonine kinase
'Dangshansuli' v1.0	Pbr000240.1	Pfam	PF08276	PAN-like domain
'Dangshansuli' v1.0	Pbr000240.1	Pfam	PF11883	Domain of unknown function (DUF3403)
'Dangshansuli' v1.0	Pbr000240.1	PIRSF	PIRSF000641	SRK
'Dangshansuli' v1.0	Pbr000240.1	ProSitePatterns	PS00107	Protein kinases ATP-binding region signature.
'Dangshansuli' v1.0	Pbr000240.1	ProSitePatterns	PS00108	Serine/Threonine protein kinases active-site signature.
'Dangshansuli' v1.0	Pbr000240.1	ProSiteProfiles	PS50011	Protein kinase domain profile.
'Dangshansuli' v1.0	Pbr000240.1	ProSiteProfiles	PS50927	Bulb-type lectin domain profile.
'Dangshansuli' v1.0	Pbr000240.1	ProSiteProfiles	PS50948	PAN/Apple domain profile.
'Dangshansuli' v1.0	Pbr000240.1	SMART	SM00108	blect_4
'Dangshansuli' v1.0	Pbr000240.1	SMART	SM00220	serkin_6
'Dangshansuli' v1.0	Pbr000240.1	SMART	SM00473	ntp_6
'Dangshansuli' v1.0	Pbr000240.1	SUPERFAMILY	SSF51110	alpha-D-mannose-specific plant lectins
'Dangshansuli' v1.0	Pbr000240.1	SUPERFAMILY	SSF56112	Protein kinase-like (PK-like)
'Dangshansuli' v1.0	Pbr000241.1	PANTHER	PTHR27002	RECEPTOR-LIKE SERINE/THREONINE-PROTEIN KINASE SD1-8
'Dangshansuli' v1.0	Pbr000241.1	PANTHER	PTHR27002:SF747	G-TYPE LECTIN S-RECEPTOR-LIKE SERINE/THREONINE-PROTEIN KINASE RKS1
'Dangshansuli' v1.0	Pbr000241.1	Pfam	PF11883	Domain of unknown function (DUF3403)
'Dangshansuli' v1.0	Pbr000242.1	CDD	cd01098	PAN_AP_plant
'Dangshansuli' v1.0	Pbr000242.1	Gene3D	G3DSA:2.90.10.10	-
'Dangshansuli' v1.0	Pbr000242.1	Gene3D	G3DSA:3.50.4.10	Hepatocyte Growth Factor
'Dangshansuli' v1.0	Pbr000242.1	PANTHER	PTHR32444	-
'Dangshansuli' v1.0	Pbr000242.1	PANTHER	PTHR32444:SF63	G-TYPE LECTIN S-RECEPTOR-LIKE SERINE/THREONINE-PROTEIN KINASE RKS1
'Dangshansuli' v1.0	Pbr000242.1	Pfam	PF00954	S-locus glycoprotein domain
'Dangshansuli' v1.0	Pbr000242.1	Pfam	PF01453	D-mannose binding lectin
'Dangshansuli' v1.0	Pbr000242.1	Pfam	PF08276	PAN-like domain
'Dangshansuli' v1.0	Pbr000242.1	ProSiteProfiles	PS50927	Bulb-type lectin domain profile.
'Dangshansuli' v1.0	Pbr000242.1	ProSiteProfiles	PS50948	PAN/Apple domain profile.
'Dangshansuli' v1.0	Pbr000242.1	SMART	SM00473	ntp_6
'Dangshansuli' v1.0	Pbr000242.1	SUPERFAMILY	SSF51110	alpha-D-mannose-specific plant lectins
'Dangshansuli' v1.0	Pbr000243.1	Gene3D	G3DSA:1.10.510.10	Transferase(Phosphotransferase) domain 1
'Dangshansuli' v1.0	Pbr000243.1	Gene3D	G3DSA:3.30.200.20	Phosphorylase Kinase; domain 1
'Dangshansuli' v1.0	Pbr000243.1	PANTHER	PTHR27002	RECEPTOR-LIKE SERINE/THREONINE-PROTEIN KINASE SD1-8
'Dangshansuli' v1.0	Pbr000243.1	PANTHER	PTHR27002:SF747	G-TYPE LECTIN S-RECEPTOR-LIKE SERINE/THREONINE-PROTEIN KINASE RKS1
'Dangshansuli' v1.0	Pbr000243.1	Pfam	PF07714	Protein tyrosine and serine/threonine kinase
'Dangshansuli' v1.0	Pbr000243.1	Pfam	PF11883	Domain of unknown function (DUF3403)
'Dangshansuli' v1.0	Pbr000243.1	ProSitePatterns	PS00108	Serine/Threonine protein kinases active-site signature.
'Dangshansuli' v1.0	Pbr000243.1	ProSiteProfiles	PS50011	Protein kinase domain profile.
'Dangshansuli' v1.0	Pbr000243.1	SMART	SM00220	serkin_6
'Dangshansuli' v1.0	Pbr000243.1	SUPERFAMILY	SSF56112	Protein kinase-like (PK-like)
'Dangshansuli' v1.0	Pbr000244.1	Gene3D	G3DSA:1.10.510.10	Transferase(Phosphotransferase) domain 1
'Dangshansuli' v1.0	Pbr000244.1	PANTHER	PTHR27002	RECEPTOR-LIKE SERINE/THREONINE-PROTEIN KINASE SD1-8
'Dangshansuli' v1.0	Pbr000244.1	PANTHER	PTHR27002:SF747	G-TYPE LECTIN S-RECEPTOR-LIKE SERINE/THREONINE-PROTEIN KINASE RKS1
'Dangshansuli' v1.0	Pbr000244.1	Pfam	PF07714	Protein tyrosine and serine/threonine kinase
'Dangshansuli' v1.0	Pbr000244.1	Pfam	PF11883	Domain of unknown function (DUF3403)
'Dangshansuli' v1.0	Pbr000244.1	SUPERFAMILY	SSF56112	Protein kinase-like (PK-like)
'Dangshansuli' v1.0	Pbr000245.1	SUPERFAMILY	SSF56112	Protein kinase-like (PK-like)
'Dangshansuli' v1.0	Pbr000246.9	CDD	cd00028	B_lectin
'Dangshansuli' v1.0	Pbr000246.9	CDD	cd01098	PAN_AP_plant
'Dangshansuli' v1.0	Pbr000246.9	CDD	cd14066	STKc_IRAK
'Dangshansuli' v1.0	Pbr000246.9	Gene3D	G3DSA:1.10.510.10	Transferase(Phosphotransferase) domain 1
'Dangshansuli' v1.0	Pbr000246.9	Gene3D	G3DSA:2.90.10.10	-
'Dangshansuli' v1.0	Pbr000246.9	Gene3D	G3DSA:3.30.200.20	Phosphorylase Kinase; domain 1
'Dangshansuli' v1.0	Pbr000246.9	PANTHER	PTHR32444	-
'Dangshansuli' v1.0	Pbr000246.9	PANTHER	PTHR32444:SF66	-
'Dangshansuli' v1.0	Pbr000246.9	Pfam	PF00954	S-locus glycoprotein domain
'Dangshansuli' v1.0	Pbr000246.9	Pfam	PF01453	D-mannose binding lectin
'Dangshansuli' v1.0	Pbr000246.9	Pfam	PF07714	Protein tyrosine and serine/threonine kinase
'Dangshansuli' v1.0	Pbr000246.9	Pfam	PF08276	PAN-like domain
'Dangshansuli' v1.0	Pbr000246.9	ProSitePatterns	PS00108	Serine/Threonine protein kinases active-site signature.
'Dangshansuli' v1.0	Pbr000246.9	ProSiteProfiles	PS50011	Protein kinase domain profile.
'Dangshansuli' v1.0	Pbr000246.9	ProSiteProfiles	PS50026	EGF-like domain profile.
'Dangshansuli' v1.0	Pbr000246.9	ProSiteProfiles	PS50927	Bulb-type lectin domain profile.
'Dangshansuli' v1.0	Pbr000246.9	ProSiteProfiles	PS50948	PAN/Apple domain profile.
'Dangshansuli' v1.0	Pbr000246.9	SMART	SM00108	blect_4
'Dangshansuli' v1.0	Pbr000246.9	SMART	SM00220	serkin_6
'Dangshansuli' v1.0	Pbr000246.9	SMART	SM00473	ntp_6
'Dangshansuli' v1.0	Pbr000246.9	SUPERFAMILY	SSF51110	alpha-D-mannose-specific plant lectins
'Dangshansuli' v1.0	Pbr000246.9	SUPERFAMILY	SSF56112	Protein kinase-like (PK-like)
'Dangshansuli' v1.0	Pbr000248.1	CDD	cd00028	B_lectin
'Dangshansuli' v1.0	Pbr000248.1	CDD	cd01098	PAN_AP_plant
'Dangshansuli' v1.0	Pbr000248.1	CDD	cd14066	STKc_IRAK
'Dangshansuli' v1.0	Pbr000248.1	Gene3D	G3DSA:1.10.510.10	Transferase(Phosphotransferase) domain 1
'Dangshansuli' v1.0	Pbr000248.1	Gene3D	G3DSA:2.90.10.10	-
'Dangshansuli' v1.0	Pbr000248.1	Gene3D	G3DSA:3.30.200.20	Phosphorylase Kinase; domain 1
'Dangshansuli' v1.0	Pbr000248.1	PANTHER	PTHR32444	-
'Dangshansuli' v1.0	Pbr000248.1	PANTHER	PTHR32444:SF66	-
'Dangshansuli' v1.0	Pbr000248.1	Pfam	PF00069	Protein kinase domain
'Dangshansuli' v1.0	Pbr000248.1	Pfam	PF00954	S-locus glycoprotein domain
'Dangshansuli' v1.0	Pbr000248.1	Pfam	PF01453	D-mannose binding lectin
'Dangshansuli' v1.0	Pbr000248.1	Pfam	PF07714	Protein tyrosine and serine/threonine kinase
'Dangshansuli' v1.0	Pbr000248.1	Pfam	PF08276	PAN-like domain
'Dangshansuli' v1.0	Pbr000248.1	ProSitePatterns	PS00108	Serine/Threonine protein kinases active-site signature.
'Dangshansuli' v1.0	Pbr000248.1	ProSiteProfiles	PS50011	Protein kinase domain profile.
'Dangshansuli' v1.0	Pbr000248.1	ProSiteProfiles	PS50026	EGF-like domain profile.
'Dangshansuli' v1.0	Pbr000248.1	ProSiteProfiles	PS50927	Bulb-type lectin domain profile.
'Dangshansuli' v1.0	Pbr000248.1	ProSiteProfiles	PS50948	PAN/Apple domain profile.
'Dangshansuli' v1.0	Pbr000248.1	SMART	SM00108	blect_4
'Dangshansuli' v1.0	Pbr000248.1	SMART	SM00220	serkin_6
'Dangshansuli' v1.0	Pbr000248.1	SMART	SM00473	ntp_6
'Dangshansuli' v1.0	Pbr000248.1	SUPERFAMILY	SSF51110	alpha-D-mannose-specific plant lectins
'Dangshansuli' v1.0	Pbr000248.1	SUPERFAMILY	SSF56112	Protein kinase-like (PK-like)
'Dangshansuli' v1.0	Pbr000249.2	CDD	cd00028	B_lectin
'Dangshansuli' v1.0	Pbr000249.2	CDD	cd01098	PAN_AP_plant
'Dangshansuli' v1.0	Pbr000249.2	Gene3D	G3DSA:1.10.510.10	Transferase(Phosphotransferase) domain 1
'Dangshansuli' v1.0	Pbr000249.2	Gene3D	G3DSA:2.90.10.10	-
'Dangshansuli' v1.0	Pbr000249.2	Gene3D	G3DSA:3.30.200.20	Phosphorylase Kinase; domain 1
'Dangshansuli' v1.0	Pbr000249.2	PANTHER	PTHR32444	-
'Dangshansuli' v1.0	Pbr000249.2	PANTHER	PTHR32444:SF66	-
'Dangshansuli' v1.0	Pbr000249.2	Pfam	PF00954	S-locus glycoprotein domain
'Dangshansuli' v1.0	Pbr000249.2	Pfam	PF01453	D-mannose binding lectin
'Dangshansuli' v1.0	Pbr000249.2	Pfam	PF07714	Protein tyrosine and serine/threonine kinase
'Dangshansuli' v1.0	Pbr000249.2	Pfam	PF08276	PAN-like domain
'Dangshansuli' v1.0	Pbr000249.2	ProSiteProfiles	PS50011	Protein kinase domain profile.
'Dangshansuli' v1.0	Pbr000249.2	ProSiteProfiles	PS50927	Bulb-type lectin domain profile.
'Dangshansuli' v1.0	Pbr000249.2	ProSiteProfiles	PS50948	PAN/Apple domain profile.
'Dangshansuli' v1.0	Pbr000249.2	SMART	SM00108	blect_4
'Dangshansuli' v1.0	Pbr000249.2	SMART	SM00473	ntp_6
'Dangshansuli' v1.0	Pbr000249.2	SUPERFAMILY	SSF51110	alpha-D-mannose-specific plant lectins
'Dangshansuli' v1.0	Pbr000249.2	SUPERFAMILY	SSF56112	Protein kinase-like (PK-like)
'Dangshansuli' v1.0	Pbr000250.1	CDD	cd00028	B_lectin
'Dangshansuli' v1.0	Pbr000250.1	CDD	cd01098	PAN_AP_plant
'Dangshansuli' v1.0	Pbr000250.1	CDD	cd14066	STKc_IRAK
'Dangshansuli' v1.0	Pbr000250.1	Gene3D	G3DSA:1.10.510.10	Transferase(Phosphotransferase) domain 1
'Dangshansuli' v1.0	Pbr000250.1	Gene3D	G3DSA:2.90.10.10	-
'Dangshansuli' v1.0	Pbr000250.1	Gene3D	G3DSA:3.30.200.20	Phosphorylase Kinase; domain 1
'Dangshansuli' v1.0	Pbr000250.1	PANTHER	PTHR32444	-
'Dangshansuli' v1.0	Pbr000250.1	PANTHER	PTHR32444:SF66	-
'Dangshansuli' v1.0	Pbr000250.1	Pfam	PF00954	S-locus glycoprotein domain
'Dangshansuli' v1.0	Pbr000250.1	Pfam	PF01453	D-mannose binding lectin
'Dangshansuli' v1.0	Pbr000250.1	Pfam	PF07714	Protein tyrosine and serine/threonine kinase
'Dangshansuli' v1.0	Pbr000250.1	Pfam	PF08276	PAN-like domain
'Dangshansuli' v1.0	Pbr000250.1	ProSitePatterns	PS00108	Serine/Threonine protein kinases active-site signature.
'Dangshansuli' v1.0	Pbr000250.1	ProSiteProfiles	PS50011	Protein kinase domain profile.
'Dangshansuli' v1.0	Pbr000250.1	ProSiteProfiles	PS50927	Bulb-type lectin domain profile.
'Dangshansuli' v1.0	Pbr000250.1	ProSiteProfiles	PS50948	PAN/Apple domain profile.
'Dangshansuli' v1.0	Pbr000250.1	SMART	SM00108	blect_4
'Dangshansuli' v1.0	Pbr000250.1	SMART	SM00220	serkin_6
'Dangshansuli' v1.0	Pbr000250.1	SMART	SM00473	ntp_6
'Dangshansuli' v1.0	Pbr000250.1	SUPERFAMILY	SSF51110	alpha-D-mannose-specific plant lectins
'Dangshansuli' v1.0	Pbr000250.1	SUPERFAMILY	SSF56112	Protein kinase-like (PK-like)
'Dangshansuli' v1.0	Pbr000251.1	CDD	cd00028	B_lectin
'Dangshansuli' v1.0	Pbr000251.1	CDD	cd01098	PAN_AP_plant
'Dangshansuli' v1.0	Pbr000251.1	CDD	cd14066	STKc_IRAK
'Dangshansuli' v1.0	Pbr000251.1	Gene3D	G3DSA:1.10.510.10	Transferase(Phosphotransferase) domain 1
'Dangshansuli' v1.0	Pbr000251.1	Gene3D	G3DSA:2.90.10.10	-
'Dangshansuli' v1.0	Pbr000251.1	Gene3D	G3DSA:3.30.200.20	Phosphorylase Kinase; domain 1
'Dangshansuli' v1.0	Pbr000251.1	PANTHER	PTHR47973	CYSTEINE-RICH RECEPTOR-LIKE PROTEIN KINASE 3
'Dangshansuli' v1.0	Pbr000251.1	PANTHER	PTHR47973:SF4	G-TYPE LECTIN S-RECEPTOR-LIKE SERINE/THREONINE-KINASE
'Dangshansuli' v1.0	Pbr000251.1	Pfam	PF00954	S-locus glycoprotein domain
'Dangshansuli' v1.0	Pbr000251.1	Pfam	PF01453	D-mannose binding lectin
'Dangshansuli' v1.0	Pbr000251.1	Pfam	PF07714	Protein tyrosine and serine/threonine kinase
'Dangshansuli' v1.0	Pbr000251.1	Pfam	PF08276	PAN-like domain
'Dangshansuli' v1.0	Pbr000251.1	PIRSF	PIRSF000641	SRK
'Dangshansuli' v1.0	Pbr000251.1	ProSitePatterns	PS00107	Protein kinases ATP-binding region signature.
'Dangshansuli' v1.0	Pbr000251.1	ProSitePatterns	PS00108	Serine/Threonine protein kinases active-site signature.
'Dangshansuli' v1.0	Pbr000251.1	ProSiteProfiles	PS50011	Protein kinase domain profile.
'Dangshansuli' v1.0	Pbr000251.1	ProSiteProfiles	PS50026	EGF-like domain profile.
'Dangshansuli' v1.0	Pbr000251.1	ProSiteProfiles	PS50927	Bulb-type lectin domain profile.
'Dangshansuli' v1.0	Pbr000251.1	ProSiteProfiles	PS50948	PAN/Apple domain profile.
'Dangshansuli' v1.0	Pbr000251.1	SMART	SM00108	blect_4
'Dangshansuli' v1.0	Pbr000251.1	SMART	SM00220	serkin_6
'Dangshansuli' v1.0	Pbr000251.1	SMART	SM00473	ntp_6
'Dangshansuli' v1.0	Pbr000251.1	SUPERFAMILY	SSF51110	alpha-D-mannose-specific plant lectins
'Dangshansuli' v1.0	Pbr000251.1	SUPERFAMILY	SSF56112	Protein kinase-like (PK-like)
'Dangshansuli' v1.0	Pbr000252.1	Gene3D	G3DSA:1.10.238.10	-
'Dangshansuli' v1.0	Pbr000252.1	PANTHER	PTHR47319	CALCIUM-BINDING PROTEIN KIC
'Dangshansuli' v1.0	Pbr000252.1	PANTHER	PTHR47319:SF22	CALCIUM-BINDING EF-HAND PROTEIN
'Dangshansuli' v1.0	Pbr000252.1	Pfam	PF13833	EF-hand domain pair
'Dangshansuli' v1.0	Pbr000252.1	ProSitePatterns	PS00018	EF-hand calcium-binding domain.
'Dangshansuli' v1.0	Pbr000252.1	ProSiteProfiles	PS50222	EF-hand calcium-binding domain profile.
'Dangshansuli' v1.0	Pbr000252.1	SMART	SM00054	efh_1
'Dangshansuli' v1.0	Pbr000252.1	SUPERFAMILY	SSF47473	EF-hand
'Dangshansuli' v1.0	Pbr000254.1	Gene3D	G3DSA:1.10.238.10	-
'Dangshansuli' v1.0	Pbr000254.1	PANTHER	PTHR47319	CALCIUM-BINDING PROTEIN KIC
'Dangshansuli' v1.0	Pbr000254.1	PANTHER	PTHR47319:SF22	CALCIUM-BINDING EF-HAND PROTEIN
'Dangshansuli' v1.0	Pbr000254.1	Pfam	PF13833	EF-hand domain pair
'Dangshansuli' v1.0	Pbr000254.1	ProSitePatterns	PS00018	EF-hand calcium-binding domain.
'Dangshansuli' v1.0	Pbr000254.1	ProSiteProfiles	PS50222	EF-hand calcium-binding domain profile.
'Dangshansuli' v1.0	Pbr000254.1	SUPERFAMILY	SSF47473	EF-hand
'Dangshansuli' v1.0	Pbr000255.1	CDD	cd19821	Bbox1_BBX-like
'Dangshansuli' v1.0	Pbr000255.1	MobiDBLite	mobidb-lite	consensus disorder prediction
'Dangshansuli' v1.0	Pbr000255.1	PANTHER	PTHR31717:SF95	B-BOX TYPE ZINC FINGER PROTEIN
'Dangshansuli' v1.0	Pbr000255.1	PANTHER	PTHR31717	ZINC FINGER PROTEIN CONSTANS-LIKE 10
'Dangshansuli' v1.0	Pbr000255.1	Pfam	PF00643	B-box zinc finger
'Dangshansuli' v1.0	Pbr000255.1	ProSiteProfiles	PS50119	Zinc finger B-box type profile.
'Dangshansuli' v1.0	Pbr000255.1	SMART	SM00336	bboxneu5
'Dangshansuli' v1.0	Pbr000256.1	CDD	cd00293	USP_Like
'Dangshansuli' v1.0	Pbr000256.1	Gene3D	G3DSA:3.40.50.620	HUPs
'Dangshansuli' v1.0	Pbr000256.1	MobiDBLite	mobidb-lite	consensus disorder prediction
'Dangshansuli' v1.0	Pbr000256.1	PANTHER	PTHR31966	OS01G0783500 PROTEIN
'Dangshansuli' v1.0	Pbr000256.1	PANTHER	PTHR31966:SF22	UNIVERSAL STRESS PROTEIN MT2085-LIKE
'Dangshansuli' v1.0	Pbr000256.1	Pfam	PF00582	Universal stress protein family
'Dangshansuli' v1.0	Pbr000256.1	PRINTS	PR01438	Universal stress protein signature
'Dangshansuli' v1.0	Pbr000256.1	SUPERFAMILY	SSF52402	Adenine nucleotide alpha hydrolases-like
'Dangshansuli' v1.0	Pbr000257.1	CDD	cd16513	RING1-HC_LONFs
'Dangshansuli' v1.0	Pbr000257.1	Coils	Coil	Coil
'Dangshansuli' v1.0	Pbr000257.1	Gene3D	G3DSA:3.30.40.10	Zinc/RING finger domain; C3HC4 (zinc finger)
'Dangshansuli' v1.0	Pbr000257.1	PANTHER	PTHR13063	ENOS INTERACTING PROTEIN
'Dangshansuli' v1.0	Pbr000257.1	Pfam	PF04641	Rtf2 RING-finger
'Dangshansuli' v1.0	Pbr000257.1	Pfam	PF15906	Zinc-finger of nitric oxide synthase-interacting protein
'Dangshansuli' v1.0	Pbr000257.1	PIRSF	PIRSF023577	NOSIP
'Dangshansuli' v1.0	Pbr000257.1	ProSitePatterns	PS00518	Zinc finger RING-type signature.
'Dangshansuli' v1.0	Pbr000257.1	ProSiteProfiles	PS50089	Zinc finger RING-type profile.
'Dangshansuli' v1.0	Pbr000257.1	SUPERFAMILY	SSF57850	RING/U-box
'Dangshansuli' v1.0	Pbr000258.2	PANTHER	PTHR15907	DUF614 FAMILY PROTEIN-RELATED
'Dangshansuli' v1.0	Pbr000258.2	PANTHER	PTHR15907:SF118	DUF614 FAMILY PROTEIN
'Dangshansuli' v1.0	Pbr000258.2	Pfam	PF04749	PLAC8 family
'Dangshansuli' v1.0	Pbr000258.2	TIGRFAM	TIGR01571	A_thal_Cys_rich: uncharacterized Cys-rich domain
'Dangshansuli' v1.0	Pbr000259.1	CDD	cd00028	B_lectin
'Dangshansuli' v1.0	Pbr000259.1	CDD	cd01098	PAN_AP_plant
'Dangshansuli' v1.0	Pbr000259.1	Gene3D	G3DSA:2.90.10.10	-
'Dangshansuli' v1.0	Pbr000259.1	Gene3D	G3DSA:3.30.200.20	Phosphorylase Kinase; domain 1
'Dangshansuli' v1.0	Pbr000259.1	PANTHER	PTHR32444	-
'Dangshansuli' v1.0	Pbr000259.1	PANTHER	PTHR32444:SF130	GLYCOPROTEIN S13; PUTATIVE-RELATED
'Dangshansuli' v1.0	Pbr000259.1	Pfam	PF00954	S-locus glycoprotein domain
'Dangshansuli' v1.0	Pbr000259.1	Pfam	PF01453	D-mannose binding lectin
'Dangshansuli' v1.0	Pbr000259.1	Pfam	PF08276	PAN-like domain
'Dangshansuli' v1.0	Pbr000259.1	ProSiteProfiles	PS50927	Bulb-type lectin domain profile.
'Dangshansuli' v1.0	Pbr000259.1	ProSiteProfiles	PS50948	PAN/Apple domain profile.
'Dangshansuli' v1.0	Pbr000259.1	SMART	SM00108	blect_4
'Dangshansuli' v1.0	Pbr000259.1	SMART	SM00473	ntp_6
'Dangshansuli' v1.0	Pbr000259.1	SUPERFAMILY	SSF51110	alpha-D-mannose-specific plant lectins
'Dangshansuli' v1.0	Pbr000259.1	SUPERFAMILY	SSF56112	Protein kinase-like (PK-like)
'Dangshansuli' v1.0	Pbr000260.1	Gene3D	G3DSA:2.70.98.10	-
'Dangshansuli' v1.0	Pbr000260.1	Gene3D	G3DSA:3.20.20.80	Glycosidases
'Dangshansuli' v1.0	Pbr000260.1	PANTHER	PTHR11122	APOSPORY-ASSOCIATED PROTEIN C-RELATED
'Dangshansuli' v1.0	Pbr000260.1	PANTHER	PTHR11122:SF41	GLUCOSE-6-PHOSPHATE 1-EPIMERASE
'Dangshansuli' v1.0	Pbr000260.1	Pfam	PF01263	Aldose 1-epimerase
'Dangshansuli' v1.0	Pbr000260.1	Pfam	PF01301	Glycosyl hydrolases family 35
'Dangshansuli' v1.0	Pbr000260.1	SUPERFAMILY	SSF51445	(Trans)glycosidases
'Dangshansuli' v1.0	Pbr000260.1	SUPERFAMILY	SSF56112	Protein kinase-like (PK-like)
'Dangshansuli' v1.0	Pbr000260.1	SUPERFAMILY	SSF74650	Galactose mutarotase-like
'Dangshansuli' v1.0	Pbr000261.1	CDD	cd00167	SANT
'Dangshansuli' v1.0	Pbr000261.1	Gene3D	G3DSA:1.10.10.60	-
'Dangshansuli' v1.0	Pbr000261.1	PANTHER	PTHR47997	MYB DOMAIN PROTEIN 55
'Dangshansuli' v1.0	Pbr000261.1	PANTHER	PTHR47997:SF28	MYB-RELATED PROTEIN 308-LIKE
'Dangshansuli' v1.0	Pbr000261.1	Pfam	PF00249	Myb-like DNA-binding domain
'Dangshansuli' v1.0	Pbr000261.1	ProSiteProfiles	PS50090	Myb-like domain profile.
'Dangshansuli' v1.0	Pbr000261.1	ProSiteProfiles	PS51294	Myb-type HTH DNA-binding domain profile.
'Dangshansuli' v1.0	Pbr000261.1	SMART	SM00717	sant
'Dangshansuli' v1.0	Pbr000261.1	SUPERFAMILY	SSF46689	Homeodomain-like
'Dangshansuli' v1.0	Pbr000262.1	MobiDBLite	mobidb-lite	consensus disorder prediction
'Dangshansuli' v1.0	Pbr000262.1	PANTHER	PTHR31325	OS01G0798800 PROTEIN-RELATED
'Dangshansuli' v1.0	Pbr000262.1	PANTHER	PTHR31325:SF198	PROTEIN; PUTATIVE (DUF594)-RELATED
'Dangshansuli' v1.0	Pbr000262.1	Pfam	PF04578	Protein of unknown function; DUF594
'Dangshansuli' v1.0	Pbr000262.1	Pfam	PF13968	Domain of unknown function (DUF4220)
'Dangshansuli' v1.0	Pbr000263.1	CDD	cd00043	CYCLIN
'Dangshansuli' v1.0	Pbr000263.1	Gene3D	G3DSA:1.10.472.10	-
'Dangshansuli' v1.0	Pbr000263.1	PANTHER	PTHR10177	CYCLINS
'Dangshansuli' v1.0	Pbr000263.1	PANTHER	PTHR10177:SF188	CYCLIN-D6-1-RELATED
'Dangshansuli' v1.0	Pbr000263.1	Pfam	PF00134	Cyclin; N-terminal domain
'Dangshansuli' v1.0	Pbr000263.1	Pfam	PF02984	Cyclin; C-terminal domain
'Dangshansuli' v1.0	Pbr000263.1	SMART	SM00385	cyclin_7
'Dangshansuli' v1.0	Pbr000263.1	SMART	SM01332	Cyclin_C_2
'Dangshansuli' v1.0	Pbr000263.1	SUPERFAMILY	SSF47954	Cyclin-like
'Dangshansuli' v1.0	Pbr000264.1	CDD	cd06410	PB1_UP2
'Dangshansuli' v1.0	Pbr000264.1	Gene3D	G3DSA:3.10.20.90	-
'Dangshansuli' v1.0	Pbr000264.1	MobiDBLite	mobidb-lite	consensus disorder prediction
'Dangshansuli' v1.0	Pbr000264.1	PANTHER	PTHR31066	OS05G0427100 PROTEIN-RELATED
'Dangshansuli' v1.0	Pbr000264.1	PANTHER	PTHR31066:SF33	OCTICOSAPEPTIDE/PHOX/BEM1P
'Dangshansuli' v1.0	Pbr000264.1	Pfam	PF00564	PB1 domain
'Dangshansuli' v1.0	Pbr000264.1	SMART	SM00666	PB1_new
'Dangshansuli' v1.0	Pbr000264.1	SUPERFAMILY	SSF54277	CAD & PB1 domains
'Dangshansuli' v1.0	Pbr000265.1	PANTHER	PTHR10332	EQUILIBRATIVE NUCLEOSIDE TRANSPORTER
'Dangshansuli' v1.0	Pbr000265.1	PANTHER	PTHR10332:SF38	EQUILIBRATIVE NUCLEOTIDE TRANSPORTER 3-RELATED
'Dangshansuli' v1.0	Pbr000265.1	Pfam	PF01733	Nucleoside transporter
'Dangshansuli' v1.0	Pbr000265.1	PIRSF	PIRSF016379	ENT
'Dangshansuli' v1.0	Pbr000266.1	Gene3D	G3DSA:2.60.120.650	Cupin
'Dangshansuli' v1.0	Pbr000266.1	MobiDBLite	mobidb-lite	consensus disorder prediction
'Dangshansuli' v1.0	Pbr000266.1	PANTHER	PTHR12549	JMJC DOMAIN-CONTAINING HISTONE DEMETHYLATION PROTEIN
'Dangshansuli' v1.0	Pbr000266.1	PANTHER	PTHR12549:SF42	PROTEIN B160
'Dangshansuli' v1.0	Pbr000266.1	Pfam	PF02373	JmjC domain; hydroxylase
'Dangshansuli' v1.0	Pbr000266.1	Pfam	PF08879	WRC
'Dangshansuli' v1.0	Pbr000266.1	ProSiteProfiles	PS50089	Zinc finger RING-type profile.
'Dangshansuli' v1.0	Pbr000266.1	ProSiteProfiles	PS51184	JmjC domain profile.
'Dangshansuli' v1.0	Pbr000266.1	ProSiteProfiles	PS51667	WRC domain profile.
'Dangshansuli' v1.0	Pbr000266.1	SMART	SM00558	cupin_9
'Dangshansuli' v1.0	Pbr000266.1	SUPERFAMILY	SSF51197	Clavaminate synthase-like
'Dangshansuli' v1.0	Pbr000267.1	CDD	cd13971	ADCK2-like
'Dangshansuli' v1.0	Pbr000267.1	PANTHER	PTHR45890	AARF DOMAIN CONTAINING KINASE 2 (PREDICTED)
'Dangshansuli' v1.0	Pbr000267.1	PANTHER	PTHR45890:SF11	PROTEIN KINASE SUPERFAMILY PROTEIN
'Dangshansuli' v1.0	Pbr000267.1	Pfam	PF03109	ABC1 atypical kinase-like domain
'Dangshansuli' v1.0	Pbr000267.1	SUPERFAMILY	SSF56112	Protein kinase-like (PK-like)
'Dangshansuli' v1.0	Pbr000268.1	CDD	cd00167	SANT
'Dangshansuli' v1.0	Pbr000268.1	Gene3D	G3DSA:1.10.10.60	-
'Dangshansuli' v1.0	Pbr000268.1	PANTHER	PTHR10641	MYB FAMILY TRANSCRIPTION FACTOR
'Dangshansuli' v1.0	Pbr000268.1	PANTHER	PTHR10641:SF1248	TRANSCRIPTION FACTOR MYB41
'Dangshansuli' v1.0	Pbr000268.1	Pfam	PF00249	Myb-like DNA-binding domain
'Dangshansuli' v1.0	Pbr000268.1	ProSiteProfiles	PS50090	Myb-like domain profile.
'Dangshansuli' v1.0	Pbr000268.1	ProSiteProfiles	PS51294	Myb-type HTH DNA-binding domain profile.
'Dangshansuli' v1.0	Pbr000268.1	SMART	SM00717	sant
'Dangshansuli' v1.0	Pbr000268.1	SUPERFAMILY	SSF46689	Homeodomain-like
'Dangshansuli' v1.0	Pbr000269.1	CDD	cd01517	PAP_phosphatase
'Dangshansuli' v1.0	Pbr000269.1	Gene3D	G3DSA:3.30.540.10	-
'Dangshansuli' v1.0	Pbr000269.1	Gene3D	G3DSA:3.40.190.80	-
'Dangshansuli' v1.0	Pbr000269.1	PANTHER	PTHR43200	PHOSPHATASE
'Dangshansuli' v1.0	Pbr000269.1	PANTHER	PTHR43200:SF4	PAP-SPECIFIC PHOSPHATASE; MITOCHONDRIAL-RELATED
'Dangshansuli' v1.0	Pbr000269.1	Pfam	PF00459	Inositol monophosphatase family
'Dangshansuli' v1.0	Pbr000269.1	PRINTS	PR00377	Inositol monophosphatase superfamily signature
'Dangshansuli' v1.0	Pbr000269.1	ProSitePatterns	PS00629	Inositol monophosphatase family signature 1.
'Dangshansuli' v1.0	Pbr000269.1	SUPERFAMILY	SSF56655	Carbohydrate phosphatase
'Dangshansuli' v1.0	Pbr000270.1	PANTHER	PTHR33090	DUF3774 DOMAIN PROTEIN-RELATED
[truncated: 948,096+ more rows]

## Sheet: Table S2-4
Table S2-4: Information on InterPro items in pear genomes (2)
Cultivar	Gene ID	Domain Database	Domain Accession	Domain Description
'Bartlett' v1.0	PCP000001_v1.0	CDD	cd05904	4CL
'Bartlett' v1.0	PCP000001_v1.0	Gene3D	G3DSA:3.30.300.30	-
'Bartlett' v1.0	PCP000001_v1.0	Gene3D	G3DSA:3.40.50.12780	-
'Bartlett' v1.0	PCP000001_v1.0	PANTHER	PTHR24096	LONG-CHAIN-FATTY-ACID--COA LIGASE
'Bartlett' v1.0	PCP000001_v1.0	PANTHER	PTHR24096:SF261	4-COUMARATE--COA LIGASE-LIKE 6
'Bartlett' v1.0	PCP000001_v1.0	Pfam	PF00501	AMP-binding enzyme
'Bartlett' v1.0	PCP000001_v1.0	Pfam	PF13193	AMP-binding enzyme C-terminal domain
'Bartlett' v1.0	PCP000001_v1.0	ProSitePatterns	PS00455	Putative AMP-binding domain signature.
'Bartlett' v1.0	PCP000001_v1.0	SUPERFAMILY	SSF56801	Acetyl-CoA synthetase-like
'Bartlett' v1.0	PCP000002_v1.0	MobiDBLite	mobidb-lite	consensus disorder prediction
'Bartlett' v1.0	PCP000002_v1.0	PANTHER	PTHR31300	LIPASE
'Bartlett' v1.0	PCP000002_v1.0	PANTHER	PTHR31300:SF3	GB|AAD30234.1
'Bartlett' v1.0	PCP000002_v1.0	Pfam	PF04788	Protein of unknown function (DUF620)
'Bartlett' v1.0	PCP000003_v1.0	MobiDBLite	mobidb-lite	consensus disorder prediction
'Bartlett' v1.0	PCP000003_v1.0	PANTHER	PTHR45848	DUAL SPECIFICITY PROTEIN PHOSPHATASE 12 FAMILY MEMBER
'Bartlett' v1.0	PCP000004_v1.0	CDD	cd03388	PAP2_SPPase1
'Bartlett' v1.0	PCP000004_v1.0	CDD	cd05236	FAR-N_SDR_e
'Bartlett' v1.0	PCP000004_v1.0	CDD	cd09071	FAR_C
'Bartlett' v1.0	PCP000004_v1.0	Gene3D	G3DSA:1.20.144.10	Phosphatidic acid phosphatase type 2/haloperoxidase
'Bartlett' v1.0	PCP000004_v1.0	Gene3D	G3DSA:3.40.50.720	-
'Bartlett' v1.0	PCP000004_v1.0	PANTHER	PTHR14969:SF50	PHOSPHATIDIC ACID PHOSPHATASE TYPE 2/HALOPEROXIDASE-RELATED
'Bartlett' v1.0	PCP000004_v1.0	PANTHER	PTHR14969	SPHINGOSINE-1-PHOSPHATE PHOSPHOHYDROLASE
'Bartlett' v1.0	PCP000004_v1.0	Pfam	PF01569	PAP2 superfamily
'Bartlett' v1.0	PCP000004_v1.0	Pfam	PF03015	Male sterility protein
'Bartlett' v1.0	PCP000004_v1.0	Pfam	PF07993	Male sterility protein
'Bartlett' v1.0	PCP000004_v1.0	SMART	SM00014	acid_phosph_2
'Bartlett' v1.0	PCP000004_v1.0	SUPERFAMILY	SSF48317	Acid phosphatase/Vanadium-dependent haloperoxidase
'Bartlett' v1.0	PCP000004_v1.0	SUPERFAMILY	SSF51735	NAD(P)-binding Rossmann-fold domains
'Bartlett' v1.0	PCP000005_v1.0	CDD	cd07415	MPP_PP2A_PP4_PP6
'Bartlett' v1.0	PCP000005_v1.0	Gene3D	G3DSA:3.60.21.10	-
'Bartlett' v1.0	PCP000005_v1.0	PANTHER	PTHR45619	SERINE/THREONINE-PROTEIN PHOSPHATASE PP2A-RELATED
'Bartlett' v1.0	PCP000005_v1.0	PANTHER	PTHR45619:SF34	SERINE/THREONINE-PROTEIN PHOSPHATASE PP2A-4 CATALYTIC SUBUNIT
'Bartlett' v1.0	PCP000005_v1.0	Pfam	PF00149	Calcineurin-like phosphoesterase
'Bartlett' v1.0	PCP000005_v1.0	PRINTS	PR00114	Serine/threonine phosphatase family signature
'Bartlett' v1.0	PCP000005_v1.0	ProSitePatterns	PS00125	Serine/threonine specific protein phosphatases signature.
'Bartlett' v1.0	PCP000005_v1.0	SMART	SM00156	pp2a_7
'Bartlett' v1.0	PCP000005_v1.0	SUPERFAMILY	SSF56300	Metallo-dependent phosphatases
'Bartlett' v1.0	PCP000006_v1.0	CDD	cd17967	DEADc_DDX3_DDX4
'Bartlett' v1.0	PCP000006_v1.0	CDD	cd18787	SF2_C_DEAD
'Bartlett' v1.0	PCP000006_v1.0	Gene3D	G3DSA:3.40.50.300	-
'Bartlett' v1.0	PCP000006_v1.0	MobiDBLite	mobidb-lite	consensus disorder prediction
'Bartlett' v1.0	PCP000006_v1.0	PANTHER	PTHR47958	ATP-DEPENDENT RNA HELICASE DBP3
'Bartlett' v1.0	PCP000006_v1.0	PANTHER	PTHR47958:SF107	DEAD-BOX ATP-DEPENDENT RNA HELICASE 52B-RELATED
'Bartlett' v1.0	PCP000006_v1.0	Pfam	PF00270	DEAD/DEAH box helicase
'Bartlett' v1.0	PCP000006_v1.0	Pfam	PF00271	Helicase conserved C-terminal domain
'Bartlett' v1.0	PCP000006_v1.0	ProSiteProfiles	PS51192	Superfamilies 1 and 2 helicase ATP-binding type-1 domain profile.
'Bartlett' v1.0	PCP000006_v1.0	ProSiteProfiles	PS51194	Superfamilies 1 and 2 helicase C-terminal domain profile.
'Bartlett' v1.0	PCP000006_v1.0	ProSiteProfiles	PS51195	DEAD-box RNA helicase Q motif profile.
'Bartlett' v1.0	PCP000006_v1.0	SMART	SM00487	ultradead3
'Bartlett' v1.0	PCP000006_v1.0	SMART	SM00490	helicmild6
'Bartlett' v1.0	PCP000006_v1.0	SUPERFAMILY	SSF52540	P-loop containing nucleoside triphosphate hydrolases
'Bartlett' v1.0	PCP000007_v1.0	MobiDBLite	mobidb-lite	consensus disorder prediction
'Bartlett' v1.0	PCP000007_v1.0	PANTHER	PTHR31476	PROTEIN WHAT'S THIS FACTOR 1 HOMOLOG; CHLOROPLASTIC
'Bartlett' v1.0	PCP000007_v1.0	PANTHER	PTHR31476:SF10	OS04G0546100 PROTEIN
'Bartlett' v1.0	PCP000007_v1.0	Pfam	PF11955	Plant organelle RNA recognition domain
'Bartlett' v1.0	PCP000008_v1.0	Gene3D	G3DSA:3.80.10.10	Ribonuclease Inhibitor
'Bartlett' v1.0	PCP000008_v1.0	PANTHER	PTHR13382	MITOCHONDRIAL ATP SYNTHASE COUPLING FACTOR B
'Bartlett' v1.0	PCP000008_v1.0	PANTHER	PTHR13382:SF24	-
'Bartlett' v1.0	PCP000008_v1.0	Pfam	PF13516	Leucine Rich repeat
'Bartlett' v1.0	PCP000008_v1.0	SMART	SM00367	LRR_CC_2
'Bartlett' v1.0	PCP000008_v1.0	SUPERFAMILY	SSF52047	RNI-like
'Bartlett' v1.0	PCP000009_v1.0	CDD	cd09097	Deadenylase_CCR4
'Bartlett' v1.0	PCP000009_v1.0	Gene3D	G3DSA:3.60.10.10	Endonuclease/exonuclease/phosphatase
'Bartlett' v1.0	PCP000009_v1.0	PANTHER	PTHR12121	CARBON CATABOLITE REPRESSOR PROTEIN 4
'Bartlett' v1.0	PCP000009_v1.0	PANTHER	PTHR12121:SF83	CARBON CATABOLITE REPRESSOR PROTEIN 4 HOMOLOG 1-LIKE
'Bartlett' v1.0	PCP000009_v1.0	Pfam	PF03372	Endonuclease/Exonuclease/phosphatase family
'Bartlett' v1.0	PCP000009_v1.0	SUPERFAMILY	SSF56219	DNase I-like
'Bartlett' v1.0	PCP000011_v1.0	Gene3D	G3DSA:3.30.70.330	-
'Bartlett' v1.0	PCP000011_v1.0	MobiDBLite	mobidb-lite	consensus disorder prediction
'Bartlett' v1.0	PCP000011_v1.0	PANTHER	PTHR23147	SERINE/ARGININE RICH SPLICING FACTOR
'Bartlett' v1.0	PCP000011_v1.0	PANTHER	PTHR23147:SF156	SERINE/ARGININE-RICH SPLICING FACTOR SC35
'Bartlett' v1.0	PCP000011_v1.0	Pfam	PF00076	RNA recognition motif. (a.k.a. RRM; RBD; or RNP domain)
'Bartlett' v1.0	PCP000011_v1.0	ProSiteProfiles	PS50102	Eukaryotic RNA Recognition Motif (RRM) profile.
'Bartlett' v1.0	PCP000011_v1.0	SMART	SM00360	rrm1_1
'Bartlett' v1.0	PCP000011_v1.0	SUPERFAMILY	SSF54928	RNA-binding domain; RBD
'Bartlett' v1.0	PCP000012_v1.0	Gene3D	G3DSA:2.30.30.70	Ribosomal protein L21
'Bartlett' v1.0	PCP000012_v1.0	Gene3D	G3DSA:6.10.250.3260	-
'Bartlett' v1.0	PCP000012_v1.0	PANTHER	PTHR20981	60S RIBOSOMAL PROTEIN L21
'Bartlett' v1.0	PCP000012_v1.0	PANTHER	PTHR20981:SF21	60S RIBOSOMAL PROTEIN L21
'Bartlett' v1.0	PCP000012_v1.0	PANTHER	PTHR20981:SF31	60S RIBOSOMAL PROTEIN L21-1
'Bartlett' v1.0	PCP000012_v1.0	Pfam	PF01157	Ribosomal protein L21e
'Bartlett' v1.0	PCP000012_v1.0	ProSitePatterns	PS01171	Ribosomal protein L21e signature.
'Bartlett' v1.0	PCP000012_v1.0	SUPERFAMILY	SSF50104	Translation proteins SH3-like domain
'Bartlett' v1.0	PCP000013_v1.0	Gene3D	G3DSA:2.40.480.10	-
'Bartlett' v1.0	PCP000013_v1.0	PANTHER	PTHR21495	NUCLEOPORIN-RELATED
'Bartlett' v1.0	PCP000013_v1.0	PANTHER	PTHR21495:SF200	DIRIGENT PROTEIN
'Bartlett' v1.0	PCP000013_v1.0	Pfam	PF03018	Dirigent-like protein
'Bartlett' v1.0	PCP000014_v1.0	Gene3D	G3DSA:2.40.480.10	-
'Bartlett' v1.0	PCP000014_v1.0	PANTHER	PTHR21495	NUCLEOPORIN-RELATED
'Bartlett' v1.0	PCP000014_v1.0	PANTHER	PTHR21495:SF199	DIRIGENT PROTEIN 17-RELATED
'Bartlett' v1.0	PCP000014_v1.0	Pfam	PF03018	Dirigent-like protein
'Bartlett' v1.0	PCP000015_v1.0	MobiDBLite	mobidb-lite	consensus disorder prediction
'Bartlett' v1.0	PCP000015_v1.0	PANTHER	PTHR46547:SF7	ZINC FINGER PROTEIN GIS
'Bartlett' v1.0	PCP000015_v1.0	PANTHER	PTHR46547	ZINC FINGER PROTEIN GIS
'Bartlett' v1.0	PCP000015_v1.0	ProSitePatterns	PS00028	Zinc finger C2H2 type domain signature.
'Bartlett' v1.0	PCP000015_v1.0	ProSiteProfiles	PS50157	Zinc finger C2H2 type domain profile.
'Bartlett' v1.0	PCP000015_v1.0	SUPERFAMILY	SSF57667	beta-beta-alpha zinc fingers
'Bartlett' v1.0	PCP000016_v1.0	MobiDBLite	mobidb-lite	consensus disorder prediction
'Bartlett' v1.0	PCP000016_v1.0	PANTHER	PTHR34222	-
'Bartlett' v1.0	PCP000016_v1.0	PANTHER	PTHR34222:SF43	GAG-POLYPEPTIDE OF LTR COPIA-TYPE-RELATED
'Bartlett' v1.0	PCP000017_v1.0	MobiDBLite	mobidb-lite	consensus disorder prediction
'Bartlett' v1.0	PCP000017_v1.0	PANTHER	PTHR12897	COLON CANCER-ASSOCIATED PROTEIN MIC1
'Bartlett' v1.0	PCP000017_v1.0	Pfam	PF07035	Colon cancer-associated protein Mic1-like
'Bartlett' v1.0	PCP000017_v1.0	SUPERFAMILY	SSF50978	WD40 repeat-like
'Bartlett' v1.0	PCP000018_v1.0	Gene3D	G3DSA:3.30.70.330	-
'Bartlett' v1.0	PCP000018_v1.0	PANTHER	PTHR48025	OS02G0815200 PROTEIN
'Bartlett' v1.0	PCP000018_v1.0	PANTHER	PTHR48025:SF12	OS07G0631900 PROTEIN
'Bartlett' v1.0	PCP000018_v1.0	SUPERFAMILY	SSF54928	RNA-binding domain; RBD
'Bartlett' v1.0	PCP000019_v1.0	CDD	cd01374	KISc_CENP_E
'Bartlett' v1.0	PCP000019_v1.0	Coils	Coil	Coil
'Bartlett' v1.0	PCP000019_v1.0	Gene3D	G3DSA:3.40.850.10	Kinesin motor domain
'Bartlett' v1.0	PCP000019_v1.0	MobiDBLite	mobidb-lite	consensus disorder prediction
'Bartlett' v1.0	PCP000019_v1.0	PANTHER	PTHR47968	CENTROMERE PROTEIN E
'Bartlett' v1.0	PCP000019_v1.0	PANTHER	PTHR47968:SF9	KINESIN-LIKE PROTEIN KIN-7K; CHLOROPLASTIC ISOFORM X1
'Bartlett' v1.0	PCP000019_v1.0	Pfam	PF00225	Kinesin motor domain
'Bartlett' v1.0	PCP000019_v1.0	PRINTS	PR00380	Kinesin heavy chain signature
'Bartlett' v1.0	PCP000019_v1.0	ProSitePatterns	PS00411	Kinesin motor domain signature.
'Bartlett' v1.0	PCP000019_v1.0	ProSiteProfiles	PS50067	Kinesin motor domain profile.
'Bartlett' v1.0	PCP000019_v1.0	SMART	SM00129	kinesin_4
'Bartlett' v1.0	PCP000019_v1.0	SUPERFAMILY	SSF52540	P-loop containing nucleoside triphosphate hydrolases
'Bartlett' v1.0	PCP000020_v1.0	MobiDBLite	mobidb-lite	consensus disorder prediction
'Bartlett' v1.0	PCP000021_v1.0	Gene3D	G3DSA:4.10.60.10	-
'Bartlett' v1.0	PCP000021_v1.0	PANTHER	PTHR47481	-
'Bartlett' v1.0	PCP000021_v1.0	Pfam	PF07727	Reverse transcriptase (RNA-dependent DNA polymerase)
'Bartlett' v1.0	PCP000021_v1.0	Pfam	PF14223	gag-polypeptide of LTR copia-type
'Bartlett' v1.0	PCP000021_v1.0	SMART	SM00343	c2hcfinal6
[truncated: 967,759+ more rows]

## Sheet: Table S2-5
Table S2-5: Information on InterPro items in pear genomes (3)
[truncated: 802,355+ more rows]
