# Supplementary material for: The pear genomics database (PGDB): a comprehensive multi-omics research platform for Pyrus spp
Source: BMC Plant Biol. 2023 Sep 15;23:430. doi: 10.1186/s12870-023-04406-5 (PMC10503127; doi:10.1186/s12870-023-04406-5)
Supplement: Supplementary file 3 — Table S3: Transcription factor and regulator gene families in 9 pear genomes [file 12870_2023_4406_MOESM3_ESM.xlsx]

## Sheet: Contents
Table S3: Transcription factor and regulator gene families in 9 pear genomes
Table S3-1: Statistical numbers of TF and TR families in pear genomes
Table S3-2: Detailed information on the TF and TR families in pear genomes
Table S3-2: Detailed information on the TF and TR family names in pear genomes

## Sheet: Table S3-1
Table S3-1: Statistical numbers of TF and TR families in pear genomes
Family Name	Category	Gene number
		'Dangshansuli' v1.0	'Cuiguan'	'Shanxi Duli'	'Zhongai 1'	'Bartlett' v1.0	'Bartlett' v2.0	Nijisseiki	'd'Anjou'	'Dangshansuli' v1.1	Total
Alfin-like	Transcription factor	13	9	10	10	11	8	10	9	16	96
AP2/ERF-AP2	Transcription factor	22	35	31	30	24	14	31	27	30	244
AP2/ERF-ERF	Transcription factor	204	181	184	190	188	128	189	155	198	1617
AP2/ERF-RAV	Transcription factor	11	9	8	9	9	1	9	12	11	79
B3	Transcription factor	64	73	72	66	66	44	66	89	126	666
B3-ARF	Transcription factor	31	34	33	28	31	26	32	34	11	260
BBR-BPC	Transcription factor	7	6	6	6	7	6	6	6	15	65
BES1	Transcription factor	13	14	13	11	12	11	13	13	11	111
bHLH	Transcription factor	168	191	188	178	173	136	176	182	232	1624
bZIP	Transcription factor	84	103	102	82	93	70	99	98	128	859
BSD	Transcription factor	0	0	2	0	2	2	2	1	3	12
C2C2-GATA	Transcription factor	32	43	40	32	35	26	34	38	40	320
C2C2-LSD	Transcription factor	4	5	4	4	5	5	6	5	8	46
C2C2-CO-like	Transcription factor	13	19	14	16	15	11	17	19	19	143
C2C2-Dof	Transcription factor	46	48	47	43	46	36	55	48	53	422
C2C2-YABBY	Transcription factor	9	14	12	10	7	6	13	15	11	97
C2H2	Transcription factor	153	157	153	159	160	115	162	141	164	1364
C3H	Transcription factor	80	80	85	67	92	77	86	89	141	797
CAMTA	Transcription factor	8	11	9	10	9	5	10	15	13	90
CPP	Transcription factor	11	9	13	13	10	9	12	11	9	97
CSD	Transcription factor	6	7	6	9	7	4	6	8	8	61
DBB	Transcription factor	8	8	9	5	5	10	9	8	10	72
DBP	Transcription factor	4	4	5	2	4	4	3	5	6	37
DDT	Transcription factor	9	6	9	6	8	6	7	9	9	69
E2F-DP	Transcription factor	9	11	10	10	10	10	10	12	13	95
EIL	Transcription factor	13	10	11	9	11	10	11	11	24	110
FAR1	Transcription factor	19	57	50	58	53	42	52	61	98	490
GARP-G2-like	Transcription factor	57	62	66	57	60	49	61	76	86	574
GARP-ARR-B	Transcription factor	9	13	14	11	9	3	9	11	16	95
GeBP	Transcription factor	8	10	12	10	11	6	10	6	6	79
GRAS	Transcription factor	99	89	100	69	96	59	88	104	99	803
GRF	Transcription factor	10	19	16	15	13	10	15	16	18	132
HB-WOX	Transcription factor	17	21	18	13	18	8	19	22	17	153
HB-KNOX	Transcription factor	13	18	15	15	9	13	17	17	27	144
HB-other	Transcription factor	16	17	13	10	22	21	16	19	11	145
HB-BELL	Transcription factor	19	22	19	16	15	17	14	17	30	169
HB-HD-ZIP	Transcription factor	53	62	64	54	56	51	64	66	73	543
HB-PHD	Transcription factor	4	3	4	5	3	1	4	4	2	30
HSF	Transcription factor	36	40	37	36	38	33	17	41	61	339
HRT	Transcription factor		1	2	0	3	2	2	2	0	12
LFY	Transcription factor	2	2	2	2	2	2	2	2	2	18
LIM	Transcription factor	8	9	11	10	12	8	11	9	8	86
LOB	Transcription factor	68	66	72	65	68	41	70	65	68	583
MADS-MIKC	Transcription factor	34	67	58	59	36	30	14	49	101	448
MADS-M-type	Transcription factor	63	59	62	62	64	35	57	62	57	521
MYB	Transcription factor	182	223	209	191	185	140	213	223	208	1774
MYB-related	Transcription factor	98	96	101	86	102	77	80	104	140	884
NAC	Transcription factor	183	192	193	175	191	123	196	165	207	1625
NF-YC	Transcription factor	15	18	17	15	17	16	18	14	16	146
NF-YB	Transcription factor	21	21	25	26	23	18	26	22	28	210
NF-X1	Transcription factor	3	3	4	2	3	4	3	4	3	29
NF-YA	Transcription factor	16	13	13	12	12	10	13	13	25	127
NOZZLE	Transcription factor	2	2	1	3	2	0	1	4	2	17
OFP	Transcription factor	27	28	30	22	30	19	26	20	25	227
PLATZ	Transcription factor	15	19	17	15	15	11	19	17	18	146
RWP-RK	Transcription factor	15	15	15	11	13	9	14	19	15	126
S1Fa-like	Transcription factor	2	2	2	2	2	2	0	1	2	15
SAP	Transcription factor	1	1	2	4	2	0	2	2	1	15
SBP	Transcription factor	33	28	34	26	34	29	33	37	43	297
SRS	Transcription factor	7	13	11	12	11	10	12	11	10	97
STAT	Transcription factor	2	1	1	1	1	0	1	1	2	10
TCP	Transcription factor	34	39	38	26	33	29	35	33	46	313
Tify	Transcription factor	21	25	23	17	26	20	25	26	42	225
Trihelix	Transcription factor	45	57	51	51	55	48	51	59	52	469
TUB	Transcription factor	14	21	21	16	19	17	17	20	19	164
ULT	Transcription factor	5	5	4	5	3	3	4	6	3	38
VOZ	Transcription factor	3	3	3	2	3	3	3	4	7	31
Whirly	Transcription factor	2	4	4	2	3	2	2	6	4	29
WRKY	Transcription factor	112	129	119	100	109	93	118	133	131	1044
zf-HD	Transcription factor	18	23	21	15	19	16	16	13	19	160
ARID	Transcriptional Regulator	23	21	27	21	24	15	22	27	32	212
AUX/IAA	Transcriptional Regulator	36	44	50	42	44	37	44	50	39	386
Coactivator p15	Transcriptional Regulator	5	8	2	5	4	3	5	5	5	42
GNAT	Transcriptional Regulator	43	51	52	47	50	32	45	54	69	443
HMG	Transcriptional Regulator	13	18	21	15	19	12	18	16	18	150
IWS1	Transcriptional Regulator	11	12	14	10	11	11	13	18	18	118
Jumonji	Transcriptional Regulator	21	24	31	27	25	18	30	28	36	240
LUG	Transcriptional Regulator	8	12	8	6	6	6	8	14	21	89
MBF1	Transcriptional Regulator	6	5	3	3	6	5	5	6	6	45
MED6	Transcriptional Regulator	2	2	2	2	1	1	2	1	0	13
MED7	Transcriptional Regulator	2	2	2	1	1	1	2	2	6	19
mTERF	Transcriptional Regulator	62	64	73	59	74	49	73	78	78	610
Others	Transcriptional Regulator	84	103	94	78	97	77	94	111	106	844
PHD	Transcriptional Regulator	50	56	59	60	57	46	61	64	105	558
Pseudo ARR-B	Transcriptional Regulator	8	7	6	8	9	6	9	10	18	81
RB	Transcriptional Regulator	2	2	2	2	2	2	2	3	7	24
Rcd1-like	Transcriptional Regulator	6	5	5	6	7	5	5	6	8	53
SET	Transcriptional Regulator	48	56	50	54	57	38	52	58	84	497
SNF2	Transcriptional Regulator	50	48	49	52	52	50	54	61	75	491
SOH1	Transcriptional Regulator	2	2	2	3	2	2	2	2	2	19
SWI/SNF-BAF60b	Transcriptional Regulator	29	23	24	24	24	21	26	29	42	242
SWI/SNF-SWI3	Transcriptional Regulator	6	11	9	5	6	5	8	9	1	60
TAZ	Transcriptional Regulator	7	9	9	10	8	9	10	13	11	86
TRAF	Transcriptional Regulator	39	31	34	30	38	30	35	38	48	323

## Sheet: Table S3-2
Table S3-2: Detailed information on the TF and TR families in pear genomes
Cultivar	Gene ID	Family Name	Category
'Dangshansuli' v1.0	Pbr000020.1	NF-YB	Transcription factor
'Dangshansuli' v1.0	Pbr000021.1	Trihelix	Transcription factor
'Dangshansuli' v1.0	Pbr000023.1	NF-YB	Transcription factor
'Dangshansuli' v1.0	Pbr000044.1	GRAS	Transcription factor
'Dangshansuli' v1.0	Pbr000065.1	SWI/SNF-BAF60b	Transcriptional Regulator
'Dangshansuli' v1.0	Pbr000098.1	OFP	Transcription factor
'Dangshansuli' v1.0	Pbr000101.2	HB-KNOX	Transcription factor
'Dangshansuli' v1.0	Pbr000103.1	PHD	Transcriptional Regulator
'Dangshansuli' v1.0	Pbr000109.1	Jumonji	Transcriptional Regulator
'Dangshansuli' v1.0	Pbr000122.1	WRKY	Transcription factor
'Dangshansuli' v1.0	Pbr000180.1	HB-HD-ZIP	Transcription factor
'Dangshansuli' v1.0	Pbr000189.1	MYB-related	Transcription factor
'Dangshansuli' v1.0	Pbr000203.1	B3	Transcription factor
'Dangshansuli' v1.0	Pbr000207.1	bHLH	Transcription factor
'Dangshansuli' v1.0	Pbr000214.1	GeBP	Transcription factor
'Dangshansuli' v1.0	Pbr000255.1	Others	Transcriptional Regulator
'Dangshansuli' v1.0	Pbr000261.1	MYB	Transcription factor
'Dangshansuli' v1.0	Pbr000266.1	Jumonji	Transcriptional Regulator
'Dangshansuli' v1.0	Pbr000268.1	MYB	Transcription factor
'Dangshansuli' v1.0	Pbr000285.1	B3	Transcription factor
'Dangshansuli' v1.0	Pbr000312.1	SNF2	Transcriptional Regulator
'Dangshansuli' v1.0	Pbr000315.1	NAC	Transcription factor
'Dangshansuli' v1.0	Pbr000328.1	C2C2-Dof	Transcription factor
'Dangshansuli' v1.0	Pbr000358.1	C2C2-LSD	Transcription factor
'Dangshansuli' v1.0	Pbr000379.1	LUG	Transcriptional Regulator
'Dangshansuli' v1.0	Pbr000381.1	B3	Transcription factor
'Dangshansuli' v1.0	Pbr000384.1	C2C2-Dof	Transcription factor
'Dangshansuli' v1.0	Pbr000385.1	C2C2-Dof	Transcription factor
'Dangshansuli' v1.0	Pbr000386.1	SBP	Transcription factor
'Dangshansuli' v1.0	Pbr000388.1	SBP	Transcription factor
'Dangshansuli' v1.0	Pbr000394.1	C3H	Transcription factor
'Dangshansuli' v1.0	Pbr000396.1	AP2/ERF-ERF	Transcription factor
'Dangshansuli' v1.0	Pbr000398.1	AP2/ERF-ERF	Transcription factor
'Dangshansuli' v1.0	Pbr000402.1	C2H2	Transcription factor
'Dangshansuli' v1.0	Pbr000407.1	HB-other	Transcription factor
'Dangshansuli' v1.0	Pbr000412.1	NAC	Transcription factor
'Dangshansuli' v1.0	Pbr000415.1	B3-ARF	Transcription factor
'Dangshansuli' v1.0	Pbr000422.1	VOZ	Transcription factor
'Dangshansuli' v1.0	Pbr000432.1	HB-WOX	Transcription factor
'Dangshansuli' v1.0	Pbr000434.1	LOB	Transcription factor
'Dangshansuli' v1.0	Pbr000435.1	AP2/ERF-ERF	Transcription factor
'Dangshansuli' v1.0	Pbr000436.1	AP2/ERF-ERF	Transcription factor
'Dangshansuli' v1.0	Pbr000450.1	TCP	Transcription factor
'Dangshansuli' v1.0	Pbr000478.1	bHLH	Transcription factor
'Dangshansuli' v1.0	Pbr000491.1	C2C2-Dof	Transcription factor
'Dangshansuli' v1.0	Pbr000501.1	GARP-G2-like	Transcription factor
'Dangshansuli' v1.0	Pbr000523.1	WRKY	Transcription factor
'Dangshansuli' v1.0	Pbr000537.1	OFP	Transcription factor
'Dangshansuli' v1.0	Pbr000538.1	HSF	Transcription factor
'Dangshansuli' v1.0	Pbr000539.1	BES1	Transcription factor
'Dangshansuli' v1.0	Pbr000556.1	MADS-MIKC	Transcription factor
'Dangshansuli' v1.0	Pbr000586.1	NAC	Transcription factor
'Dangshansuli' v1.0	Pbr000594.1	TRAF	Transcriptional Regulator
'Dangshansuli' v1.0	Pbr000606.1	C2H2	Transcription factor
'Dangshansuli' v1.0	Pbr000615.1	AP2/ERF-AP2	Transcription factor
'Dangshansuli' v1.0	Pbr000622.1	bHLH	Transcription factor
'Dangshansuli' v1.0	Pbr000646.1	EIL	Transcription factor
'Dangshansuli' v1.0	Pbr000670.1	MYB-related	Transcription factor
'Dangshansuli' v1.0	Pbr000749.2	MYB-related	Transcription factor
'Dangshansuli' v1.0	Pbr000753.1	AP2/ERF-ERF	Transcription factor
'Dangshansuli' v1.0	Pbr000782.1	SNF2	Transcriptional Regulator
'Dangshansuli' v1.0	Pbr000804.1	MADS-MIKC	Transcription factor
'Dangshansuli' v1.0	Pbr000828.1	MADS-MIKC	Transcription factor
'Dangshansuli' v1.0	Pbr000853.1	bHLH	Transcription factor
'Dangshansuli' v1.0	Pbr000855.1	MADS-M-type	Transcription factor
'Dangshansuli' v1.0	Pbr000874.1	C2H2	Transcription factor
'Dangshansuli' v1.0	Pbr000876.1	MYB	Transcription factor
'Dangshansuli' v1.0	Pbr000899.1	GARP-G2-like	Transcription factor
'Dangshansuli' v1.0	Pbr000900.1	GARP-G2-like	Transcription factor
'Dangshansuli' v1.0	Pbr000918.1	NAC	Transcription factor
'Dangshansuli' v1.0	Pbr000919.1	NAC	Transcription factor
'Dangshansuli' v1.0	Pbr000957.1	CPP	Transcription factor
'Dangshansuli' v1.0	Pbr000976.1	FAR1	Transcription factor
'Dangshansuli' v1.0	Pbr000977.1	FAR1	Transcription factor
'Dangshansuli' v1.0	Pbr000980.1	AP2/ERF-AP2	Transcription factor
'Dangshansuli' v1.0	Pbr001009.1	SWI/SNF-SWI3	Transcriptional Regulator
'Dangshansuli' v1.0	Pbr001034.1	HMG	Transcriptional Regulator
'Dangshansuli' v1.0	Pbr001036.1	C3H	Transcription factor
'Dangshansuli' v1.0	Pbr001048.1	GRAS	Transcription factor
'Dangshansuli' v1.0	Pbr001056.1	MYB-related	Transcription factor
'Dangshansuli' v1.0	Pbr001058.1	GNAT	Transcriptional Regulator
'Dangshansuli' v1.0	Pbr001076.1	bZIP	Transcription factor
'Dangshansuli' v1.0	Pbr001078.1	GRF	Transcription factor
'Dangshansuli' v1.0	Pbr001083.1	AP2/ERF-AP2	Transcription factor
'Dangshansuli' v1.0	Pbr001096.1	SNF2	Transcriptional Regulator
'Dangshansuli' v1.0	Pbr001138.1	C2C2-GATA	Transcription factor
'Dangshansuli' v1.0	Pbr001141.1	FAR1	Transcription factor
'Dangshansuli' v1.0	Pbr001143.1	C2H2	Transcription factor
'Dangshansuli' v1.0	Pbr001145.1	C2H2	Transcription factor
'Dangshansuli' v1.0	Pbr001148.1	MYB	Transcription factor
'Dangshansuli' v1.0	Pbr001159.1	NAC	Transcription factor
'Dangshansuli' v1.0	Pbr001162.1	SWI/SNF-BAF60b	Transcriptional Regulator
'Dangshansuli' v1.0	Pbr001171.1	RWP-RK	Transcription factor
'Dangshansuli' v1.0	Pbr001198.1	NAC	Transcription factor
'Dangshansuli' v1.0	Pbr001205.1	ARID	Transcriptional Regulator
'Dangshansuli' v1.0	Pbr001211.1	SBP	Transcription factor
'Dangshansuli' v1.0	Pbr001219.1	SET	Transcriptional Regulator
'Dangshansuli' v1.0	Pbr001224.1	SET	Transcriptional Regulator
'Dangshansuli' v1.0	Pbr001230.1	SNF2	Transcriptional Regulator
'Dangshansuli' v1.0	Pbr001231.1	HB-BELL	Transcription factor
'Dangshansuli' v1.0	Pbr001238.1	WRKY	Transcription factor
'Dangshansuli' v1.0	Pbr001239.1	WRKY	Transcription factor
'Dangshansuli' v1.0	Pbr001240.1	WRKY	Transcription factor
'Dangshansuli' v1.0	Pbr001243.1	WRKY	Transcription factor
'Dangshansuli' v1.0	Pbr001244.1	WRKY	Transcription factor
'Dangshansuli' v1.0	Pbr001259.1	NAC	Transcription factor
'Dangshansuli' v1.0	Pbr001281.1	C2H2	Transcription factor
'Dangshansuli' v1.0	Pbr001302.1	RWP-RK	Transcription factor
'Dangshansuli' v1.0	Pbr001305.1	Jumonji	Transcriptional Regulator
'Dangshansuli' v1.0	Pbr001328.1	MADS-M-type	Transcription factor
'Dangshansuli' v1.0	Pbr001334.1	NF-YA	Transcription factor
'Dangshansuli' v1.0	Pbr001350.1	MYB	Transcription factor
'Dangshansuli' v1.0	Pbr001361.1	AP2/ERF-ERF	Transcription factor
'Dangshansuli' v1.0	Pbr001362.1	AP2/ERF-ERF	Transcription factor
'Dangshansuli' v1.0	Pbr001363.1	AP2/ERF-ERF	Transcription factor
'Dangshansuli' v1.0	Pbr001365.1	MYB-related	Transcription factor
'Dangshansuli' v1.0	Pbr001376.1	SOH1	Transcriptional Regulator
'Dangshansuli' v1.0	Pbr001419.4	SNF2	Transcriptional Regulator
'Dangshansuli' v1.0	Pbr001424.1	WRKY	Transcription factor
'Dangshansuli' v1.0	Pbr001425.1	WRKY	Transcription factor
'Dangshansuli' v1.0	Pbr001429.1	Others	Transcriptional Regulator
'Dangshansuli' v1.0	Pbr001457.1	MADS-MIKC	Transcription factor
'Dangshansuli' v1.0	Pbr001458.1	MADS-M-type	Transcription factor
'Dangshansuli' v1.0	Pbr001460.1	MADS-M-type	Transcription factor
'Dangshansuli' v1.0	Pbr001471.1	WRKY	Transcription factor
'Dangshansuli' v1.0	Pbr001473.1	DBP	Transcription factor
'Dangshansuli' v1.0	Pbr001520.1	MYB	Transcription factor
'Dangshansuli' v1.0	Pbr001522.1	Jumonji	Transcriptional Regulator
'Dangshansuli' v1.0	Pbr001551.1	MADS-M-type	Transcription factor
'Dangshansuli' v1.0	Pbr001554.1	HB-other	Transcription factor
'Dangshansuli' v1.0	Pbr001559.1	TCP	Transcription factor
'Dangshansuli' v1.0	Pbr001568.2	bHLH	Transcription factor
'Dangshansuli' v1.0	Pbr001571.1	HB-HD-ZIP	Transcription factor
'Dangshansuli' v1.0	Pbr001591.1	IWS1	Transcriptional Regulator
'Dangshansuli' v1.0	Pbr001631.1	C2C2-Dof	Transcription factor
'Dangshansuli' v1.0	Pbr001638.1	MYB	Transcription factor
'Dangshansuli' v1.0	Pbr001646.1	bHLH	Transcription factor
'Dangshansuli' v1.0	Pbr001666.3	AUX/IAA	Transcriptional Regulator
'Dangshansuli' v1.0	Pbr001709.1	MYB	Transcription factor
'Dangshansuli' v1.0	Pbr001724.1	WRKY	Transcription factor
'Dangshansuli' v1.0	Pbr001754.1	bHLH	Transcription factor
'Dangshansuli' v1.0	Pbr001818.1	IWS1	Transcriptional Regulator
'Dangshansuli' v1.0	Pbr001888.1	MYB	Transcription factor
'Dangshansuli' v1.0	Pbr001899.1	LOB	Transcription factor
'Dangshansuli' v1.0	Pbr001911.1	Jumonji	Transcriptional Regulator
'Dangshansuli' v1.0	Pbr001920.1	HB-other	Transcription factor
'Dangshansuli' v1.0	Pbr001932.1	MYB	Transcription factor
'Dangshansuli' v1.0	Pbr001941.1	C2C2-Dof	Transcription factor
'Dangshansuli' v1.0	Pbr001950.1	MYB	Transcription factor
'Dangshansuli' v1.0	Pbr001951.1	MYB-related	Transcription factor
'Dangshansuli' v1.0	Pbr001952.1	MYB-related	Transcription factor
'Dangshansuli' v1.0	Pbr002005.1	HB-WOX	Transcription factor
'Dangshansuli' v1.0	Pbr002006.1	MYB	Transcription factor
'Dangshansuli' v1.0	Pbr002014.1	MYB	Transcription factor
'Dangshansuli' v1.0	Pbr002020.1	HSF	Transcription factor
'Dangshansuli' v1.0	Pbr002023.1	AP2/ERF-ERF	Transcription factor
'Dangshansuli' v1.0	Pbr002033.1	MADS-MIKC	Transcription factor
'Dangshansuli' v1.0	Pbr002038.1	HSF	Transcription factor
'Dangshansuli' v1.0	Pbr002042.1	AP2/ERF-ERF	Transcription factor
'Dangshansuli' v1.0	Pbr002078.1	SWI/SNF-BAF60b	Transcriptional Regulator
'Dangshansuli' v1.0	Pbr002083.1	AP2/ERF-ERF	Transcription factor
'Dangshansuli' v1.0	Pbr002108.1	AP2/ERF-ERF	Transcription factor
'Dangshansuli' v1.0	Pbr002143.1	AP2/ERF-ERF	Transcription factor
'Dangshansuli' v1.0	Pbr002198.1	C2H2	Transcription factor
'Dangshansuli' v1.0	Pbr002199.1	Others	Transcriptional Regulator
'Dangshansuli' v1.0	Pbr002213.1	MYB-related	Transcription factor
'Dangshansuli' v1.0	Pbr002222.1	MYB-related	Transcription factor
'Dangshansuli' v1.0	Pbr002230.1	WRKY	Transcription factor
'Dangshansuli' v1.0	Pbr002238.1	MYB	Transcription factor
'Dangshansuli' v1.0	Pbr002239.1	MYB	Transcription factor
'Dangshansuli' v1.0	Pbr002300.1	SBP	Transcription factor
'Dangshansuli' v1.0	Pbr002303.1	SBP	Transcription factor
'Dangshansuli' v1.0	Pbr002326.2	SWI/SNF-BAF60b	Transcriptional Regulator
'Dangshansuli' v1.0	Pbr002338.1	bZIP	Transcription factor
'Dangshansuli' v1.0	Pbr002342.1	B3-ARF	Transcription factor
'Dangshansuli' v1.0	Pbr002358.2	bHLH	Transcription factor
'Dangshansuli' v1.0	Pbr002366.1	TRAF	Transcriptional Regulator
'Dangshansuli' v1.0	Pbr002372.1	NAC	Transcription factor
'Dangshansuli' v1.0	Pbr002398.1	WRKY	Transcription factor
'Dangshansuli' v1.0	Pbr002447.1	AUX/IAA	Transcriptional Regulator
'Dangshansuli' v1.0	Pbr002460.1	AP2/ERF-ERF	Transcription factor
'Dangshansuli' v1.0	Pbr002461.2	FAR1	Transcription factor
'Dangshansuli' v1.0	Pbr002467.1	C2C2-GATA	Transcription factor
'Dangshansuli' v1.0	Pbr002470.1	HB-other	Transcription factor
'Dangshansuli' v1.0	Pbr002472.1	PLATZ	Transcription factor
'Dangshansuli' v1.0	Pbr002484.1	C2H2	Transcription factor
'Dangshansuli' v1.0	Pbr002501.1	MYB	Transcription factor
'Dangshansuli' v1.0	Pbr002526.1	NAC	Transcription factor
'Dangshansuli' v1.0	Pbr002548.1	NAC	Transcription factor
'Dangshansuli' v1.0	Pbr002549.1	MYB	Transcription factor
'Dangshansuli' v1.0	Pbr002556.1	GARP-G2-like	Transcription factor
'Dangshansuli' v1.0	Pbr002620.1	HB-other	Transcription factor
'Dangshansuli' v1.0	Pbr002622.1	bZIP	Transcription factor
'Dangshansuli' v1.0	Pbr002685.1	WRKY	Transcription factor
'Dangshansuli' v1.0	Pbr002717.1	NAC	Transcription factor
'Dangshansuli' v1.0	Pbr002722.1	NAC	Transcription factor
'Dangshansuli' v1.0	Pbr002739.1	Others	Transcriptional Regulator
'Dangshansuli' v1.0	Pbr002840.1	TRAF	Transcriptional Regulator
'Dangshansuli' v1.0	Pbr002865.1	SOH1	Transcriptional Regulator
'Dangshansuli' v1.0	Pbr002874.1	ULT	Transcription factor
'Dangshansuli' v1.0	Pbr002893.1	GNAT	Transcriptional Regulator
'Dangshansuli' v1.0	Pbr002910.1	IWS1	Transcriptional Regulator
'Dangshansuli' v1.0	Pbr002913.1	WRKY	Transcription factor
'Dangshansuli' v1.0	Pbr002914.1	WRKY	Transcription factor
'Dangshansuli' v1.0	Pbr002919.1	Others	Transcriptional Regulator
'Dangshansuli' v1.0	Pbr002928.1	bZIP	Transcription factor
'Dangshansuli' v1.0	Pbr002946.1	LOB	Transcription factor
'Dangshansuli' v1.0	Pbr002958.1	LOB	Transcription factor
'Dangshansuli' v1.0	Pbr002981.1	bZIP	Transcription factor
'Dangshansuli' v1.0	Pbr002993.1	NAC	Transcription factor
'Dangshansuli' v1.0	Pbr003065.1	PLATZ	Transcription factor
'Dangshansuli' v1.0	Pbr003136.1	MYB-related	Transcription factor
'Dangshansuli' v1.0	Pbr003138.1	AUX/IAA	Transcriptional Regulator
'Dangshansuli' v1.0	Pbr003157.1	C2C2-YABBY	Transcription factor
'Dangshansuli' v1.0	Pbr003202.1	MYB	Transcription factor
'Dangshansuli' v1.0	Pbr003216.1	MADS-M-type	Transcription factor
'Dangshansuli' v1.0	Pbr003219.1	AP2/ERF-ERF	Transcription factor
'Dangshansuli' v1.0	Pbr003240.1	MYB	Transcription factor
'Dangshansuli' v1.0	Pbr003262.1	GRAS	Transcription factor
'Dangshansuli' v1.0	Pbr003291.1	MYB-related	Transcription factor
'Dangshansuli' v1.0	Pbr003295.1	AP2/ERF-RAV	Transcription factor
'Dangshansuli' v1.0	Pbr003296.1	C3H	Transcription factor
'Dangshansuli' v1.0	Pbr003297.1	C2C2-GATA	Transcription factor
'Dangshansuli' v1.0	Pbr003370.1	MYB	Transcription factor
'Dangshansuli' v1.0	Pbr003389.1	MYB-related	Transcription factor
'Dangshansuli' v1.0	Pbr003393.1	GARP-G2-like	Transcription factor
'Dangshansuli' v1.0	Pbr003511.1	C2H2	Transcription factor
'Dangshansuli' v1.0	Pbr003516.1	bZIP	Transcription factor
'Dangshansuli' v1.0	Pbr003518.1	bZIP	Transcription factor
'Dangshansuli' v1.0	Pbr003531.1	C2C2-GATA	Transcription factor
'Dangshansuli' v1.0	Pbr003532.1	bHLH	Transcription factor
'Dangshansuli' v1.0	Pbr003533.1	bHLH	Transcription factor
'Dangshansuli' v1.0	Pbr003581.1	NF-YC	Transcription factor
'Dangshansuli' v1.0	Pbr003599.1	SNF2	Transcriptional Regulator
'Dangshansuli' v1.0	Pbr003603.2	TRAF	Transcriptional Regulator
'Dangshansuli' v1.0	Pbr003628.1	C2C2-Dof	Transcription factor
'Dangshansuli' v1.0	Pbr003636.1	AP2/ERF-AP2	Transcription factor
'Dangshansuli' v1.0	Pbr003650.1	MADS-MIKC	Transcription factor
'Dangshansuli' v1.0	Pbr003659.1	MYB-related	Transcription factor
'Dangshansuli' v1.0	Pbr003660.1	WRKY	Transcription factor
'Dangshansuli' v1.0	Pbr003667.1	Others	Transcriptional Regulator
'Dangshansuli' v1.0	Pbr003675.1	Tify	Transcription factor
'Dangshansuli' v1.0	Pbr003700.1	TRAF	Transcriptional Regulator
'Dangshansuli' v1.0	Pbr003708.1	HB-other	Transcription factor
'Dangshansuli' v1.0	Pbr003714.1	AP2/ERF-ERF	Transcription factor
'Dangshansuli' v1.0	Pbr003716.1	AP2/ERF-ERF	Transcription factor
'Dangshansuli' v1.0	Pbr003720.1	AP2/ERF-ERF	Transcription factor
'Dangshansuli' v1.0	Pbr003729.1	AP2/ERF-ERF	Transcription factor
'Dangshansuli' v1.0	Pbr003732.1	AP2/ERF-ERF	Transcription factor
'Dangshansuli' v1.0	Pbr003734.1	AP2/ERF-ERF	Transcription factor
'Dangshansuli' v1.0	Pbr003743.1	SNF2	Transcriptional Regulator
'Dangshansuli' v1.0	Pbr003750.1	bZIP	Transcription factor
'Dangshansuli' v1.0	Pbr003759.1	Others	Transcriptional Regulator
'Dangshansuli' v1.0	Pbr003767.1	C3H	Transcription factor
'Dangshansuli' v1.0	Pbr003769.1	C3H	Transcription factor
'Dangshansuli' v1.0	Pbr003771.1	HMG	Transcriptional Regulator
'Dangshansuli' v1.0	Pbr003789.1	C2H2	Transcription factor
'Dangshansuli' v1.0	Pbr003802.1	HB-PHD	Transcription factor
'Dangshansuli' v1.0	Pbr003803.1	PHD	Transcriptional Regulator
'Dangshansuli' v1.0	Pbr003806.1	Others	Transcriptional Regulator
'Dangshansuli' v1.0	Pbr003807.1	Others	Transcriptional Regulator
'Dangshansuli' v1.0	Pbr003811.1	mTERF	Transcriptional Regulator
'Dangshansuli' v1.0	Pbr003812.1	mTERF	Transcriptional Regulator
'Dangshansuli' v1.0	Pbr003814.1	SBP	Transcription factor
'Dangshansuli' v1.0	Pbr003843.1	C2H2	Transcription factor
'Dangshansuli' v1.0	Pbr003852.1	GARP-G2-like	Transcription factor
'Dangshansuli' v1.0	Pbr003867.1	GRAS	Transcription factor
'Dangshansuli' v1.0	Pbr003868.1	GRAS	Transcription factor
'Dangshansuli' v1.0	Pbr003869.1	GRAS	Transcription factor
'Dangshansuli' v1.0	Pbr003870.1	GRAS	Transcription factor
'Dangshansuli' v1.0	Pbr003871.1	GRAS	Transcription factor
'Dangshansuli' v1.0	Pbr003873.1	GRAS	Transcription factor
'Dangshansuli' v1.0	Pbr003874.1	GRAS	Transcription factor
'Dangshansuli' v1.0	Pbr003875.1	GRAS	Transcription factor
'Dangshansuli' v1.0	Pbr003924.1	TCP	Transcription factor
'Dangshansuli' v1.0	Pbr003927.1	AP2/ERF-RAV	Transcription factor
'Dangshansuli' v1.0	Pbr003928.1	AP2/ERF-RAV	Transcription factor
'Dangshansuli' v1.0	Pbr003929.1	MYB	Transcription factor
'Dangshansuli' v1.0	Pbr003940.1	SNF2	Transcriptional Regulator
'Dangshansuli' v1.0	Pbr003942.1	ARID	Transcriptional Regulator
'Dangshansuli' v1.0	Pbr004037.1	SWI/SNF-BAF60b	Transcriptional Regulator
'Dangshansuli' v1.0	Pbr004091.1	MYB-related	Transcription factor
'Dangshansuli' v1.0	Pbr004095.1	AP2/ERF-RAV	Transcription factor
'Dangshansuli' v1.0	Pbr004096.1	C3H	Transcription factor
'Dangshansuli' v1.0	Pbr004097.1	C2C2-GATA	Transcription factor
'Dangshansuli' v1.0	Pbr004119.1	SNF2	Transcriptional Regulator
'Dangshansuli' v1.0	Pbr004124.1	LOB	Transcription factor
'Dangshansuli' v1.0	Pbr004208.1	AP2/ERF-ERF	Transcription factor
'Dangshansuli' v1.0	Pbr004210.1	AP2/ERF-ERF	Transcription factor
'Dangshansuli' v1.0	Pbr004234.1	MADS-MIKC	Transcription factor
'Dangshansuli' v1.0	Pbr004239.1	MADS-M-type	Transcription factor
'Dangshansuli' v1.0	Pbr004263.1	MADS-M-type	Transcription factor
'Dangshansuli' v1.0	Pbr004276.1	MYB	Transcription factor
'Dangshansuli' v1.0	Pbr004292.2	SWI/SNF-BAF60b	Transcriptional Regulator
'Dangshansuli' v1.0	Pbr004296.1	NAC	Transcription factor
'Dangshansuli' v1.0	Pbr004307.1	Jumonji	Transcriptional Regulator
'Dangshansuli' v1.0	Pbr004311.1	MYB	Transcription factor
'Dangshansuli' v1.0	Pbr004315.1	AP2/ERF-ERF	Transcription factor
'Dangshansuli' v1.0	Pbr004323.1	Others	Transcriptional Regulator
'Dangshansuli' v1.0	Pbr004345.1	WRKY	Transcription factor
'Dangshansuli' v1.0	Pbr004358.1	AUX/IAA	Transcriptional Regulator
'Dangshansuli' v1.0	Pbr004359.1	AUX/IAA	Transcriptional Regulator
'Dangshansuli' v1.0	Pbr004361.1	bHLH	Transcription factor
'Dangshansuli' v1.0	Pbr004364.1	bZIP	Transcription factor
'Dangshansuli' v1.0	Pbr004384.1	Trihelix	Transcription factor
'Dangshansuli' v1.0	Pbr004385.1	Trihelix	Transcription factor
'Dangshansuli' v1.0	Pbr004388.1	CPP	Transcription factor
'Dangshansuli' v1.0	Pbr004400.1	GeBP	Transcription factor
'Dangshansuli' v1.0	Pbr004401.2	GeBP	Transcription factor
'Dangshansuli' v1.0	Pbr004409.1	GNAT	Transcriptional Regulator
'Dangshansuli' v1.0	Pbr004435.1	MYB-related	Transcription factor
'Dangshansuli' v1.0	Pbr004446.2	C2H2	Transcription factor
'Dangshansuli' v1.0	Pbr004500.1	NAC	Transcription factor
'Dangshansuli' v1.0	Pbr004512.1	GRAS	Transcription factor
'Dangshansuli' v1.0	Pbr004535.1	EIL	Transcription factor
'Dangshansuli' v1.0	Pbr004574.1	EIL	Transcription factor
'Dangshansuli' v1.0	Pbr004607.1	GRAS	Transcription factor
'Dangshansuli' v1.0	Pbr004617.1	MADS-M-type	Transcription factor
'Dangshansuli' v1.0	Pbr004632.1	NF-YB	Transcription factor
'Dangshansuli' v1.0	Pbr004645.1	AUX/IAA	Transcriptional Regulator
'Dangshansuli' v1.0	Pbr004646.1	AUX/IAA	Transcriptional Regulator
'Dangshansuli' v1.0	Pbr004658.1	AUX/IAA	Transcriptional Regulator
'Dangshansuli' v1.0	Pbr004663.1	bHLH	Transcription factor
'Dangshansuli' v1.0	Pbr004681.1	C2C2-Dof	Transcription factor
'Dangshansuli' v1.0	Pbr004690.1	AP2/ERF-AP2	Transcription factor
'Dangshansuli' v1.0	Pbr004706.1	FAR1	Transcription factor
'Dangshansuli' v1.0	Pbr004711.1	NAC	Transcription factor
'Dangshansuli' v1.0	Pbr004750.1	bHLH	Transcription factor
'Dangshansuli' v1.0	Pbr004761.1	C2C2-GATA	Transcription factor
'Dangshansuli' v1.0	Pbr004793.1	DDT	Transcription factor
'Dangshansuli' v1.0	Pbr004805.1	C2H2	Transcription factor
'Dangshansuli' v1.0	Pbr004823.1	Others	Transcriptional Regulator
'Dangshansuli' v1.0	Pbr004825.1	SNF2	Transcriptional Regulator
'Dangshansuli' v1.0	Pbr004866.1	bHLH	Transcription factor
'Dangshansuli' v1.0	Pbr004885.1	WRKY	Transcription factor
'Dangshansuli' v1.0	Pbr004905.1	NF-YA	Transcription factor
'Dangshansuli' v1.0	Pbr004907.1	NF-YA	Transcription factor
'Dangshansuli' v1.0	Pbr004921.1	MYB	Transcription factor
'Dangshansuli' v1.0	Pbr004929.1	C2H2	Transcription factor
'Dangshansuli' v1.0	Pbr004931.1	C3H	Transcription factor
'Dangshansuli' v1.0	Pbr004947.1	bHLH	Transcription factor
'Dangshansuli' v1.0	Pbr004975.1	MYB-related	Transcription factor
'Dangshansuli' v1.0	Pbr004979.1	HB-HD-ZIP	Transcription factor
'Dangshansuli' v1.0	Pbr005006.1	BES1	Transcription factor
'Dangshansuli' v1.0	Pbr005017.1	C2H2	Transcription factor
'Dangshansuli' v1.0	Pbr005018.1	MED6	Transcriptional Regulator
'Dangshansuli' v1.0	Pbr005045.1	C2H2	Transcription factor
'Dangshansuli' v1.0	Pbr005051.1	C2C2-GATA	Transcription factor
'Dangshansuli' v1.0	Pbr005069.1	ARID	Transcriptional Regulator
'Dangshansuli' v1.0	Pbr005076.1	ARID	Transcriptional Regulator
'Dangshansuli' v1.0	Pbr005087.1	bHLH	Transcription factor
'Dangshansuli' v1.0	Pbr005095.1	bHLH	Transcription factor
'Dangshansuli' v1.0	Pbr005109.1	GRAS	Transcription factor
'Dangshansuli' v1.0	Pbr005120.1	MYB-related	Transcription factor
'Dangshansuli' v1.0	Pbr005157.1	PHD	Transcriptional Regulator
'Dangshansuli' v1.0	Pbr005158.1	HB-KNOX	Transcription factor
'Dangshansuli' v1.0	Pbr005182.1	C3H	Transcription factor
'Dangshansuli' v1.0	Pbr005250.1	TRAF	Transcriptional Regulator
'Dangshansuli' v1.0	Pbr005253.2	WRKY	Transcription factor
'Dangshansuli' v1.0	Pbr005254.1	GRAS	Transcription factor
'Dangshansuli' v1.0	Pbr005256.1	Others	Transcriptional Regulator
'Dangshansuli' v1.0	Pbr005265.1	NAC	Transcription factor
'Dangshansuli' v1.0	Pbr005306.1	C2H2	Transcription factor
'Dangshansuli' v1.0	Pbr005307.1	mTERF	Transcriptional Regulator
'Dangshansuli' v1.0	Pbr005324.1	IWS1	Transcriptional Regulator
'Dangshansuli' v1.0	Pbr005343.2	B3	Transcription factor
'Dangshansuli' v1.0	Pbr005369.1	LOB	Transcription factor
'Dangshansuli' v1.0	Pbr005379.1	HSF	Transcription factor
'Dangshansuli' v1.0	Pbr005390.1	WRKY	Transcription factor
'Dangshansuli' v1.0	Pbr005401.1	SET	Transcriptional Regulator
'Dangshansuli' v1.0	Pbr005410.1	SET	Transcriptional Regulator
'Dangshansuli' v1.0	Pbr005424.1	Jumonji	Transcriptional Regulator
'Dangshansuli' v1.0	Pbr005446.1	AP2/ERF-ERF	Transcription factor
'Dangshansuli' v1.0	Pbr005447.1	HB-HD-ZIP	Transcription factor
'Dangshansuli' v1.0	Pbr005457.1	NF-YC	Transcription factor
'Dangshansuli' v1.0	Pbr005469.1	SNF2	Transcriptional Regulator
'Dangshansuli' v1.0	Pbr005472.1	GRAS	Transcription factor
'Dangshansuli' v1.0	Pbr005489.3	C2H2	Transcription factor
'Dangshansuli' v1.0	Pbr005496.1	HSF	Transcription factor
'Dangshansuli' v1.0	Pbr005503.1	Trihelix	Transcription factor
'Dangshansuli' v1.0	Pbr005504.1	AP2/ERF-ERF	Transcription factor
'Dangshansuli' v1.0	Pbr005555.1	BBR-BPC	Transcription factor
'Dangshansuli' v1.0	Pbr005556.1	bZIP	Transcription factor
'Dangshansuli' v1.0	Pbr005557.1	bZIP	Transcription factor
'Dangshansuli' v1.0	Pbr005563.1	AUX/IAA	Transcriptional Regulator
'Dangshansuli' v1.0	Pbr005564.1	B3-ARF	Transcription factor
'Dangshansuli' v1.0	Pbr005568.1	C2H2	Transcription factor
'Dangshansuli' v1.0	Pbr005633.1	Others	Transcriptional Regulator
'Dangshansuli' v1.0	Pbr005640.1	B3	Transcription factor
'Dangshansuli' v1.0	Pbr005643.1	B3	Transcription factor
'Dangshansuli' v1.0	Pbr005652.1	AP2/ERF-ERF	Transcription factor
'Dangshansuli' v1.0	Pbr005696.1	PHD	Transcriptional Regulator
'Dangshansuli' v1.0	Pbr005765.1	SWI/SNF-SWI3	Transcriptional Regulator
'Dangshansuli' v1.0	Pbr005780.1	ARID	Transcriptional Regulator
'Dangshansuli' v1.0	Pbr005820.1	IWS1	Transcriptional Regulator
'Dangshansuli' v1.0	Pbr005844.1	C2H2	Transcription factor
'Dangshansuli' v1.0	Pbr005854.1	B3-ARF	Transcription factor
'Dangshansuli' v1.0	Pbr005856.1	C3H	Transcription factor
'Dangshansuli' v1.0	Pbr005860.1	bZIP	Transcription factor
'Dangshansuli' v1.0	Pbr005861.1	bZIP	Transcription factor
'Dangshansuli' v1.0	Pbr005862.1	BBR-BPC	Transcription factor
'Dangshansuli' v1.0	Pbr005871.1	SWI/SNF-SWI3	Transcriptional Regulator
'Dangshansuli' v1.0	Pbr005884.1	Others	Transcriptional Regulator
'Dangshansuli' v1.0	Pbr005887.1	SRS	Transcription factor
'Dangshansuli' v1.0	Pbr005893.1	AP2/ERF-ERF	Transcription factor
'Dangshansuli' v1.0	Pbr005895.1	AP2/ERF-ERF	Transcription factor
'Dangshansuli' v1.0	Pbr005897.1	AP2/ERF-ERF	Transcription factor
'Dangshansuli' v1.0	Pbr005909.1	HB-BELL	Transcription factor
'Dangshansuli' v1.0	Pbr005910.1	HB-BELL	Transcription factor
'Dangshansuli' v1.0	Pbr005914.1	bZIP	Transcription factor
'Dangshansuli' v1.0	Pbr005942.1	TUB	Transcription factor
'Dangshansuli' v1.0	Pbr005945.1	MYB-related	Transcription factor
'Dangshansuli' v1.0	Pbr005947.1	zf-HD	Transcription factor
'Dangshansuli' v1.0	Pbr005954.1	MYB-related	Transcription factor
'Dangshansuli' v1.0	Pbr005982.2	MYB	Transcription factor
'Dangshansuli' v1.0	Pbr005984.1	bHLH	Transcription factor
'Dangshansuli' v1.0	Pbr005989.1	MADS-M-type	Transcription factor
'Dangshansuli' v1.0	Pbr005990.1	MADS-M-type	Transcription factor
'Dangshansuli' v1.0	Pbr005991.1	MADS-M-type	Transcription factor
'Dangshansuli' v1.0	Pbr006028.1	C2C2-GATA	Transcription factor
'Dangshansuli' v1.0	Pbr006031.1	C2C2-GATA	Transcription factor
'Dangshansuli' v1.0	Pbr006046.1	bZIP	Transcription factor
'Dangshansuli' v1.0	Pbr006051.1	AP2/ERF-ERF	Transcription factor
'Dangshansuli' v1.0	Pbr006137.1	TUB	Transcription factor
'Dangshansuli' v1.0	Pbr006140.1	MYB-related	Transcription factor
'Dangshansuli' v1.0	Pbr006142.1	zf-HD	Transcription factor
'Dangshansuli' v1.0	Pbr006147.1	MYB-related	Transcription factor
'Dangshansuli' v1.0	Pbr006167.1	C2H2	Transcription factor
'Dangshansuli' v1.0	Pbr006174.1	OFP	Transcription factor
'Dangshansuli' v1.0	Pbr006182.1	BES1	Transcription factor
'Dangshansuli' v1.0	Pbr006193.2	Others	Transcriptional Regulator
'Dangshansuli' v1.0	Pbr006215.1	GARP-G2-like	Transcription factor
'Dangshansuli' v1.0	Pbr006217.1	B3	Transcription factor
'Dangshansuli' v1.0	Pbr006218.1	B3	Transcription factor
'Dangshansuli' v1.0	Pbr006223.1	C2C2-Dof	Transcription factor
'Dangshansuli' v1.0	Pbr006251.1	NAC	Transcription factor
'Dangshansuli' v1.0	Pbr006264.1	MYB	Transcription factor
'Dangshansuli' v1.0	Pbr006291.2	TRAF	Transcriptional Regulator
'Dangshansuli' v1.0	Pbr006313.1	bHLH	Transcription factor
'Dangshansuli' v1.0	Pbr006319.1	bHLH	Transcription factor
'Dangshansuli' v1.0	Pbr006330.2	HB-HD-ZIP	Transcription factor
'Dangshansuli' v1.0	Pbr006376.1	WRKY	Transcription factor
'Dangshansuli' v1.0	Pbr006380.1	WRKY	Transcription factor
'Dangshansuli' v1.0	Pbr006411.1	C2H2	Transcription factor
'Dangshansuli' v1.0	Pbr006457.1	TCP	Transcription factor
'Dangshansuli' v1.0	Pbr006477.1	TCP	Transcription factor
'Dangshansuli' v1.0	Pbr006526.1	AP2/ERF-ERF	Transcription factor
'Dangshansuli' v1.0	Pbr006544.1	bHLH	Transcription factor
'Dangshansuli' v1.0	Pbr006626.1	MYB	Transcription factor
'Dangshansuli' v1.0	Pbr006641.1	TCP	Transcription factor
'Dangshansuli' v1.0	Pbr006685.1	MYB	Transcription factor
'Dangshansuli' v1.0	Pbr006687.1	bHLH	Transcription factor
'Dangshansuli' v1.0	Pbr006693.1	MADS-M-type	Transcription factor
'Dangshansuli' v1.0	Pbr006742.1	C2H2	Transcription factor
'Dangshansuli' v1.0	Pbr006743.1	C2H2	Transcription factor
'Dangshansuli' v1.0	Pbr006745.1	C2C2-Dof	Transcription factor
'Dangshansuli' v1.0	Pbr006750.1	C2H2	Transcription factor
'Dangshansuli' v1.0	Pbr006773.2	HB-WOX	Transcription factor
'Dangshansuli' v1.0	Pbr006790.1	Jumonji	Transcriptional Regulator
'Dangshansuli' v1.0	Pbr006791.1	BES1	Transcription factor
'Dangshansuli' v1.0	Pbr006794.1	MADS-M-type	Transcription factor
'Dangshansuli' v1.0	Pbr006795.1	MADS-M-type	Transcription factor
'Dangshansuli' v1.0	Pbr006798.1	MADS-M-type	Transcription factor
'Dangshansuli' v1.0	Pbr006809.1	MADS-M-type	Transcription factor
'Dangshansuli' v1.0	Pbr006811.1	GRF	Transcription factor
'Dangshansuli' v1.0	Pbr006862.1	AP2/ERF-ERF	Transcription factor
'Dangshansuli' v1.0	Pbr006864.2	FAR1	Transcription factor
'Dangshansuli' v1.0	Pbr006883.1	AP2/ERF-ERF	Transcription factor
'Dangshansuli' v1.0	Pbr006884.1	AP2/ERF-ERF	Transcription factor
'Dangshansuli' v1.0	Pbr006887.1	AP2/ERF-ERF	Transcription factor
'Dangshansuli' v1.0	Pbr006919.1	NAC	Transcription factor
'Dangshansuli' v1.0	Pbr006945.1	NF-YA	Transcription factor
'Dangshansuli' v1.0	Pbr007018.1	C2C2-GATA	Transcription factor
'Dangshansuli' v1.0	Pbr007029.1	MADS-M-type	Transcription factor
'Dangshansuli' v1.0	Pbr007075.1	TCP	Transcription factor
'Dangshansuli' v1.0	Pbr007080.1	MYB	Transcription factor
'Dangshansuli' v1.0	Pbr007121.1	MYB	Transcription factor
'Dangshansuli' v1.0	Pbr007125.1	TCP	Transcription factor
'Dangshansuli' v1.0	Pbr007140.1	NF-YB	Transcription factor
'Dangshansuli' v1.0	Pbr007146.1	AP2/ERF-ERF	Transcription factor
'Dangshansuli' v1.0	Pbr007163.1	bZIP	Transcription factor
'Dangshansuli' v1.0	Pbr007168.1	bHLH	Transcription factor
'Dangshansuli' v1.0	Pbr007170.1	C2C2-Dof	Transcription factor
'Dangshansuli' v1.0	Pbr007180.1	MADS-MIKC	Transcription factor
'Dangshansuli' v1.0	Pbr007182.1	SBP	Transcription factor
'Dangshansuli' v1.0	Pbr007191.1	mTERF	Transcriptional Regulator
'Dangshansuli' v1.0	Pbr007197.1	TCP	Transcription factor
'Dangshansuli' v1.0	Pbr007214.1	C2H2	Transcription factor
'Dangshansuli' v1.0	Pbr007228.1	NAC	Transcription factor
'Dangshansuli' v1.0	Pbr007235.1	MYB-related	Transcription factor
'Dangshansuli' v1.0	Pbr007236.1	C2H2	Transcription factor
'Dangshansuli' v1.0	Pbr007244.1	SNF2	Transcriptional Regulator
'Dangshansuli' v1.0	Pbr007246.1	bHLH	Transcription factor
'Dangshansuli' v1.0	Pbr007273.2	Pseudo ARR-B	Transcriptional Regulator
'Dangshansuli' v1.0	Pbr007274.1	Others	Transcriptional Regulator
'Dangshansuli' v1.0	Pbr007283.1	MYB	Transcription factor
'Dangshansuli' v1.0	Pbr007284.1	NAC	Transcription factor
'Dangshansuli' v1.0	Pbr007292.1	MADS-M-type	Transcription factor
'Dangshansuli' v1.0	Pbr007294.2	C2C2-Dof	Transcription factor
'Dangshansuli' v1.0	Pbr007300.1	RWP-RK	Transcription factor
'Dangshansuli' v1.0	Pbr007306.1	zf-HD	Transcription factor
'Dangshansuli' v1.0	Pbr007308.1	HB-KNOX	Transcription factor
'Dangshansuli' v1.0	Pbr007344.1	bHLH	Transcription factor
'Dangshansuli' v1.0	Pbr007346.1	AP2/ERF-RAV	Transcription factor
'Dangshansuli' v1.0	Pbr007349.1	HSF	Transcription factor
'Dangshansuli' v1.0	Pbr007354.1	WRKY	Transcription factor
'Dangshansuli' v1.0	Pbr007396.1	TAZ	Transcriptional Regulator
'Dangshansuli' v1.0	Pbr007473.1	AP2/ERF-ERF	Transcription factor
'Dangshansuli' v1.0	Pbr007481.1	MADS-M-type	Transcription factor
'Dangshansuli' v1.0	Pbr007503.2	AUX/IAA	Transcriptional Regulator
'Dangshansuli' v1.0	Pbr007539.2	LIM	Transcription factor
'Dangshansuli' v1.0	Pbr007541.1	NF-YC	Transcription factor
'Dangshansuli' v1.0	Pbr007589.1	bZIP	Transcription factor
'Dangshansuli' v1.0	Pbr007600.1	GNAT	Transcriptional Regulator
'Dangshansuli' v1.0	Pbr007642.1	NAC	Transcription factor
'Dangshansuli' v1.0	Pbr007673.1	NAC	Transcription factor
'Dangshansuli' v1.0	Pbr007675.1	NAC	Transcription factor
'Dangshansuli' v1.0	Pbr007679.1	GARP-G2-like	Transcription factor
'Dangshansuli' v1.0	Pbr007699.1	AP2/ERF-ERF	Transcription factor
'Dangshansuli' v1.0	Pbr007737.1	LOB	Transcription factor
'Dangshansuli' v1.0	Pbr007738.1	SET	Transcriptional Regulator
'Dangshansuli' v1.0	Pbr007741.1	TRAF	Transcriptional Regulator
'Dangshansuli' v1.0	Pbr007753.1	GRAS	Transcription factor
'Dangshansuli' v1.0	Pbr007756.1	SET	Transcriptional Regulator
'Dangshansuli' v1.0	Pbr007775.1	TRAF	Transcriptional Regulator
'Dangshansuli' v1.0	Pbr007777.1	HSF	Transcription factor
'Dangshansuli' v1.0	Pbr007784.1	B3	Transcription factor
'Dangshansuli' v1.0	Pbr007793.1	bHLH	Transcription factor
'Dangshansuli' v1.0	Pbr007809.1	NAC	Transcription factor
'Dangshansuli' v1.0	Pbr007829.1	HB-HD-ZIP	Transcription factor
'Dangshansuli' v1.0	Pbr007875.1	LOB	Transcription factor
'Dangshansuli' v1.0	Pbr007879.1	GARP-G2-like	Transcription factor
'Dangshansuli' v1.0	Pbr007915.1	MADS-M-type	Transcription factor
'Dangshansuli' v1.0	Pbr007941.2	MYB-related	Transcription factor
'Dangshansuli' v1.0	Pbr007949.1	WRKY	Transcription factor
'Dangshansuli' v1.0	Pbr007956.1	WRKY	Transcription factor
'Dangshansuli' v1.0	Pbr007975.1	MED7	Transcriptional Regulator
'Dangshansuli' v1.0	Pbr008042.1	Whirly	Transcription factor
'Dangshansuli' v1.0	Pbr008043.1	NAC	Transcription factor
'Dangshansuli' v1.0	Pbr008044.2	PHD	Transcriptional Regulator
'Dangshansuli' v1.0	Pbr008076.1	MADS-M-type	Transcription factor
'Dangshansuli' v1.0	Pbr008161.1	CSD	Transcription factor
'Dangshansuli' v1.0	Pbr008168.1	C2H2	Transcription factor
'Dangshansuli' v1.0	Pbr008170.1	SET	Transcriptional Regulator
'Dangshansuli' v1.0	Pbr008186.1	PHD	Transcriptional Regulator
'Dangshansuli' v1.0	Pbr008195.1	B3-ARF	Transcription factor
'Dangshansuli' v1.0	Pbr008209.1	bHLH	Transcription factor
'Dangshansuli' v1.0	Pbr008210.1	bHLH	Transcription factor
'Dangshansuli' v1.0	Pbr008215.1	Others	Transcriptional Regulator
'Dangshansuli' v1.0	Pbr008217.1	HB-HD-ZIP	Transcription factor
'Dangshansuli' v1.0	Pbr008219.1	C2H2	Transcription factor
'Dangshansuli' v1.0	Pbr008254.1	RWP-RK	Transcription factor
'Dangshansuli' v1.0	Pbr008278.1	WRKY	Transcription factor
'Dangshansuli' v1.0	Pbr008279.1	Pseudo ARR-B	Transcriptional Regulator
'Dangshansuli' v1.0	Pbr008285.1	C3H	Transcription factor
'Dangshansuli' v1.0	Pbr008287.1	MYB-related	Transcription factor
'Dangshansuli' v1.0	Pbr008289.1	AP2/ERF-ERF	Transcription factor
'Dangshansuli' v1.0	Pbr008294.2	NF-YB	Transcription factor
'Dangshansuli' v1.0	Pbr008318.1	S1Fa-like	Transcription factor
'Dangshansuli' v1.0	Pbr008330.1	C2H2	Transcription factor
'Dangshansuli' v1.0	Pbr008352.1	B3-ARF	Transcription factor
'Dangshansuli' v1.0	Pbr008379.1	HB-BELL	Transcription factor
'Dangshansuli' v1.0	Pbr008386.1	SNF2	Transcriptional Regulator
'Dangshansuli' v1.0	Pbr008403.1	C2C2-GATA	Transcription factor
'Dangshansuli' v1.0	Pbr008404.1	B3-ARF	Transcription factor
'Dangshansuli' v1.0	Pbr008410.2	HB-HD-ZIP	Transcription factor
'Dangshansuli' v1.0	Pbr008439.1	BBR-BPC	Transcription factor
'Dangshansuli' v1.0	Pbr008440.1	PHD	Transcriptional Regulator
'Dangshansuli' v1.0	Pbr008456.1	NAC	Transcription factor
'Dangshansuli' v1.0	Pbr008465.1	NAC	Transcription factor
'Dangshansuli' v1.0	Pbr008470.1	MYB-related	Transcription factor
'Dangshansuli' v1.0	Pbr008476.1	HB-HD-ZIP	Transcription factor
'Dangshansuli' v1.0	Pbr008477.1	HB-HD-ZIP	Transcription factor
'Dangshansuli' v1.0	Pbr008509.1	HSF	Transcription factor
'Dangshansuli' v1.0	Pbr008516.1	C2H2	Transcription factor
'Dangshansuli' v1.0	Pbr008550.1	B3-ARF	Transcription factor
'Dangshansuli' v1.0	Pbr008557.1	bZIP	Transcription factor
'Dangshansuli' v1.0	Pbr008558.1	bZIP	Transcription factor
'Dangshansuli' v1.0	Pbr008565.1	Others	Transcriptional Regulator
'Dangshansuli' v1.0	Pbr008582.1	C2H2	Transcription factor
'Dangshansuli' v1.0	Pbr008630.1	MYB	Transcription factor
'Dangshansuli' v1.0	Pbr008639.1	WRKY	Transcription factor
'Dangshansuli' v1.0	Pbr008711.1	bHLH	Transcription factor
'Dangshansuli' v1.0	Pbr008716.1	B3	Transcription factor
'Dangshansuli' v1.0	Pbr008717.1	B3	Transcription factor
'Dangshansuli' v1.0	Pbr008748.1	MYB	Transcription factor
'Dangshansuli' v1.0	Pbr008768.1	AUX/IAA	Transcriptional Regulator
'Dangshansuli' v1.0	Pbr008785.1	HB-HD-ZIP	Transcription factor
'Dangshansuli' v1.0	Pbr008788.1	C2C2-GATA	Transcription factor
'Dangshansuli' v1.0	Pbr008796.1	AP2/ERF-ERF	Transcription factor
'Dangshansuli' v1.0	Pbr008831.1	bHLH	Transcription factor
'Dangshansuli' v1.0	Pbr008854.1	C2C2-Dof	Transcription factor
'Dangshansuli' v1.0	Pbr008912.1	MADS-M-type	Transcription factor
'Dangshansuli' v1.0	Pbr008919.1	SET	Transcriptional Regulator
'Dangshansuli' v1.0	Pbr008959.1	GNAT	Transcriptional Regulator
'Dangshansuli' v1.0	Pbr008964.1	TRAF	Transcriptional Regulator
'Dangshansuli' v1.0	Pbr008981.1	TRAF	Transcriptional Regulator
'Dangshansuli' v1.0	Pbr008988.1	TRAF	Transcriptional Regulator
'Dangshansuli' v1.0	Pbr009003.1	GRAS	Transcription factor
'Dangshansuli' v1.0	Pbr009020.1	LOB	Transcription factor
'Dangshansuli' v1.0	Pbr009021.1	LOB	Transcription factor
'Dangshansuli' v1.0	Pbr009022.1	LOB	Transcription factor
'Dangshansuli' v1.0	Pbr009027.1	C2H2	Transcription factor
'Dangshansuli' v1.0	Pbr009028.1	C2H2	Transcription factor
'Dangshansuli' v1.0	Pbr009042.1	bHLH	Transcription factor
'Dangshansuli' v1.0	Pbr009044.1	bHLH	Transcription factor
'Dangshansuli' v1.0	Pbr009056.1	AP2/ERF-ERF	Transcription factor
'Dangshansuli' v1.0	Pbr009057.1	WRKY	Transcription factor
'Dangshansuli' v1.0	Pbr009069.1	AUX/IAA	Transcriptional Regulator
'Dangshansuli' v1.0	Pbr009070.1	AUX/IAA	Transcriptional Regulator
'Dangshansuli' v1.0	Pbr009072.1	bHLH	Transcription factor
'Dangshansuli' v1.0	Pbr009074.1	bZIP	Transcription factor
'Dangshansuli' v1.0	Pbr009075.1	GNAT	Transcriptional Regulator
'Dangshansuli' v1.0	Pbr009110.1	DDT	Transcription factor
'Dangshansuli' v1.0	Pbr009128.1	ARID	Transcriptional Regulator
'Dangshansuli' v1.0	Pbr009131.1	SNF2	Transcriptional Regulator
'Dangshansuli' v1.0	Pbr009223.1	CPP	Transcription factor
'Dangshansuli' v1.0	Pbr009229.1	MYB	Transcription factor
'Dangshansuli' v1.0	Pbr009254.1	NAC	Transcription factor
'Dangshansuli' v1.0	Pbr009262.1	bZIP	Transcription factor
'Dangshansuli' v1.0	Pbr009270.1	NAC	Transcription factor
'Dangshansuli' v1.0	Pbr009274.1	WRKY	Transcription factor
'Dangshansuli' v1.0	Pbr009294.1	WRKY	Transcription factor
'Dangshansuli' v1.0	Pbr009351.1	C2C2-Dof	Transcription factor
'Dangshansuli' v1.0	Pbr009406.1	LOB	Transcription factor
'Dangshansuli' v1.0	Pbr009432.1	Others	Transcriptional Regulator
'Dangshansuli' v1.0	Pbr009464.1	MYB	Transcription factor
'Dangshansuli' v1.0	Pbr009472.1	LIM	Transcription factor
'Dangshansuli' v1.0	Pbr009477.1	MYB-related	Transcription factor
'Dangshansuli' v1.0	Pbr009489.1	HB-WOX	Transcription factor
'Dangshansuli' v1.0	Pbr009518.1	HMG	Transcriptional Regulator
'Dangshansuli' v1.0	Pbr009533.1	Alfin-like	Transcription factor
'Dangshansuli' v1.0	Pbr009535.1	C3H	Transcription factor
'Dangshansuli' v1.0	Pbr009541.1	bHLH	Transcription factor
'Dangshansuli' v1.0	Pbr009544.1	AP2/ERF-ERF	Transcription factor
'Dangshansuli' v1.0	Pbr009547.1	Trihelix	Transcription factor
'Dangshansuli' v1.0	Pbr009548.1	LOB	Transcription factor
'Dangshansuli' v1.0	Pbr009554.1	GARP-G2-like	Transcription factor
'Dangshansuli' v1.0	Pbr009563.1	LOB	Transcription factor
'Dangshansuli' v1.0	Pbr009571.1	AP2/ERF-ERF	Transcription factor
'Dangshansuli' v1.0	Pbr009640.1	MADS-M-type	Transcription factor
'Dangshansuli' v1.0	Pbr009654.1	bZIP	Transcription factor
'Dangshansuli' v1.0	Pbr009670.1	MADS-MIKC	Transcription factor
'Dangshansuli' v1.0	Pbr009674.1	mTERF	Transcriptional Regulator
'Dangshansuli' v1.0	Pbr009679.1	GNAT	Transcriptional Regulator
'Dangshansuli' v1.0	Pbr009693.1	bZIP	Transcription factor
'Dangshansuli' v1.0	Pbr009709.1	GRAS	Transcription factor
'Dangshansuli' v1.0	Pbr009715.1	mTERF	Transcriptional Regulator
'Dangshansuli' v1.0	Pbr009722.2	mTERF	Transcriptional Regulator
'Dangshansuli' v1.0	Pbr009723.1	mTERF	Transcriptional Regulator
'Dangshansuli' v1.0	Pbr009810.1	HB-PHD	Transcription factor
'Dangshansuli' v1.0	Pbr009823.1	MYB	Transcription factor
'Dangshansuli' v1.0	Pbr009877.1	C2C2-GATA	Transcription factor
'Dangshansuli' v1.0	Pbr009894.1	Others	Transcriptional Regulator
'Dangshansuli' v1.0	Pbr009953.1	HSF	Transcription factor
'Dangshansuli' v1.0	Pbr009954.1	C2H2	Transcription factor
'Dangshansuli' v1.0	Pbr009992.1	STAT	Transcription factor
'Dangshansuli' v1.0	Pbr010041.1	GRAS	Transcription factor
'Dangshansuli' v1.0	Pbr010042.1	MYB	Transcription factor
'Dangshansuli' v1.0	Pbr010125.1	bHLH	Transcription factor
'Dangshansuli' v1.0	Pbr010126.1	B3-ARF	Transcription factor
'Dangshansuli' v1.0	Pbr010138.1	AP2/ERF-ERF	Transcription factor
'Dangshansuli' v1.0	Pbr010139.1	AP2/ERF-ERF	Transcription factor
'Dangshansuli' v1.0	Pbr010143.1	LFY	Transcription factor
'Dangshansuli' v1.0	Pbr010152.1	ARID	Transcriptional Regulator
'Dangshansuli' v1.0	Pbr010155.1	ARID	Transcriptional Regulator
'Dangshansuli' v1.0	Pbr010171.1	Trihelix	Transcription factor
'Dangshansuli' v1.0	Pbr010206.1	SET	Transcriptional Regulator
'Dangshansuli' v1.0	Pbr010210.1	MYB	Transcription factor
'Dangshansuli' v1.0	Pbr010242.1	NAC	Transcription factor
'Dangshansuli' v1.0	Pbr010247.1	C3H	Transcription factor
'Dangshansuli' v1.0	Pbr010321.1	MADS-M-type	Transcription factor
'Dangshansuli' v1.0	Pbr010322.1	NF-YA	Transcription factor
'Dangshansuli' v1.0	Pbr010330.1	C2C2-Dof	Transcription factor
'Dangshansuli' v1.0	Pbr010333.1	HB-BELL	Transcription factor
'Dangshansuli' v1.0	Pbr010346.1	GARP-G2-like	Transcription factor
'Dangshansuli' v1.0	Pbr010365.1	mTERF	Transcriptional Regulator
'Dangshansuli' v1.0	Pbr010366.1	E2F-DP	Transcription factor
'Dangshansuli' v1.0	Pbr010368.1	OFP	Transcription factor
'Dangshansuli' v1.0	Pbr010370.1	OFP	Transcription factor
'Dangshansuli' v1.0	Pbr010391.1	B3	Transcription factor
'Dangshansuli' v1.0	Pbr010410.1	B3	Transcription factor
'Dangshansuli' v1.0	Pbr010426.1	OFP	Transcription factor
'Dangshansuli' v1.0	Pbr010427.1	E2F-DP	Transcription factor
'Dangshansuli' v1.0	Pbr010428.1	mTERF	Transcriptional Regulator
'Dangshansuli' v1.0	Pbr010433.1	GRAS	Transcription factor
'Dangshansuli' v1.0	Pbr010436.1	bZIP	Transcription factor
'Dangshansuli' v1.0	Pbr010445.1	EIL	Transcription factor
'Dangshansuli' v1.0	Pbr010446.1	EIL	Transcription factor
'Dangshansuli' v1.0	Pbr010447.1	EIL	Transcription factor
'Dangshansuli' v1.0	Pbr010448.1	EIL	Transcription factor
'Dangshansuli' v1.0	Pbr010517.1	bZIP	Transcription factor
'Dangshansuli' v1.0	Pbr010533.1	Trihelix	Transcription factor
'Dangshansuli' v1.0	Pbr010534.1	Trihelix	Transcription factor
'Dangshansuli' v1.0	Pbr010535.1	Trihelix	Transcription factor
'Dangshansuli' v1.0	Pbr010560.1	NF-YC	Transcription factor
'Dangshansuli' v1.0	Pbr010573.1	bHLH	Transcription factor
'Dangshansuli' v1.0	Pbr010581.1	bHLH	Transcription factor
'Dangshansuli' v1.0	Pbr010582.1	B3-ARF	Transcription factor
'Dangshansuli' v1.0	Pbr010595.1	C3H	Transcription factor
'Dangshansuli' v1.0	Pbr010599.1	C3H	Transcription factor
'Dangshansuli' v1.0	Pbr010651.1	C2C2-YABBY	Transcription factor
'Dangshansuli' v1.0	Pbr010683.1	C2H2	Transcription factor
'Dangshansuli' v1.0	Pbr010685.1	GNAT	Transcriptional Regulator
'Dangshansuli' v1.0	Pbr010731.1	C2H2	Transcription factor
'Dangshansuli' v1.0	Pbr010752.1	C2H2	Transcription factor
'Dangshansuli' v1.0	Pbr010763.1	B3	Transcription factor
'Dangshansuli' v1.0	Pbr010771.1	Others	Transcriptional Regulator
'Dangshansuli' v1.0	Pbr010772.1	C2H2	Transcription factor
'Dangshansuli' v1.0	Pbr010789.1	RWP-RK	Transcription factor
'Dangshansuli' v1.0	Pbr010797.1	MYB-related	Transcription factor
'Dangshansuli' v1.0	Pbr010799.1	WRKY	Transcription factor
'Dangshansuli' v1.0	Pbr010800.1	bHLH	Transcription factor
'Dangshansuli' v1.0	Pbr010809.1	AP2/ERF-ERF	Transcription factor
'Dangshansuli' v1.0	Pbr010843.1	WRKY	Transcription factor
'Dangshansuli' v1.0	Pbr010850.1	MYB-related	Transcription factor
'Dangshansuli' v1.0	Pbr010864.1	GRAS	Transcription factor
'Dangshansuli' v1.0	Pbr010896.1	HMG	Transcriptional Regulator
'Dangshansuli' v1.0	Pbr010904.1	NF-X1	Transcription factor
'Dangshansuli' v1.0	Pbr010909.1	Alfin-like	Transcription factor
'Dangshansuli' v1.0	Pbr010912.1	C3H	Transcription factor
'Dangshansuli' v1.0	Pbr010922.1	bHLH	Transcription factor
'Dangshansuli' v1.0	Pbr010927.1	Trihelix	Transcription factor
'Dangshansuli' v1.0	Pbr010928.1	LOB	Transcription factor
'Dangshansuli' v1.0	Pbr010932.1	GARP-G2-like	Transcription factor
'Dangshansuli' v1.0	Pbr010943.1	LOB	Transcription factor
'Dangshansuli' v1.0	Pbr010948.1	SNF2	Transcriptional Regulator
'Dangshansuli' v1.0	Pbr010949.1	AP2/ERF-ERF	Transcription factor
'Dangshansuli' v1.0	Pbr010978.1	LOB	Transcription factor
'Dangshansuli' v1.0	Pbr011038.1	LIM	Transcription factor
'Dangshansuli' v1.0	Pbr011071.1	GRAS	Transcription factor
'Dangshansuli' v1.0	Pbr011074.1	SNF2	Transcriptional Regulator
'Dangshansuli' v1.0	Pbr011082.1	NAC	Transcription factor
'Dangshansuli' v1.0	Pbr011083.1	Jumonji	Transcriptional Regulator
'Dangshansuli' v1.0	Pbr011095.1	MYB	Transcription factor
'Dangshansuli' v1.0	Pbr011102.1	AP2/ERF-ERF	Transcription factor
'Dangshansuli' v1.0	Pbr011103.1	AP2/ERF-ERF	Transcription factor
'Dangshansuli' v1.0	Pbr011104.1	AP2/ERF-ERF	Transcription factor
'Dangshansuli' v1.0	Pbr011119.1	LOB	Transcription factor
'Dangshansuli' v1.0	Pbr011145.1	AP2/ERF-ERF	Transcription factor
'Dangshansuli' v1.0	Pbr011152.1	mTERF	Transcriptional Regulator
'Dangshansuli' v1.0	Pbr011157.1	SRS	Transcription factor
'Dangshansuli' v1.0	Pbr011184.3	SBP	Transcription factor
'Dangshansuli' v1.0	Pbr011192.1	SNF2	Transcriptional Regulator
'Dangshansuli' v1.0	Pbr011199.1	TUB	Transcription factor
'Dangshansuli' v1.0	Pbr011215.1	SNF2	Transcriptional Regulator
'Dangshansuli' v1.0	Pbr011224.1	AP2/ERF-ERF	Transcription factor
'Dangshansuli' v1.0	Pbr011225.1	C3H	Transcription factor
'Dangshansuli' v1.0	Pbr011255.1	Others	Transcriptional Regulator
'Dangshansuli' v1.0	Pbr011262.1	MYB	Transcription factor
'Dangshansuli' v1.0	Pbr011263.1	MYB	Transcription factor
'Dangshansuli' v1.0	Pbr011268.1	MYB	Transcription factor
'Dangshansuli' v1.0	Pbr011311.1	ULT	Transcription factor
'Dangshansuli' v1.0	Pbr011339.1	HB-WOX	Transcription factor
'Dangshansuli' v1.0	Pbr011351.1	MYB	Transcription factor
'Dangshansuli' v1.0	Pbr011358.1	LIM	Transcription factor
'Dangshansuli' v1.0	Pbr011369.1	MYB	Transcription factor
'Dangshansuli' v1.0	Pbr011391.1	HB-BELL	Transcription factor
'Dangshansuli' v1.0	Pbr011393.1	Others	Transcriptional Regulator
'Dangshansuli' v1.0	Pbr011414.1	LOB	Transcription factor
'Dangshansuli' v1.0	Pbr011423.3	MADS-M-type	Transcription factor
'Dangshansuli' v1.0	Pbr011427.1	C2C2-Dof	Transcription factor
'Dangshansuli' v1.0	Pbr011436.1	RWP-RK	Transcription factor
'Dangshansuli' v1.0	Pbr011441.1	MYB	Transcription factor
'Dangshansuli' v1.0	Pbr011454.1	TCP	Transcription factor
'Dangshansuli' v1.0	Pbr011456.1	bHLH	Transcription factor
'Dangshansuli' v1.0	Pbr011463.1	bHLH	Transcription factor
'Dangshansuli' v1.0	Pbr011472.1	WRKY	Transcription factor
'Dangshansuli' v1.0	Pbr011488.1	HB-HD-ZIP	Transcription factor
'Dangshansuli' v1.0	Pbr011503.1	LOB	Transcription factor
'Dangshansuli' v1.0	Pbr011513.1	DDT	Transcription factor
'Dangshansuli' v1.0	Pbr011520.1	MYB	Transcription factor
'Dangshansuli' v1.0	Pbr011525.1	bHLH	Transcription factor
'Dangshansuli' v1.0	Pbr011544.2	WRKY	Transcription factor
'Dangshansuli' v1.0	Pbr011563.1	LOB	Transcription factor
'Dangshansuli' v1.0	Pbr011582.1	Others	Transcriptional Regulator
'Dangshansuli' v1.0	Pbr011583.1	LOB	Transcription factor
'Dangshansuli' v1.0	Pbr011617.1	GNAT	Transcriptional Regulator
'Dangshansuli' v1.0	Pbr011696.1	bHLH	Transcription factor
'Dangshansuli' v1.0	Pbr011711.1	Tify	Transcription factor
'Dangshansuli' v1.0	Pbr011734.1	ARID	Transcriptional Regulator
'Dangshansuli' v1.0	Pbr011761.1	HB-WOX	Transcription factor
'Dangshansuli' v1.0	Pbr011766.1	HMG	Transcriptional Regulator
'Dangshansuli' v1.0	Pbr011767.1	HMG	Transcriptional Regulator
'Dangshansuli' v1.0	Pbr011792.1	C2H2	Transcription factor
'Dangshansuli' v1.0	Pbr011793.1	C2H2	Transcription factor
'Dangshansuli' v1.0	Pbr011796.1	Others	Transcriptional Regulator
'Dangshansuli' v1.0	Pbr011798.1	OFP	Transcription factor
'Dangshansuli' v1.0	Pbr011800.1	E2F-DP	Transcription factor
'Dangshansuli' v1.0	Pbr011832.1	RWP-RK	Transcription factor
'Dangshansuli' v1.0	Pbr011833.1	PHD	Transcriptional Regulator
'Dangshansuli' v1.0	Pbr011845.1	OFP	Transcription factor
'Dangshansuli' v1.0	Pbr011856.1	GNAT	Transcriptional Regulator
'Dangshansuli' v1.0	Pbr011890.1	IWS1	Transcriptional Regulator
'Dangshansuli' v1.0	Pbr011903.3	E2F-DP	Transcription factor
'Dangshansuli' v1.0	Pbr011904.1	OFP	Transcription factor
'Dangshansuli' v1.0	Pbr011928.1	B3-ARF	Transcription factor
'Dangshansuli' v1.0	Pbr011952.1	TUB	Transcription factor
'Dangshansuli' v1.0	Pbr011953.1	GNAT	Transcriptional Regulator
'Dangshansuli' v1.0	Pbr011959.1	GRAS	Transcription factor
'Dangshansuli' v1.0	Pbr011960.1	GRAS	Transcription factor
'Dangshansuli' v1.0	Pbr011973.1	CAMTA	Transcription factor
'Dangshansuli' v1.0	Pbr011980.1	MYB	Transcription factor
'Dangshansuli' v1.0	Pbr011983.1	C2H2	Transcription factor
'Dangshansuli' v1.0	Pbr011985.1	C2H2	Transcription factor
'Dangshansuli' v1.0	Pbr011987.1	FAR1	Transcription factor
'Dangshansuli' v1.0	Pbr011990.1	C2C2-GATA	Transcription factor
'Dangshansuli' v1.0	Pbr011993.1	GARP-ARR-B	Transcription factor
'Dangshansuli' v1.0	Pbr012024.1	AP2/ERF-ERF	Transcription factor
'Dangshansuli' v1.0	Pbr012053.1	AP2/ERF-ERF	Transcription factor
'Dangshansuli' v1.0	Pbr012054.1	AP2/ERF-AP2	Transcription factor
'Dangshansuli' v1.0	Pbr012085.1	GRAS	Transcription factor
'Dangshansuli' v1.0	Pbr012103.1	Tify	Transcription factor
'Dangshansuli' v1.0	Pbr012104.1	C2H2	Transcription factor
'Dangshansuli' v1.0	Pbr012114.1	SET	Transcriptional Regulator
'Dangshansuli' v1.0	Pbr012127.1	GARP-ARR-B	Transcription factor
'Dangshansuli' v1.0	Pbr012136.1	HSF	Transcription factor
'Dangshansuli' v1.0	Pbr012144.1	PLATZ	Transcription factor
'Dangshansuli' v1.0	Pbr012151.3	Others	Transcriptional Regulator
'Dangshansuli' v1.0	Pbr012152.1	C2H2	Transcription factor
'Dangshansuli' v1.0	Pbr012167.1	BBR-BPC	Transcription factor
'Dangshansuli' v1.0	Pbr012168.1	PHD	Transcriptional Regulator
'Dangshansuli' v1.0	Pbr012170.1	C2H2	Transcription factor
'Dangshansuli' v1.0	Pbr012187.1	GARP-G2-like	Transcription factor
'Dangshansuli' v1.0	Pbr012192.1	C2H2	Transcription factor
'Dangshansuli' v1.0	Pbr012193.2	C2H2	Transcription factor
'Dangshansuli' v1.0	Pbr012194.1	SNF2	Transcriptional Regulator
'Dangshansuli' v1.0	Pbr012205.3	C3H	Transcription factor
'Dangshansuli' v1.0	Pbr012258.1	Rcd1-like	Transcriptional Regulator
'Dangshansuli' v1.0	Pbr012264.1	MYB	Transcription factor
'Dangshansuli' v1.0	Pbr012271.1	SNF2	Transcriptional Regulator
'Dangshansuli' v1.0	Pbr012272.1	HMG	Transcriptional Regulator
'Dangshansuli' v1.0	Pbr012310.1	MYB	Transcription factor
'Dangshansuli' v1.0	Pbr012357.1	MYB	Transcription factor
'Dangshansuli' v1.0	Pbr012440.2	MYB-related	Transcription factor
'Dangshansuli' v1.0	Pbr012471.1	mTERF	Transcriptional Regulator
'Dangshansuli' v1.0	Pbr012489.1	Trihelix	Transcription factor
'Dangshansuli' v1.0	Pbr012495.1	SNF2	Transcriptional Regulator
'Dangshansuli' v1.0	Pbr012502.1	MYB-related	Transcription factor
'Dangshansuli' v1.0	Pbr012518.1	Others	Transcriptional Regulator
'Dangshansuli' v1.0	Pbr012547.2	NAC	Transcription factor
'Dangshansuli' v1.0	Pbr012580.1	LOB	Transcription factor
'Dangshansuli' v1.0	Pbr012589.1	MBF1	Transcriptional Regulator
'Dangshansuli' v1.0	Pbr012590.2	MBF1	Transcriptional Regulator
'Dangshansuli' v1.0	Pbr012624.1	MYB	Transcription factor
'Dangshansuli' v1.0	Pbr012632.1	HB-HD-ZIP	Transcription factor
'Dangshansuli' v1.0	Pbr012633.1	HB-HD-ZIP	Transcription factor
'Dangshansuli' v1.0	Pbr012635.1	MYB-related	Transcription factor
'Dangshansuli' v1.0	Pbr012639.1	NAC	Transcription factor
'Dangshansuli' v1.0	Pbr012644.1	SET	Transcriptional Regulator
'Dangshansuli' v1.0	Pbr012651.1	B3-ARF	Transcription factor
'Dangshansuli' v1.0	Pbr012678.1	MYB-related	Transcription factor
'Dangshansuli' v1.0	Pbr012679.1	C3H	Transcription factor
'Dangshansuli' v1.0	Pbr012684.1	AP2/ERF-ERF	Transcription factor
'Dangshansuli' v1.0	Pbr012685.1	AP2/ERF-ERF	Transcription factor
'Dangshansuli' v1.0	Pbr012686.1	AP2/ERF-ERF	Transcription factor
'Dangshansuli' v1.0	Pbr012712.1	C2H2	Transcription factor
'Dangshansuli' v1.0	Pbr012740.3	NAC	Transcription factor
'Dangshansuli' v1.0	Pbr012750.1	MYB	Transcription factor
'Dangshansuli' v1.0	Pbr012802.1	bZIP	Transcription factor
'Dangshansuli' v1.0	Pbr012846.1	HSF	Transcription factor
'Dangshansuli' v1.0	Pbr012882.1	NAC	Transcription factor
'Dangshansuli' v1.0	Pbr012883.1	NAC	Transcription factor
'Dangshansuli' v1.0	Pbr012907.1	C2H2	Transcription factor
'Dangshansuli' v1.0	Pbr012908.1	HSF	Transcription factor
'Dangshansuli' v1.0	Pbr012915.1	TRAF	Transcriptional Regulator
'Dangshansuli' v1.0	Pbr012946.1	OFP	Transcription factor
'Dangshansuli' v1.0	Pbr012955.1	GNAT	Transcriptional Regulator
'Dangshansuli' v1.0	Pbr012959.1	LOB	Transcription factor
'Dangshansuli' v1.0	Pbr012970.1	C2H2	Transcription factor
'Dangshansuli' v1.0	Pbr013032.1	GNAT	Transcriptional Regulator
'Dangshansuli' v1.0	Pbr013043.1	bZIP	Transcription factor
'Dangshansuli' v1.0	Pbr013062.1	LOB	Transcription factor
'Dangshansuli' v1.0	Pbr013071.1	NAC	Transcription factor
'Dangshansuli' v1.0	Pbr013074.1	LOB	Transcription factor
'Dangshansuli' v1.0	Pbr013092.1	WRKY	Transcription factor
'Dangshansuli' v1.0	Pbr013108.1	NAC	Transcription factor
'Dangshansuli' v1.0	Pbr013109.1	NAC	Transcription factor
'Dangshansuli' v1.0	Pbr013111.1	NAC	Transcription factor
'Dangshansuli' v1.0	Pbr013123.1	OFP	Transcription factor
'Dangshansuli' v1.0	Pbr013131.1	MYB-related	Transcription factor
'Dangshansuli' v1.0	Pbr013133.1	bZIP	Transcription factor
'Dangshansuli' v1.0	Pbr013136.1	B3	Transcription factor
'Dangshansuli' v1.0	Pbr013149.1	AP2/ERF-ERF	Transcription factor
'Dangshansuli' v1.0	Pbr013165.1	B3	Transcription factor
'Dangshansuli' v1.0	Pbr013186.1	bHLH	Transcription factor
'Dangshansuli' v1.0	Pbr013200.1	bHLH	Transcription factor
'Dangshansuli' v1.0	Pbr013209.1	bZIP	Transcription factor
'Dangshansuli' v1.0	Pbr013244.1	TCP	Transcription factor
'Dangshansuli' v1.0	Pbr013246.1	bHLH	Transcription factor
'Dangshansuli' v1.0	Pbr013250.1	NAC	Transcription factor
'Dangshansuli' v1.0	Pbr013255.1	AP2/ERF-RAV	Transcription factor
'Dangshansuli' v1.0	Pbr013258.1	C2H2	Transcription factor
'Dangshansuli' v1.0	Pbr013259.1	GARP-G2-like	Transcription factor
'Dangshansuli' v1.0	Pbr013267.1	bZIP	Transcription factor
'Dangshansuli' v1.0	Pbr013289.1	AP2/ERF-ERF	Transcription factor
'Dangshansuli' v1.0	Pbr013295.1	C2C2-CO-like	Transcription factor
'Dangshansuli' v1.0	Pbr013296.1	LOB	Transcription factor
'Dangshansuli' v1.0	Pbr013304.1	C2H2	Transcription factor
'Dangshansuli' v1.0	Pbr013314.2	bHLH	Transcription factor
'Dangshansuli' v1.0	Pbr013315.1	MYB	Transcription factor
'Dangshansuli' v1.0	Pbr013349.1	bHLH	Transcription factor
'Dangshansuli' v1.0	Pbr013363.1	Others	Transcriptional Regulator
'Dangshansuli' v1.0	Pbr013366.1	C3H	Transcription factor
'Dangshansuli' v1.0	Pbr013413.1	MYB	Transcription factor
'Dangshansuli' v1.0	Pbr013425.1	HB-HD-ZIP	Transcription factor
'Dangshansuli' v1.0	Pbr013429.1	HB-HD-ZIP	Transcription factor
'Dangshansuli' v1.0	Pbr013436.1	FAR1	Transcription factor
'Dangshansuli' v1.0	Pbr013437.1	MYB	Transcription factor
'Dangshansuli' v1.0	Pbr013439.1	GNAT	Transcriptional Regulator
'Dangshansuli' v1.0	Pbr013450.2	E2F-DP	Transcription factor
'Dangshansuli' v1.0	Pbr013502.1	NAC	Transcription factor
'Dangshansuli' v1.0	Pbr013518.1	Pseudo ARR-B	Transcriptional Regulator
'Dangshansuli' v1.0	Pbr013533.1	HB-HD-ZIP	Transcription factor
'Dangshansuli' v1.0	Pbr013550.1	C2C2-Dof	Transcription factor
'Dangshansuli' v1.0	Pbr013551.1	SET	Transcriptional Regulator
'Dangshansuli' v1.0	Pbr013581.1	GNAT	Transcriptional Regulator
'Dangshansuli' v1.0	Pbr013595.1	Jumonji	Transcriptional Regulator
'Dangshansuli' v1.0	Pbr013603.1	RWP-RK	Transcription factor
'Dangshansuli' v1.0	Pbr013621.1	MYB-related	Transcription factor
'Dangshansuli' v1.0	Pbr013623.1	WRKY	Transcription factor
'Dangshansuli' v1.0	Pbr013624.1	bHLH	Transcription factor
'Dangshansuli' v1.0	Pbr013631.1	AP2/ERF-ERF	Transcription factor
'Dangshansuli' v1.0	Pbr013644.1	GRAS	Transcription factor
'Dangshansuli' v1.0	Pbr013684.1	GNAT	Transcriptional Regulator
'Dangshansuli' v1.0	Pbr013706.1	bHLH	Transcription factor
'Dangshansuli' v1.0	Pbr013713.1	MYB	Transcription factor
'Dangshansuli' v1.0	Pbr013714.1	AP2/ERF-RAV	Transcription factor
'Dangshansuli' v1.0	Pbr013715.1	AP2/ERF-RAV	Transcription factor
'Dangshansuli' v1.0	Pbr013717.1	TCP	Transcription factor
'Dangshansuli' v1.0	Pbr013722.1	TAZ	Transcriptional Regulator
'Dangshansuli' v1.0	Pbr013757.1	C2C2-GATA	Transcription factor
'Dangshansuli' v1.0	Pbr013792.1	bHLH	Transcription factor
'Dangshansuli' v1.0	Pbr013836.1	NAC	Transcription factor
'Dangshansuli' v1.0	Pbr013837.1	PHD	Transcriptional Regulator
'Dangshansuli' v1.0	Pbr013849.1	IWS1	Transcriptional Regulator
'Dangshansuli' v1.0	Pbr013860.1	MYB	Transcription factor
'Dangshansuli' v1.0	Pbr013867.2	C3H	Transcription factor
'Dangshansuli' v1.0	Pbr013869.1	bHLH	Transcription factor
'Dangshansuli' v1.0	Pbr013873.1	PLATZ	Transcription factor
'Dangshansuli' v1.0	Pbr013890.1	bHLH	Transcription factor
'Dangshansuli' v1.0	Pbr013902.1	MADS-MIKC	Transcription factor
'Dangshansuli' v1.0	Pbr013906.1	TCP	Transcription factor
'Dangshansuli' v1.0	Pbr013918.1	C3H	Transcription factor
'Dangshansuli' v1.0	Pbr013924.1	AP2/ERF-ERF	Transcription factor
'Dangshansuli' v1.0	Pbr013927.1	AP2/ERF-ERF	Transcription factor
'Dangshansuli' v1.0	Pbr013929.1	LOB	Transcription factor
'Dangshansuli' v1.0	Pbr013938.1	C2H2	Transcription factor
'Dangshansuli' v1.0	Pbr013948.1	HB-HD-ZIP	Transcription factor
'Dangshansuli' v1.0	Pbr013953.1	HSF	Transcription factor
'Dangshansuli' v1.0	Pbr013968.1	MYB	Transcription factor
'Dangshansuli' v1.0	Pbr014064.1	GRAS	Transcription factor
'Dangshansuli' v1.0	Pbr014066.1	GARP-G2-like	Transcription factor
'Dangshansuli' v1.0	Pbr014070.1	LUG	Transcriptional Regulator
'Dangshansuli' v1.0	Pbr014080.1	AUX/IAA	Transcriptional Regulator
'Dangshansuli' v1.0	Pbr014084.1	CPP	Transcription factor
'Dangshansuli' v1.0	Pbr014104.1	OFP	Transcription factor
'Dangshansuli' v1.0	Pbr014107.1	HSF	Transcription factor
'Dangshansuli' v1.0	Pbr014120.1	bZIP	Transcription factor
'Dangshansuli' v1.0	Pbr014125.1	AP2/ERF-ERF	Transcription factor
'Dangshansuli' v1.0	Pbr014148.1	HMG	Transcriptional Regulator
'Dangshansuli' v1.0	Pbr014160.1	WRKY	Transcription factor
'Dangshansuli' v1.0	Pbr014161.1	MYB-related	Transcription factor
'Dangshansuli' v1.0	Pbr014170.1	C2C2-Dof	Transcription factor
'Dangshansuli' v1.0	Pbr014171.1	C2C2-Dof	Transcription factor
'Dangshansuli' v1.0	Pbr014186.2	AP2/ERF-AP2	Transcription factor
'Dangshansuli' v1.0	Pbr014209.1	NAC	Transcription factor
'Dangshansuli' v1.0	Pbr014234.1	NAC	Transcription factor
'Dangshansuli' v1.0	Pbr014235.1	NAC	Transcription factor
'Dangshansuli' v1.0	Pbr014249.1	NAC	Transcription factor
'Dangshansuli' v1.0	Pbr014250.1	NAC	Transcription factor
'Dangshansuli' v1.0	Pbr014287.1	OFP	Transcription factor
'Dangshansuli' v1.0	Pbr014303.1	SNF2	Transcriptional Regulator
'Dangshansuli' v1.0	Pbr014306.1	GRAS	Transcription factor
'Dangshansuli' v1.0	Pbr014317.1	C2C2-GATA	Transcription factor
'Dangshansuli' v1.0	Pbr014320.1	zf-HD	Transcription factor
'Dangshansuli' v1.0	Pbr014328.1	TUB	Transcription factor
'Dangshansuli' v1.0	Pbr014330.1	MYB-related	Transcription factor
'Dangshansuli' v1.0	Pbr014350.1	GNAT	Transcriptional Regulator
'Dangshansuli' v1.0	Pbr014375.1	bHLH	Transcription factor
'Dangshansuli' v1.0	Pbr014381.1	MYB	Transcription factor
'Dangshansuli' v1.0	Pbr014389.1	HMG	Transcriptional Regulator
'Dangshansuli' v1.0	Pbr014426.1	SWI/SNF-BAF60b	Transcriptional Regulator
'Dangshansuli' v1.0	Pbr014447.1	mTERF	Transcriptional Regulator
'Dangshansuli' v1.0	Pbr014466.2	Trihelix	Transcription factor
'Dangshansuli' v1.0	Pbr014471.1	SNF2	Transcriptional Regulator
'Dangshansuli' v1.0	Pbr014479.1	MYB	Transcription factor
'Dangshansuli' v1.0	Pbr014493.1	Others	Transcriptional Regulator
'Dangshansuli' v1.0	Pbr014522.2	NAC	Transcription factor
'Dangshansuli' v1.0	Pbr014570.1	MYB-related	Transcription factor
'Dangshansuli' v1.0	Pbr014573.1	GNAT	Transcriptional Regulator
'Dangshansuli' v1.0	Pbr014581.1	LOB	Transcription factor
'Dangshansuli' v1.0	Pbr014583.1	C2H2	Transcription factor
'Dangshansuli' v1.0	Pbr014592.1	bZIP	Transcription factor
'Dangshansuli' v1.0	Pbr014594.1	bZIP	Transcription factor
'Dangshansuli' v1.0	Pbr014618.1	OFP	Transcription factor
'Dangshansuli' v1.0	Pbr014639.1	B3	Transcription factor
'Dangshansuli' v1.0	Pbr014648.1	WRKY	Transcription factor
'Dangshansuli' v1.0	Pbr014650.1	WRKY	Transcription factor
'Dangshansuli' v1.0	Pbr014651.1	WRKY	Transcription factor
'Dangshansuli' v1.0	Pbr014670.1	HSF	Transcription factor
'Dangshansuli' v1.0	Pbr014671.1	Tify	Transcription factor
'Dangshansuli' v1.0	Pbr014690.1	CPP	Transcription factor
'Dangshansuli' v1.0	Pbr014718.1	AUX/IAA	Transcriptional Regulator
'Dangshansuli' v1.0	Pbr014720.1	AUX/IAA	Transcriptional Regulator
'Dangshansuli' v1.0	Pbr014724.1	HB-HD-ZIP	Transcription factor
'Dangshansuli' v1.0	Pbr014742.1	TRAF	Transcriptional Regulator
'Dangshansuli' v1.0	Pbr014753.1	FAR1	Transcription factor
'Dangshansuli' v1.0	Pbr014767.2	NAC	Transcription factor
'Dangshansuli' v1.0	Pbr014789.1	SBP	Transcription factor
'Dangshansuli' v1.0	Pbr014798.1	SNF2	Transcriptional Regulator
'Dangshansuli' v1.0	Pbr014806.1	TUB	Transcription factor
'Dangshansuli' v1.0	Pbr014821.1	SNF2	Transcriptional Regulator
'Dangshansuli' v1.0	Pbr014831.1	AP2/ERF-ERF	Transcription factor
'Dangshansuli' v1.0	Pbr014832.1	C3H	Transcription factor
'Dangshansuli' v1.0	Pbr014841.1	NF-YB	Transcription factor
'Dangshansuli' v1.0	Pbr014865.1	TRAF	Transcriptional Regulator
'Dangshansuli' v1.0	Pbr014934.1	bHLH	Transcription factor
'Dangshansuli' v1.0	Pbr014973.1	CAMTA	Transcription factor
'Dangshansuli' v1.0	Pbr014994.1	MYB	Transcription factor
'Dangshansuli' v1.0	Pbr015019.1	WRKY	Transcription factor
'Dangshansuli' v1.0	Pbr015044.1	AP2/ERF-ERF	Transcription factor
'Dangshansuli' v1.0	Pbr015049.1	Others	Transcriptional Regulator
'Dangshansuli' v1.0	Pbr015073.1	WRKY	Transcription factor
'Dangshansuli' v1.0	Pbr015096.1	NAC	Transcription factor
'Dangshansuli' v1.0	Pbr015112.1	ARID	Transcriptional Regulator
'Dangshansuli' v1.0	Pbr015117.1	FAR1	Transcription factor
'Dangshansuli' v1.0	Pbr015119.3	bZIP	Transcription factor
'Dangshansuli' v1.0	Pbr015125.1	SBP	Transcription factor
'Dangshansuli' v1.0	Pbr015127.1	PLATZ	Transcription factor
'Dangshansuli' v1.0	Pbr015149.1	WRKY	Transcription factor
'Dangshansuli' v1.0	Pbr015152.1	SBP	Transcription factor
'Dangshansuli' v1.0	Pbr015153.1	MADS-MIKC	Transcription factor
'Dangshansuli' v1.0	Pbr015154.1	CAMTA	Transcription factor
'Dangshansuli' v1.0	Pbr015157.1	Others	Transcriptional Regulator
'Dangshansuli' v1.0	Pbr015161.1	SBP	Transcription factor
'Dangshansuli' v1.0	Pbr015178.1	NF-YC	Transcription factor
'Dangshansuli' v1.0	Pbr015225.1	GRF	Transcription factor
'Dangshansuli' v1.0	Pbr015227.1	AP2/ERF-AP2	Transcription factor
'Dangshansuli' v1.0	Pbr015228.1	MYB	Transcription factor
'Dangshansuli' v1.0	Pbr015230.1	MYB	Transcription factor
'Dangshansuli' v1.0	Pbr015239.1	MYB-related	Transcription factor
'Dangshansuli' v1.0	Pbr015248.1	NF-YA	Transcription factor
'Dangshansuli' v1.0	Pbr015249.1	PHD	Transcriptional Regulator
'Dangshansuli' v1.0	Pbr015263.1	MYB-related	Transcription factor
'Dangshansuli' v1.0	Pbr015272.1	mTERF	Transcriptional Regulator
'Dangshansuli' v1.0	Pbr015273.1	mTERF	Transcriptional Regulator
'Dangshansuli' v1.0	Pbr015274.1	mTERF	Transcriptional Regulator
'Dangshansuli' v1.0	Pbr015283.1	MYB	Transcription factor
'Dangshansuli' v1.0	Pbr015291.2	AP2/ERF-AP2	Transcription factor
'Dangshansuli' v1.0	Pbr015293.1	AP2/ERF-ERF	Transcription factor
'Dangshansuli' v1.0	Pbr015297.1	WRKY	Transcription factor
'Dangshansuli' v1.0	Pbr015309.1	MYB	Transcription factor
'Dangshansuli' v1.0	Pbr015332.1	Tify	Transcription factor
'Dangshansuli' v1.0	Pbr015339.1	LUG	Transcriptional Regulator
'Dangshansuli' v1.0	Pbr015363.1	NAC	Transcription factor
'Dangshansuli' v1.0	Pbr015364.1	NAC	Transcription factor
'Dangshansuli' v1.0	Pbr015394.1	OFP	Transcription factor
'Dangshansuli' v1.0	Pbr015395.1	OFP	Transcription factor
'Dangshansuli' v1.0	Pbr015398.1	E2F-DP	Transcription factor
'Dangshansuli' v1.0	Pbr015399.1	mTERF	Transcriptional Regulator
'Dangshansuli' v1.0	Pbr015419.1	C3H	Transcription factor
'Dangshansuli' v1.0	Pbr015427.1	NAC	Transcription factor
'Dangshansuli' v1.0	Pbr015429.1	NAC	Transcription factor
'Dangshansuli' v1.0	Pbr015453.1	Trihelix	Transcription factor
'Dangshansuli' v1.0	Pbr015482.2	AUX/IAA	Transcriptional Regulator
'Dangshansuli' v1.0	Pbr015502.1	AP2/ERF-ERF	Transcription factor
'Dangshansuli' v1.0	Pbr015549.1	NAC	Transcription factor
'Dangshansuli' v1.0	Pbr015556.1	C3H	Transcription factor
'Dangshansuli' v1.0	Pbr015557.1	MYB-related	Transcription factor
'Dangshansuli' v1.0	Pbr015587.1	MYB-related	Transcription factor
'Dangshansuli' v1.0	Pbr015599.1	C2C2-GATA	Transcription factor
'Dangshansuli' v1.0	Pbr015608.1	C3H	Transcription factor
'Dangshansuli' v1.0	Pbr015611.1	LOB	Transcription factor
'Dangshansuli' v1.0	Pbr015612.1	LOB	Transcription factor
'Dangshansuli' v1.0	Pbr015613.1	LOB	Transcription factor
'Dangshansuli' v1.0	Pbr015624.1	bHLH	Transcription factor
'Dangshansuli' v1.0	Pbr015628.1	C3H	Transcription factor
'Dangshansuli' v1.0	Pbr015630.1	HSF	Transcription factor
'Dangshansuli' v1.0	Pbr015636.2	SRS	Transcription factor
'Dangshansuli' v1.0	Pbr015637.2	mTERF	Transcriptional Regulator
'Dangshansuli' v1.0	Pbr015638.1	mTERF	Transcriptional Regulator
'Dangshansuli' v1.0	Pbr015653.1	Trihelix	Transcription factor
'Dangshansuli' v1.0	Pbr015665.1	mTERF	Transcriptional Regulator
'Dangshansuli' v1.0	Pbr015667.1	mTERF	Transcriptional Regulator
'Dangshansuli' v1.0	Pbr015668.1	mTERF	Transcriptional Regulator
'Dangshansuli' v1.0	Pbr015669.1	mTERF	Transcriptional Regulator
'Dangshansuli' v1.0	Pbr015670.1	mTERF	Transcriptional Regulator
'Dangshansuli' v1.0	Pbr015671.1	mTERF	Transcriptional Regulator
'Dangshansuli' v1.0	Pbr015672.1	mTERF	Transcriptional Regulator
'Dangshansuli' v1.0	Pbr015673.1	mTERF	Transcriptional Regulator
'Dangshansuli' v1.0	Pbr015675.1	bZIP	Transcription factor
'Dangshansuli' v1.0	Pbr015683.1	SET	Transcriptional Regulator
'Dangshansuli' v1.0	Pbr015685.1	mTERF	Transcriptional Regulator
'Dangshansuli' v1.0	Pbr015689.1	RB	Transcriptional Regulator
'Dangshansuli' v1.0	Pbr015697.1	AP2/ERF-ERF	Transcription factor
'Dangshansuli' v1.0	Pbr015698.1	AP2/ERF-ERF	Transcription factor
'Dangshansuli' v1.0	Pbr015699.1	AP2/ERF-ERF	Transcription factor
'Dangshansuli' v1.0	Pbr015728.1	C2H2	Transcription factor
'Dangshansuli' v1.0	Pbr015754.3	NAC	Transcription factor
'Dangshansuli' v1.0	Pbr015763.1	MYB	Transcription factor
'Dangshansuli' v1.0	Pbr015798.1	SNF2	Transcriptional Regulator
'Dangshansuli' v1.0	Pbr015799.1	HB-BELL	Transcription factor
'Dangshansuli' v1.0	Pbr015817.1	SRS	Transcription factor
'Dangshansuli' v1.0	Pbr015820.1	DBB	Transcription factor
'Dangshansuli' v1.0	Pbr015835.1	NAC	Transcription factor
'Dangshansuli' v1.0	Pbr015848.1	B3	Transcription factor
'Dangshansuli' v1.0	Pbr015926.1	AP2/ERF-ERF	Transcription factor
'Dangshansuli' v1.0	Pbr015939.1	WRKY	Transcription factor
'Dangshansuli' v1.0	Pbr015956.1	C3H	Transcription factor
'Dangshansuli' v1.0	Pbr015983.1	SBP	Transcription factor
'Dangshansuli' v1.0	Pbr015985.1	SBP	Transcription factor
'Dangshansuli' v1.0	Pbr015996.1	WRKY	Transcription factor
'Dangshansuli' v1.0	Pbr016046.1	mTERF	Transcriptional Regulator
'Dangshansuli' v1.0	Pbr016049.2	AP2/ERF-ERF	Transcription factor
'Dangshansuli' v1.0	Pbr016067.1	GRAS	Transcription factor
'Dangshansuli' v1.0	Pbr016072.1	MYB	Transcription factor
'Dangshansuli' v1.0	Pbr016089.1	BES1	Transcription factor
'Dangshansuli' v1.0	Pbr016090.1	HSF	Transcription factor
'Dangshansuli' v1.0	Pbr016091.1	OFP	Transcription factor
'Dangshansuli' v1.0	Pbr016102.1	WRKY	Transcription factor
'Dangshansuli' v1.0	Pbr016125.1	GARP-G2-like	Transcription factor
'Dangshansuli' v1.0	Pbr016131.2	Trihelix	Transcription factor
'Dangshansuli' v1.0	Pbr016134.1	C2C2-Dof	Transcription factor
'Dangshansuli' v1.0	Pbr016145.1	bHLH	Transcription factor
'Dangshansuli' v1.0	Pbr016172.1	TCP	Transcription factor
'Dangshansuli' v1.0	Pbr016184.1	AP2/ERF-ERF	Transcription factor
'Dangshansuli' v1.0	Pbr016185.1	AP2/ERF-ERF	Transcription factor
'Dangshansuli' v1.0	Pbr016186.1	LOB	Transcription factor
'Dangshansuli' v1.0	Pbr016187.1	HB-WOX	Transcription factor
'Dangshansuli' v1.0	Pbr016193.1	VOZ	Transcription factor
'Dangshansuli' v1.0	Pbr016201.1	B3-ARF	Transcription factor
'Dangshansuli' v1.0	Pbr016205.1	NAC	Transcription factor
'Dangshansuli' v1.0	Pbr016211.1	HB-other	Transcription factor
'Dangshansuli' v1.0	Pbr016219.1	C2H2	Transcription factor
'Dangshansuli' v1.0	Pbr016222.1	AP2/ERF-ERF	Transcription factor
'Dangshansuli' v1.0	Pbr016224.1	AP2/ERF-ERF	Transcription factor
'Dangshansuli' v1.0	Pbr016228.1	C3H	Transcription factor
'Dangshansuli' v1.0	Pbr016235.1	SBP	Transcription factor
'Dangshansuli' v1.0	Pbr016236.1	C2C2-Dof	Transcription factor
'Dangshansuli' v1.0	Pbr016237.1	C2C2-Dof	Transcription factor
'Dangshansuli' v1.0	Pbr016241.1	B3	Transcription factor
'Dangshansuli' v1.0	Pbr016268.1	C2C2-LSD	Transcription factor
'Dangshansuli' v1.0	Pbr016270.1	HSF	Transcription factor
'Dangshansuli' v1.0	Pbr016284.1	NAC	Transcription factor
'Dangshansuli' v1.0	Pbr016302.1	bZIP	Transcription factor
'Dangshansuli' v1.0	Pbr016308.1	GARP-G2-like	Transcription factor
'Dangshansuli' v1.0	Pbr016309.2	Jumonji	Transcriptional Regulator
'Dangshansuli' v1.0	Pbr016310.4	HB-HD-ZIP	Transcription factor
'Dangshansuli' v1.0	Pbr016338.1	GARP-G2-like	Transcription factor
'Dangshansuli' v1.0	Pbr016364.1	C2H2	Transcription factor
'Dangshansuli' v1.0	Pbr016404.1	C2H2	Transcription factor
'Dangshansuli' v1.0	Pbr016430.1	HB-KNOX	Transcription factor
'Dangshansuli' v1.0	Pbr016436.1	ARID	Transcriptional Regulator
'Dangshansuli' v1.0	Pbr016437.1	ARID	Transcriptional Regulator
'Dangshansuli' v1.0	Pbr016467.1	B3-ARF	Transcription factor
'Dangshansuli' v1.0	Pbr016487.1	HSF	Transcription factor
'Dangshansuli' v1.0	Pbr016539.1	bHLH	Transcription factor
'Dangshansuli' v1.0	Pbr016542.1	zf-HD	Transcription factor
'Dangshansuli' v1.0	Pbr016562.1	C2C2-CO-like	Transcription factor
'Dangshansuli' v1.0	Pbr016568.1	bZIP	Transcription factor
'Dangshansuli' v1.0	Pbr016589.1	bHLH	Transcription factor
'Dangshansuli' v1.0	Pbr016593.1	GARP-G2-like	Transcription factor
'Dangshansuli' v1.0	Pbr016599.2	MADS-MIKC	Transcription factor
'Dangshansuli' v1.0	Pbr016601.1	MADS-M-type	Transcription factor
'Dangshansuli' v1.0	Pbr016603.1	MYB	Transcription factor
'Dangshansuli' v1.0	Pbr016625.1	MYB	Transcription factor
'Dangshansuli' v1.0	Pbr016652.1	PHD	Transcriptional Regulator
'Dangshansuli' v1.0	Pbr016659.1	GARP-G2-like	Transcription factor
'Dangshansuli' v1.0	Pbr016661.1	MYB	Transcription factor
'Dangshansuli' v1.0	Pbr016663.1	MYB	Transcription factor
'Dangshansuli' v1.0	Pbr016671.1	GRAS	Transcription factor
'Dangshansuli' v1.0	Pbr016684.1	bHLH	Transcription factor
'Dangshansuli' v1.0	Pbr016686.1	bHLH	Transcription factor
'Dangshansuli' v1.0	Pbr016723.1	bHLH	Transcription factor
'Dangshansuli' v1.0	Pbr016725.1	bHLH	Transcription factor
'Dangshansuli' v1.0	Pbr016736.1	PHD	Transcriptional Regulator
'Dangshansuli' v1.0	Pbr016737.1	PHD	Transcriptional Regulator
'Dangshansuli' v1.0	Pbr016792.1	AP2/ERF-ERF	Transcription factor
'Dangshansuli' v1.0	Pbr016795.1	AP2/ERF-ERF	Transcription factor
'Dangshansuli' v1.0	Pbr016796.1	Trihelix	Transcription factor
'Dangshansuli' v1.0	Pbr016805.1	HSF	Transcription factor
'Dangshansuli' v1.0	Pbr016815.1	C2H2	Transcription factor
'Dangshansuli' v1.0	Pbr016839.1	MYB	Transcription factor
'Dangshansuli' v1.0	Pbr016851.1	MYB	Transcription factor
'Dangshansuli' v1.0	Pbr016852.1	HB-WOX	Transcription factor
'Dangshansuli' v1.0	Pbr016872.1	TRAF	Transcriptional Regulator
'Dangshansuli' v1.0	Pbr016876.1	LOB	Transcription factor
'Dangshansuli' v1.0	Pbr016912.1	AP2/ERF-ERF	Transcription factor
'Dangshansuli' v1.0	Pbr016928.2	GARP-G2-like	Transcription factor
'Dangshansuli' v1.0	Pbr016932.1	NAC	Transcription factor
'Dangshansuli' v1.0	Pbr016935.1	NAC	Transcription factor
'Dangshansuli' v1.0	Pbr016939.2	C2H2	Transcription factor
'Dangshansuli' v1.0	Pbr016948.1	HSF	Transcription factor
'Dangshansuli' v1.0	Pbr016952.1	OFP	Transcription factor
'Dangshansuli' v1.0	Pbr016974.1	CPP	Transcription factor
'Dangshansuli' v1.0	Pbr016982.1	AUX/IAA	Transcriptional Regulator
'Dangshansuli' v1.0	Pbr016990.1	LUG	Transcriptional Regulator
'Dangshansuli' v1.0	Pbr016995.1	GARP-G2-like	Transcription factor
'Dangshansuli' v1.0	Pbr016997.1	GRAS	Transcription factor
'Dangshansuli' v1.0	Pbr017023.1	NAC	Transcription factor
'Dangshansuli' v1.0	Pbr017045.1	NAC	Transcription factor
'Dangshansuli' v1.0	Pbr017127.1	bHLH	Transcription factor
'Dangshansuli' v1.0	Pbr017136.1	NF-YC	Transcription factor
'Dangshansuli' v1.0	Pbr017142.1	Others	Transcriptional Regulator
'Dangshansuli' v1.0	Pbr017146.1	AP2/ERF-ERF	Transcription factor
'Dangshansuli' v1.0	Pbr017150.1	GRAS	Transcription factor
'Dangshansuli' v1.0	Pbr017204.1	NAC	Transcription factor
'Dangshansuli' v1.0	Pbr017220.1	NF-YA	Transcription factor
'Dangshansuli' v1.0	Pbr017225.1	MYB-related	Transcription factor
'Dangshansuli' v1.0	Pbr017252.1	BES1	Transcription factor
'Dangshansuli' v1.0	Pbr017259.1	HB-other	Transcription factor
'Dangshansuli' v1.0	Pbr017262.1	bZIP	Transcription factor
'Dangshansuli' v1.0	Pbr017263.1	GRAS	Transcription factor
'Dangshansuli' v1.0	Pbr017273.1	OFP	Transcription factor
'Dangshansuli' v1.0	Pbr017281.1	MYB-related	Transcription factor
'Dangshansuli' v1.0	Pbr017284.1	bZIP	Transcription factor
'Dangshansuli' v1.0	Pbr017287.1	B3	Transcription factor
'Dangshansuli' v1.0	Pbr017297.1	AP2/ERF-ERF	Transcription factor
'Dangshansuli' v1.0	Pbr017325.1	GRAS	Transcription factor
'Dangshansuli' v1.0	Pbr017338.1	mTERF	Transcriptional Regulator
'Dangshansuli' v1.0	Pbr017351.1	TRAF	Transcriptional Regulator
'Dangshansuli' v1.0	Pbr017379.1	bHLH	Transcription factor
'Dangshansuli' v1.0	Pbr017387.1	NAC	Transcription factor
'Dangshansuli' v1.0	Pbr017391.1	AP2/ERF-ERF	Transcription factor
'Dangshansuli' v1.0	Pbr017399.1	SBP	Transcription factor
'Dangshansuli' v1.0	Pbr017402.6	B3	Transcription factor
'Dangshansuli' v1.0	Pbr017467.1	AUX/IAA	Transcriptional Regulator
'Dangshansuli' v1.0	Pbr017491.1	C2H2	Transcription factor
'Dangshansuli' v1.0	Pbr017517.1	NAC	Transcription factor
'Dangshansuli' v1.0	Pbr017533.1	MYB	Transcription factor
'Dangshansuli' v1.0	Pbr017564.1	GARP-G2-like	Transcription factor
'Dangshansuli' v1.0	Pbr017565.1	GARP-G2-like	Transcription factor
'Dangshansuli' v1.0	Pbr017589.1	NF-YB	Transcription factor
'Dangshansuli' v1.0	Pbr017590.1	Trihelix	Transcription factor
'Dangshansuli' v1.0	Pbr017591.2	Trihelix	Transcription factor
'Dangshansuli' v1.0	Pbr017611.1	MYB-related	Transcription factor
'Dangshansuli' v1.0	Pbr017630.1	TRAF	Transcriptional Regulator
'Dangshansuli' v1.0	Pbr017656.1	C2H2	Transcription factor
'Dangshansuli' v1.0	Pbr017669.1	PHD	Transcriptional Regulator
'Dangshansuli' v1.0	Pbr017688.1	C2C2-Dof	Transcription factor
'Dangshansuli' v1.0	Pbr017706.1	WRKY	Transcription factor
'Dangshansuli' v1.0	Pbr017710.1	SBP	Transcription factor
'Dangshansuli' v1.0	Pbr017715.1	MADS-MIKC	Transcription factor
'Dangshansuli' v1.0	Pbr017722.1	NF-YC	Transcription factor
'Dangshansuli' v1.0	Pbr017737.1	SWI/SNF-BAF60b	Transcriptional Regulator
'Dangshansuli' v1.0	Pbr017741.1	Trihelix	Transcription factor
'Dangshansuli' v1.0	Pbr017743.1	SWI/SNF-BAF60b	Transcriptional Regulator
'Dangshansuli' v1.0	Pbr017747.1	Trihelix	Transcription factor
'Dangshansuli' v1.0	Pbr017778.1	bZIP	Transcription factor
'Dangshansuli' v1.0	Pbr017809.1	C3H	Transcription factor
'Dangshansuli' v1.0	Pbr017813.1	MYB	Transcription factor
'Dangshansuli' v1.0	Pbr017819.1	PHD	Transcriptional Regulator
'Dangshansuli' v1.0	Pbr017838.1	Trihelix	Transcription factor
'Dangshansuli' v1.0	Pbr017848.1	NF-YB	Transcription factor
'Dangshansuli' v1.0	Pbr017879.1	GRAS	Transcription factor
'Dangshansuli' v1.0	Pbr017889.1	Tify	Transcription factor
'Dangshansuli' v1.0	Pbr017899.1	mTERF	Transcriptional Regulator
'Dangshansuli' v1.0	Pbr017914.1	NAC	Transcription factor
'Dangshansuli' v1.0	Pbr017942.1	HB-HD-ZIP	Transcription factor
'Dangshansuli' v1.0	Pbr017966.1	MYB	Transcription factor
'Dangshansuli' v1.0	Pbr017972.1	MYB	Transcription factor
'Dangshansuli' v1.0	Pbr017979.1	bZIP	Transcription factor
'Dangshansuli' v1.0	Pbr017998.1	LIM	Transcription factor
'Dangshansuli' v1.0	Pbr018024.1	MYB	Transcription factor
'Dangshansuli' v1.0	Pbr018029.1	MYB	Transcription factor
'Dangshansuli' v1.0	Pbr018036.1	Others	Transcriptional Regulator
'Dangshansuli' v1.0	Pbr018056.1	GRAS	Transcription factor
'Dangshansuli' v1.0	Pbr018063.2	GeBP	Transcription factor
'Dangshansuli' v1.0	Pbr018064.1	GeBP	Transcription factor
'Dangshansuli' v1.0	Pbr018073.1	C2C2-CO-like	Transcription factor
'Dangshansuli' v1.0	Pbr018079.1	SET	Transcriptional Regulator
'Dangshansuli' v1.0	Pbr018084.1	MYB-related	Transcription factor
'Dangshansuli' v1.0	Pbr018089.3	HB-HD-ZIP	Transcription factor
'Dangshansuli' v1.0	Pbr018111.1	MYB	Transcription factor
'Dangshansuli' v1.0	Pbr018122.1	WRKY	Transcription factor
'Dangshansuli' v1.0	Pbr018128.1	Rcd1-like	Transcriptional Regulator
'Dangshansuli' v1.0	Pbr018132.1	WRKY	Transcription factor
'Dangshansuli' v1.0	Pbr018160.1	WRKY	Transcription factor
'Dangshansuli' v1.0	Pbr018197.1	ARID	Transcriptional Regulator
'Dangshansuli' v1.0	Pbr018202.1	Others	Transcriptional Regulator
'Dangshansuli' v1.0	Pbr018215.1	Others	Transcriptional Regulator
'Dangshansuli' v1.0	Pbr018219.1	ARID	Transcriptional Regulator
'Dangshansuli' v1.0	Pbr018237.1	GRAS	Transcription factor
'Dangshansuli' v1.0	Pbr018248.1	mTERF	Transcriptional Regulator
'Dangshansuli' v1.0	Pbr018255.1	NAC	Transcription factor
'Dangshansuli' v1.0	Pbr018265.1	NAC	Transcription factor
'Dangshansuli' v1.0	Pbr018280.1	LIM	Transcription factor
'Dangshansuli' v1.0	Pbr018291.1	GRAS	Transcription factor
'Dangshansuli' v1.0	Pbr018333.1	AP2/ERF-ERF	Transcription factor
'Dangshansuli' v1.0	Pbr018338.1	SET	Transcriptional Regulator
'Dangshansuli' v1.0	Pbr018339.1	Trihelix	Transcription factor
'Dangshansuli' v1.0	Pbr018354.1	bHLH	Transcription factor
'Dangshansuli' v1.0	Pbr018355.1	B3	Transcription factor
'Dangshansuli' v1.0	Pbr018367.1	AP2/ERF-ERF	Transcription factor
'Dangshansuli' v1.0	Pbr018370.1	B3-ARF	Transcription factor
'Dangshansuli' v1.0	Pbr018379.1	MYB	Transcription factor
'Dangshansuli' v1.0	Pbr018380.1	C2C2-Dof	Transcription factor
'Dangshansuli' v1.0	Pbr018403.1	HB-HD-ZIP	Transcription factor
'Dangshansuli' v1.0	Pbr018411.1	bHLH	Transcription factor
'Dangshansuli' v1.0	Pbr018412.1	SNF2	Transcriptional Regulator
'Dangshansuli' v1.0	Pbr018420.1	TCP	Transcription factor
'Dangshansuli' v1.0	Pbr018422.1	Trihelix	Transcription factor
'Dangshansuli' v1.0	Pbr018479.1	GRAS	Transcription factor
'Dangshansuli' v1.0	Pbr018489.1	PLATZ	Transcription factor
'Dangshansuli' v1.0	Pbr018492.1	C2C2-YABBY	Transcription factor
'Dangshansuli' v1.0	Pbr018534.1	bZIP	Transcription factor
'Dangshansuli' v1.0	Pbr018536.1	bZIP	Transcription factor
'Dangshansuli' v1.0	Pbr018552.1	SBP	Transcription factor
'Dangshansuli' v1.0	Pbr018577.1	SNF2	Transcriptional Regulator
'Dangshansuli' v1.0	Pbr018586.1	AUX/IAA	Transcriptional Regulator
'Dangshansuli' v1.0	Pbr018624.1	AP2/ERF-ERF	Transcription factor
'Dangshansuli' v1.0	Pbr018641.1	AP2/ERF-ERF	Transcription factor
'Dangshansuli' v1.0	Pbr018647.1	GRAS	Transcription factor
'Dangshansuli' v1.0	Pbr018663.1	MYB-related	Transcription factor
'Dangshansuli' v1.0	Pbr018668.1	C2H2	Transcription factor
'Dangshansuli' v1.0	Pbr018673.1	WRKY	Transcription factor
'Dangshansuli' v1.0	Pbr018724.1	bHLH	Transcription factor
'Dangshansuli' v1.0	Pbr018725.1	WRKY	Transcription factor
'Dangshansuli' v1.0	Pbr018746.1	bZIP	Transcription factor
'Dangshansuli' v1.0	Pbr018766.1	SWI/SNF-BAF60b	Transcriptional Regulator
'Dangshansuli' v1.0	Pbr018781.2	MYB-related	Transcription factor
'Dangshansuli' v1.0	Pbr018783.1	MYB-related	Transcription factor
'Dangshansuli' v1.0	Pbr018801.2	MADS-MIKC	Transcription factor
'Dangshansuli' v1.0	Pbr018814.1	TCP	Transcription factor
'Dangshansuli' v1.0	Pbr018821.1	C3H	Transcription factor
'Dangshansuli' v1.0	Pbr018829.1	MADS-M-type	Transcription factor
'Dangshansuli' v1.0	Pbr018844.1	Tify	Transcription factor
'Dangshansuli' v1.0	Pbr018847.1	HSF	Transcription factor
'Dangshansuli' v1.0	Pbr018916.1	GRAS	Transcription factor
'Dangshansuli' v1.0	Pbr018917.1	GRAS	Transcription factor
'Dangshansuli' v1.0	Pbr018918.1	GRAS	Transcription factor
'Dangshansuli' v1.0	Pbr018920.1	GRAS	Transcription factor
'Dangshansuli' v1.0	Pbr018921.1	GRAS	Transcription factor
'Dangshansuli' v1.0	Pbr018922.1	GRAS	Transcription factor
'Dangshansuli' v1.0	Pbr018923.1	GRAS	Transcription factor
'Dangshansuli' v1.0	Pbr018924.1	GRAS	Transcription factor
'Dangshansuli' v1.0	Pbr018943.1	GARP-G2-like	Transcription factor
'Dangshansuli' v1.0	Pbr018955.1	C2H2	Transcription factor
'Dangshansuli' v1.0	Pbr018978.1	HB-BELL	Transcription factor
'Dangshansuli' v1.0	Pbr018979.1	HB-BELL	Transcription factor
'Dangshansuli' v1.0	Pbr019026.1	WRKY	Transcription factor
'Dangshansuli' v1.0	Pbr019030.1	WRKY	Transcription factor
'Dangshansuli' v1.0	Pbr019035.2	GARP-ARR-B	Transcription factor
'Dangshansuli' v1.0	Pbr019037.1	C2H2	Transcription factor
'Dangshansuli' v1.0	Pbr019090.1	C2H2	Transcription factor
'Dangshansuli' v1.0	Pbr019115.1	MYB-related	Transcription factor
'Dangshansuli' v1.0	Pbr019133.1	HB-HD-ZIP	Transcription factor
'Dangshansuli' v1.0	Pbr019135.1	C2C2-GATA	Transcription factor
'Dangshansuli' v1.0	Pbr019145.1	AP2/ERF-ERF	Transcription factor
'Dangshansuli' v1.0	Pbr019155.1	AUX/IAA	Transcriptional Regulator
'Dangshansuli' v1.0	Pbr019166.1	HB-HD-ZIP	Transcription factor
'Dangshansuli' v1.0	Pbr019198.1	B3	Transcription factor
'Dangshansuli' v1.0	Pbr019210.3	NAC	Transcription factor
'Dangshansuli' v1.0	Pbr019211.1	NAC	Transcription factor
'Dangshansuli' v1.0	Pbr019213.1	NAC	Transcription factor
'Dangshansuli' v1.0	Pbr019214.6	NAC	Transcription factor
'Dangshansuli' v1.0	Pbr019220.2	Trihelix	Transcription factor
'Dangshansuli' v1.0	Pbr019232.1	SBP	Transcription factor
'Dangshansuli' v1.0	Pbr019234.1	mTERF	Transcriptional Regulator
'Dangshansuli' v1.0	Pbr019235.1	mTERF	Transcriptional Regulator
'Dangshansuli' v1.0	Pbr019236.1	GARP-G2-like	Transcription factor
'Dangshansuli' v1.0	Pbr019240.1	MYB-related	Transcription factor
'Dangshansuli' v1.0	Pbr019244.1	C3H	Transcription factor
'Dangshansuli' v1.0	Pbr019258.1	NAC	Transcription factor
'Dangshansuli' v1.0	Pbr019262.1	MYB	Transcription factor
'Dangshansuli' v1.0	Pbr019263.1	zf-HD	Transcription factor
'Dangshansuli' v1.0	Pbr019264.1	zf-HD	Transcription factor
'Dangshansuli' v1.0	Pbr019278.1	C2C2-Dof	Transcription factor
'Dangshansuli' v1.0	Pbr019289.1	NAC	Transcription factor
'Dangshansuli' v1.0	Pbr019293.1	MYB	Transcription factor
'Dangshansuli' v1.0	Pbr019302.1	SWI/SNF-BAF60b	Transcriptional Regulator
'Dangshansuli' v1.0	Pbr019318.1	MADS-M-type	Transcription factor
'Dangshansuli' v1.0	Pbr019325.2	MYB-related	Transcription factor
'Dangshansuli' v1.0	Pbr019339.1	MADS-M-type	Transcription factor
'Dangshansuli' v1.0	Pbr019340.1	MADS-MIKC	Transcription factor
'Dangshansuli' v1.0	Pbr019352.2	HB-BELL	Transcription factor
'Dangshansuli' v1.0	Pbr019357.1	HB-BELL	Transcription factor
'Dangshansuli' v1.0	Pbr019358.1	TRAF	Transcriptional Regulator
'Dangshansuli' v1.0	Pbr019360.2	SET	Transcriptional Regulator
'Dangshansuli' v1.0	Pbr019381.1	B3	Transcription factor
'Dangshansuli' v1.0	Pbr019382.1	B3	Transcription factor
'Dangshansuli' v1.0	Pbr019384.1	B3	Transcription factor
'Dangshansuli' v1.0	Pbr019385.1	B3	Transcription factor
'Dangshansuli' v1.0	Pbr019391.1	C2C2-Dof	Transcription factor
'Dangshansuli' v1.0	Pbr019396.1	Others	Transcriptional Regulator
'Dangshansuli' v1.0	Pbr019422.1	GRAS	Transcription factor
'Dangshansuli' v1.0	Pbr019423.1	GRAS	Transcription factor
'Dangshansuli' v1.0	Pbr019429.1	GARP-G2-like	Transcription factor
'Dangshansuli' v1.0	Pbr019435.1	bHLH	Transcription factor
'Dangshansuli' v1.0	Pbr019461.1	bZIP	Transcription factor
'Dangshansuli' v1.0	Pbr019487.1	NAC	Transcription factor
'Dangshansuli' v1.0	Pbr019494.1	AP2/ERF-ERF	Transcription factor
'Dangshansuli' v1.0	Pbr019498.1	SET	Transcriptional Regulator
'Dangshansuli' v1.0	Pbr019506.1	SET	Transcriptional Regulator
'Dangshansuli' v1.0	Pbr019521.1	AP2/ERF-ERF	Transcription factor
'Dangshansuli' v1.0	Pbr019556.1	SNF2	Transcriptional Regulator
'Dangshansuli' v1.0	Pbr019559.1	SNF2	Transcriptional Regulator
'Dangshansuli' v1.0	Pbr019568.1	B3	Transcription factor
'Dangshansuli' v1.0	Pbr019570.1	NAC	Transcription factor
'Dangshansuli' v1.0	Pbr019591.1	DBB	Transcription factor
'Dangshansuli' v1.0	Pbr019593.1	SRS	Transcription factor
'Dangshansuli' v1.0	Pbr019600.1	B3	Transcription factor
'Dangshansuli' v1.0	Pbr019622.1	B3	Transcription factor
'Dangshansuli' v1.0	Pbr019649.1	bHLH	Transcription factor
'Dangshansuli' v1.0	Pbr019653.1	HSF	Transcription factor
'Dangshansuli' v1.0	Pbr019660.1	bHLH	Transcription factor
'Dangshansuli' v1.0	Pbr019661.2	bHLH	Transcription factor
'Dangshansuli' v1.0	Pbr019663.1	NAC	Transcription factor
'Dangshansuli' v1.0	Pbr019668.1	HB-WOX	Transcription factor
'Dangshansuli' v1.0	Pbr019669.1	AP2/ERF-ERF	Transcription factor
'Dangshansuli' v1.0	Pbr019675.1	WRKY	Transcription factor
'Dangshansuli' v1.0	Pbr019687.1	MYB	Transcription factor
'Dangshansuli' v1.0	Pbr019737.1	LOB	Transcription factor
'Dangshansuli' v1.0	Pbr019738.1	C2H2	Transcription factor
'Dangshansuli' v1.0	Pbr019740.1	bHLH	Transcription factor
'Dangshansuli' v1.0	Pbr019749.1	PHD	Transcriptional Regulator
'Dangshansuli' v1.0	Pbr019759.1	LIM	Transcription factor
'Dangshansuli' v1.0	Pbr019774.1	MYB-related	Transcription factor
'Dangshansuli' v1.0	Pbr019779.1	bZIP	Transcription factor
'Dangshansuli' v1.0	Pbr019785.1	GRF	Transcription factor
'Dangshansuli' v1.0	Pbr019788.1	AP2/ERF-AP2	Transcription factor
'Dangshansuli' v1.0	Pbr019789.1	bHLH	Transcription factor
'Dangshansuli' v1.0	Pbr019801.1	MYB	Transcription factor
'Dangshansuli' v1.0	Pbr019804.1	HB-HD-ZIP	Transcription factor
'Dangshansuli' v1.0	Pbr019805.1	HB-KNOX	Transcription factor
'Dangshansuli' v1.0	Pbr019807.1	C3H	Transcription factor
'Dangshansuli' v1.0	Pbr019808.1	MYB-related	Transcription factor
'Dangshansuli' v1.0	Pbr019826.1	HB-BELL	Transcription factor
'Dangshansuli' v1.0	Pbr019838.1	C2C2-GATA	Transcription factor
'Dangshansuli' v1.0	Pbr019850.1	LOB	Transcription factor
'Dangshansuli' v1.0	Pbr019853.1	C2H2	Transcription factor
'Dangshansuli' v1.0	Pbr019856.1	HSF	Transcription factor
'Dangshansuli' v1.0	Pbr019883.1	WRKY	Transcription factor
'Dangshansuli' v1.0	Pbr019888.1	Alfin-like	Transcription factor
'Dangshansuli' v1.0	Pbr019891.1	RWP-RK	Transcription factor
'Dangshansuli' v1.0	Pbr019902.1	MYB-related	Transcription factor
'Dangshansuli' v1.0	Pbr019903.1	MYB	Transcription factor
'Dangshansuli' v1.0	Pbr019905.1	Trihelix	Transcription factor
'Dangshansuli' v1.0	Pbr019908.1	MYB	Transcription factor
'Dangshansuli' v1.0	Pbr019943.1	Others	Transcriptional Regulator
'Dangshansuli' v1.0	Pbr019957.1	C2C2-CO-like	Transcription factor
'Dangshansuli' v1.0	Pbr020000.1	WRKY	Transcription factor
'Dangshansuli' v1.0	Pbr020001.1	WRKY	Transcription factor
'Dangshansuli' v1.0	Pbr020015.1	PHD	Transcriptional Regulator
'Dangshansuli' v1.0	Pbr020017.1	GARP-ARR-B	Transcription factor
'Dangshansuli' v1.0	Pbr020020.1	C2H2	Transcription factor
'Dangshansuli' v1.0	Pbr020024.1	AP2/ERF-ERF	Transcription factor
'Dangshansuli' v1.0	Pbr020039.1	C2C2-Dof	Transcription factor
'Dangshansuli' v1.0	Pbr020043.1	B3	Transcription factor
'Dangshansuli' v1.0	Pbr020045.1	GARP-G2-like	Transcription factor
'Dangshansuli' v1.0	Pbr020068.1	Others	Transcriptional Regulator
'Dangshansuli' v1.0	Pbr020079.1	NAC	Transcription factor
'Dangshansuli' v1.0	Pbr020081.1	BES1	Transcription factor
'Dangshansuli' v1.0	Pbr020090.1	OFP	Transcription factor
'Dangshansuli' v1.0	Pbr020098.1	C2H2	Transcription factor
'Dangshansuli' v1.0	Pbr020123.1	MYB-related	Transcription factor
'Dangshansuli' v1.0	Pbr020130.1	zf-HD	Transcription factor
'Dangshansuli' v1.0	Pbr020132.1	MYB-related	Transcription factor
'Dangshansuli' v1.0	Pbr020134.1	TUB	Transcription factor
'Dangshansuli' v1.0	Pbr020152.1	OFP	Transcription factor
'Dangshansuli' v1.0	Pbr020171.1	TCP	Transcription factor
'Dangshansuli' v1.0	Pbr020183.1	SBP	Transcription factor
'Dangshansuli' v1.0	Pbr020185.1	MADS-MIKC	Transcription factor
'Dangshansuli' v1.0	Pbr020186.1	MADS-M-type	Transcription factor
'Dangshansuli' v1.0	Pbr020201.1	C2C2-Dof	Transcription factor
'Dangshansuli' v1.0	Pbr020204.1	bHLH	Transcription factor
'Dangshansuli' v1.0	Pbr020205.1	PHD	Transcriptional Regulator
'Dangshansuli' v1.0	Pbr020210.1	bZIP	Transcription factor
'Dangshansuli' v1.0	Pbr020227.1	AP2/ERF-ERF	Transcription factor
'Dangshansuli' v1.0	Pbr020232.1	NF-YB	Transcription factor
'Dangshansuli' v1.0	Pbr020246.1	TCP	Transcription factor
'Dangshansuli' v1.0	Pbr020250.1	MYB	Transcription factor
'Dangshansuli' v1.0	Pbr020278.1	AP2/ERF-ERF	Transcription factor
'Dangshansuli' v1.0	Pbr020281.1	C2C2-CO-like	Transcription factor
'Dangshansuli' v1.0	Pbr020288.1	NAC	Transcription factor
'Dangshansuli' v1.0	Pbr020294.1	bHLH	Transcription factor
'Dangshansuli' v1.0	Pbr020295.1	MYB	Transcription factor
'Dangshansuli' v1.0	Pbr020365.1	MYB	Transcription factor
'Dangshansuli' v1.0	Pbr020403.1	C2H2	Transcription factor
'Dangshansuli' v1.0	Pbr020406.1	NF-YB	Transcription factor
'Dangshansuli' v1.0	Pbr020410.1	MYB-related	Transcription factor
'Dangshansuli' v1.0	Pbr020438.1	MYB-related	Transcription factor
'Dangshansuli' v1.0	Pbr020441.1	STAT	Transcription factor
'Dangshansuli' v1.0	Pbr020449.1	PHD	Transcriptional Regulator
'Dangshansuli' v1.0	Pbr020473.1	Others	Transcriptional Regulator
'Dangshansuli' v1.0	Pbr020508.1	NF-YB	Transcription factor
'Dangshansuli' v1.0	Pbr020546.1	TCP	Transcription factor
'Dangshansuli' v1.0	Pbr020595.1	AP2/ERF-ERF	Transcription factor
'Dangshansuli' v1.0	Pbr020642.1	NAC	Transcription factor
'Dangshansuli' v1.0	Pbr020666.1	MYB	Transcription factor
'Dangshansuli' v1.0	Pbr020677.1	C2H2	Transcription factor
'Dangshansuli' v1.0	Pbr020681.1	Tify	Transcription factor
'Dangshansuli' v1.0	Pbr020726.1	MYB	Transcription factor
'Dangshansuli' v1.0	Pbr020733.1	MYB	Transcription factor
'Dangshansuli' v1.0	Pbr020743.1	bZIP	Transcription factor
'Dangshansuli' v1.0	Pbr020751.1	MYB	Transcription factor
'Dangshansuli' v1.0	Pbr020777.1	MYB	Transcription factor
'Dangshansuli' v1.0	Pbr020828.1	C2C2-Dof	Transcription factor
'Dangshansuli' v1.0	Pbr020833.1	HB-WOX	Transcription factor
'Dangshansuli' v1.0	Pbr020868.1	Others	Transcriptional Regulator
'Dangshansuli' v1.0	Pbr020929.1	NAC	Transcription factor
'Dangshansuli' v1.0	Pbr020938.1	CSD	Transcription factor
'Dangshansuli' v1.0	Pbr020940.1	C2H2	Transcription factor
'Dangshansuli' v1.0	Pbr020949.2	PHD	Transcriptional Regulator
'Dangshansuli' v1.0	Pbr020962.2	C2H2	Transcription factor
'Dangshansuli' v1.0	Pbr021011.1	AP2/ERF-ERF	Transcription factor
'Dangshansuli' v1.0	Pbr021019.1	NF-YB	Transcription factor
'Dangshansuli' v1.0	Pbr021041.1	bZIP	Transcription factor
'Dangshansuli' v1.0	Pbr021047.1	AP2/ERF-ERF	Transcription factor
'Dangshansuli' v1.0	Pbr021092.1	LOB	Transcription factor
'Dangshansuli' v1.0	Pbr021104.1	B3-ARF	Transcription factor
'Dangshansuli' v1.0	Pbr021108.2	LUG	Transcriptional Regulator
'Dangshansuli' v1.0	Pbr021115.2	Tify	Transcription factor
'Dangshansuli' v1.0	Pbr021137.1	C2H2	Transcription factor
'Dangshansuli' v1.0	Pbr021138.1	NAC	Transcription factor
'Dangshansuli' v1.0	Pbr021174.1	NOZZLE	Transcription factor
'Dangshansuli' v1.0	Pbr021178.1	MYB	Transcription factor
'Dangshansuli' v1.0	Pbr021193.1	MYB	Transcription factor
'Dangshansuli' v1.0	Pbr021197.1	NOZZLE	Transcription factor
'Dangshansuli' v1.0	Pbr021304.1	SET	Transcriptional Regulator
'Dangshansuli' v1.0	Pbr021316.1	WRKY	Transcription factor
'Dangshansuli' v1.0	Pbr021351.1	bHLH	Transcription factor
'Dangshansuli' v1.0	Pbr021356.1	WRKY	Transcription factor
'Dangshansuli' v1.0	Pbr021365.1	C2C2-LSD	Transcription factor
'Dangshansuli' v1.0	Pbr021367.1	Jumonji	Transcriptional Regulator
'Dangshansuli' v1.0	Pbr021389.1	LOB	Transcription factor
'Dangshansuli' v1.0	Pbr021393.1	NAC	Transcription factor
'Dangshansuli' v1.0	Pbr021403.1	mTERF	Transcriptional Regulator
'Dangshansuli' v1.0	Pbr021405.1	TRAF	Transcriptional Regulator
'Dangshansuli' v1.0	Pbr021406.1	TRAF	Transcriptional Regulator
'Dangshansuli' v1.0	Pbr021448.1	MADS-MIKC	Transcription factor
'Dangshansuli' v1.0	Pbr021458.1	PHD	Transcriptional Regulator
'Dangshansuli' v1.0	Pbr021465.1	PLATZ	Transcription factor
'Dangshansuli' v1.0	Pbr021476.3	C2H2	Transcription factor
'Dangshansuli' v1.0	Pbr021486.1	C3H	Transcription factor
'Dangshansuli' v1.0	Pbr021491.1	TRAF	Transcriptional Regulator
'Dangshansuli' v1.0	Pbr021492.1	TRAF	Transcriptional Regulator
'Dangshansuli' v1.0	Pbr021493.1	PHD	Transcriptional Regulator
'Dangshansuli' v1.0	Pbr021507.1	GRAS	Transcription factor
'Dangshansuli' v1.0	Pbr021524.1	MYB-related	Transcription factor
'Dangshansuli' v1.0	Pbr021534.1	WRKY	Transcription factor
'Dangshansuli' v1.0	Pbr021555.1	WRKY	Transcription factor
'Dangshansuli' v1.0	Pbr021563.1	MYB-related	Transcription factor
'Dangshansuli' v1.0	Pbr021637.1	GARP-G2-like	Transcription factor
'Dangshansuli' v1.0	Pbr021638.1	Alfin-like	Transcription factor
'Dangshansuli' v1.0	Pbr021713.2	Tify	Transcription factor
'Dangshansuli' v1.0	Pbr021741.1	NAC	Transcription factor
'Dangshansuli' v1.0	Pbr021762.1	HB-other	Transcription factor
'Dangshansuli' v1.0	Pbr021767.1	HB-other	Transcription factor
'Dangshansuli' v1.0	Pbr021770.1	TCP	Transcription factor
'Dangshansuli' v1.0	Pbr021780.1	AP2/ERF-ERF	Transcription factor
'Dangshansuli' v1.0	Pbr021781.1	AP2/ERF-ERF	Transcription factor
'Dangshansuli' v1.0	Pbr021782.1	AP2/ERF-ERF	Transcription factor
'Dangshansuli' v1.0	Pbr021861.1	GRAS	Transcription factor
'Dangshansuli' v1.0	Pbr021868.1	NAC	Transcription factor
'Dangshansuli' v1.0	Pbr021881.1	B3	Transcription factor
'Dangshansuli' v1.0	Pbr021888.1	bHLH	Transcription factor
'Dangshansuli' v1.0	Pbr021894.1	SET	Transcriptional Regulator
'Dangshansuli' v1.0	Pbr021899.1	GNAT	Transcriptional Regulator
'Dangshansuli' v1.0	Pbr021926.1	GARP-G2-like	Transcription factor
'Dangshansuli' v1.0	Pbr021929.1	GARP-G2-like	Transcription factor
'Dangshansuli' v1.0	Pbr021930.1	WRKY	Transcription factor
'Dangshansuli' v1.0	Pbr021935.1	WRKY	Transcription factor
'Dangshansuli' v1.0	Pbr021936.1	C3H	Transcription factor
'Dangshansuli' v1.0	Pbr021937.1	C3H	Transcription factor
'Dangshansuli' v1.0	Pbr021938.1	WRKY	Transcription factor
'Dangshansuli' v1.0	Pbr021952.1	NAC	Transcription factor
'Dangshansuli' v1.0	Pbr021955.1	SWI/SNF-BAF60b	Transcriptional Regulator
'Dangshansuli' v1.0	Pbr021963.1	PHD	Transcriptional Regulator
'Dangshansuli' v1.0	Pbr021976.1	bHLH	Transcription factor
'Dangshansuli' v1.0	Pbr021979.1	C2H2	Transcription factor
'Dangshansuli' v1.0	Pbr021980.1	LOB	Transcription factor
'Dangshansuli' v1.0	Pbr022012.1	MADS-M-type	Transcription factor
'Dangshansuli' v1.0	Pbr022028.1	MYB	Transcription factor
'Dangshansuli' v1.0	Pbr022051.1	MYB	Transcription factor
'Dangshansuli' v1.0	Pbr022066.1	LOB	Transcription factor
'Dangshansuli' v1.0	Pbr022067.1	LOB	Transcription factor
'Dangshansuli' v1.0	Pbr022077.1	NF-YB	Transcription factor
'Dangshansuli' v1.0	Pbr022091.1	C3H	Transcription factor
'Dangshansuli' v1.0	Pbr022115.1	HB-WOX	Transcription factor
'Dangshansuli' v1.0	Pbr022123.2	C3H	Transcription factor
'Dangshansuli' v1.0	Pbr022129.1	NAC	Transcription factor
'Dangshansuli' v1.0	Pbr022137.1	SWI/SNF-BAF60b	Transcriptional Regulator
'Dangshansuli' v1.0	Pbr022143.1	C2C2-GATA	Transcription factor
'Dangshansuli' v1.0	Pbr022146.1	MADS-MIKC	Transcription factor
'Dangshansuli' v1.0	Pbr022153.1	SNF2	Transcriptional Regulator
'Dangshansuli' v1.0	Pbr022162.1	SET	Transcriptional Regulator
'Dangshansuli' v1.0	Pbr022166.2	C2C2-GATA	Transcription factor
'Dangshansuli' v1.0	Pbr022183.1	MADS-M-type	Transcription factor
'Dangshansuli' v1.0	Pbr022222.1	bZIP	Transcription factor
'Dangshansuli' v1.0	Pbr022230.1	C2C2-CO-like	Transcription factor
'Dangshansuli' v1.0	Pbr022252.1	Others	Transcriptional Regulator
'Dangshansuli' v1.0	Pbr022283.1	Trihelix	Transcription factor
'Dangshansuli' v1.0	Pbr022298.1	SNF2	Transcriptional Regulator
'Dangshansuli' v1.0	Pbr022299.1	Coactivator p15	Transcriptional Regulator
'Dangshansuli' v1.0	Pbr022314.1	C2H2	Transcription factor
'Dangshansuli' v1.0	Pbr022332.1	NAC	Transcription factor
'Dangshansuli' v1.0	Pbr022333.1	NAC	Transcription factor
'Dangshansuli' v1.0	Pbr022349.1	C2C2-GATA	Transcription factor
'Dangshansuli' v1.0	Pbr022353.1	C3H	Transcription factor
'Dangshansuli' v1.0	Pbr022354.1	SWI/SNF-BAF60b	Transcriptional Regulator
'Dangshansuli' v1.0	Pbr022361.1	DBB	Transcription factor
'Dangshansuli' v1.0	Pbr022371.1	BBR-BPC	Transcription factor
'Dangshansuli' v1.0	Pbr022372.1	C3H	Transcription factor
'Dangshansuli' v1.0	Pbr022381.1	MYB-related	Transcription factor
'Dangshansuli' v1.0	Pbr022387.1	MYB-related	Transcription factor
'Dangshansuli' v1.0	Pbr022391.1	bHLH	Transcription factor
'Dangshansuli' v1.0	Pbr022398.1	bHLH	Transcription factor
'Dangshansuli' v1.0	Pbr022408.1	WRKY	Transcription factor
'Dangshansuli' v1.0	Pbr022437.1	AP2/ERF-ERF	Transcription factor
'Dangshansuli' v1.0	Pbr022438.1	TUB	Transcription factor
'Dangshansuli' v1.0	Pbr022463.1	HSF	Transcription factor
'Dangshansuli' v1.0	Pbr022498.1	TCP	Transcription factor
'Dangshansuli' v1.0	Pbr022503.1	bZIP	Transcription factor
'Dangshansuli' v1.0	Pbr022507.1	VOZ	Transcription factor
'Dangshansuli' v1.0	Pbr022508.1	GARP-G2-like	Transcription factor
'Dangshansuli' v1.0	Pbr022522.1	bHLH	Transcription factor
'Dangshansuli' v1.0	Pbr022523.1	bHLH	Transcription factor
'Dangshansuli' v1.0	Pbr022557.1	EIL	Transcription factor
'Dangshansuli' v1.0	Pbr022570.1	IWS1	Transcriptional Regulator
'Dangshansuli' v1.0	Pbr022596.1	HB-BELL	Transcription factor
'Dangshansuli' v1.0	Pbr022617.1	HB-BELL	Transcription factor
'Dangshansuli' v1.0	Pbr022635.2	C2C2-YABBY	Transcription factor
'Dangshansuli' v1.0	Pbr022669.1	MYB	Transcription factor
'Dangshansuli' v1.0	Pbr022672.1	PHD	Transcriptional Regulator
'Dangshansuli' v1.0	Pbr022685.1	bZIP	Transcription factor
'Dangshansuli' v1.0	Pbr022695.1	SET	Transcriptional Regulator
'Dangshansuli' v1.0	Pbr022696.1	GRAS	Transcription factor
'Dangshansuli' v1.0	Pbr022698.1	WRKY	Transcription factor
'Dangshansuli' v1.0	Pbr022708.1	AP2/ERF-ERF	Transcription factor
'Dangshansuli' v1.0	Pbr022725.1	SWI/SNF-BAF60b	Transcriptional Regulator
'Dangshansuli' v1.0	Pbr022735.1	Others	Transcriptional Regulator
'Dangshansuli' v1.0	Pbr022736.1	PHD	Transcriptional Regulator
'Dangshansuli' v1.0	Pbr022737.1	GNAT	Transcriptional Regulator
'Dangshansuli' v1.0	Pbr022783.2	TUB	Transcription factor
'Dangshansuli' v1.0	Pbr022786.1	DBB	Transcription factor
'Dangshansuli' v1.0	Pbr022799.2	C3H	Transcription factor
'Dangshansuli' v1.0	Pbr022828.1	Others	Transcriptional Regulator
'Dangshansuli' v1.0	Pbr022848.1	SET	Transcriptional Regulator
'Dangshansuli' v1.0	Pbr022850.1	HB-BELL	Transcription factor
'Dangshansuli' v1.0	Pbr022852.1	Others	Transcriptional Regulator
'Dangshansuli' v1.0	Pbr022869.1	BES1	Transcription factor
'Dangshansuli' v1.0	Pbr022894.1	bZIP	Transcription factor
'Dangshansuli' v1.0	Pbr022918.2	MADS-MIKC	Transcription factor
'Dangshansuli' v1.0	Pbr022924.1	GNAT	Transcriptional Regulator
'Dangshansuli' v1.0	Pbr022933.1	bZIP	Transcription factor
'Dangshansuli' v1.0	Pbr022939.1	MADS-M-type	Transcription factor
'Dangshansuli' v1.0	Pbr022956.1	GRAS	Transcription factor
'Dangshansuli' v1.0	Pbr023017.1	NAC	Transcription factor
'Dangshansuli' v1.0	Pbr023022.1	NAC	Transcription factor
'Dangshansuli' v1.0	Pbr023030.1	AUX/IAA	Transcriptional Regulator
'Dangshansuli' v1.0	Pbr023044.1	AP2/ERF-ERF	Transcription factor
'Dangshansuli' v1.0	Pbr023045.1	AP2/ERF-ERF	Transcription factor
'Dangshansuli' v1.0	Pbr023047.1	AP2/ERF-ERF	Transcription factor
'Dangshansuli' v1.0	Pbr023051.1	bHLH	Transcription factor
'Dangshansuli' v1.0	Pbr023072.1	Others	Transcriptional Regulator
'Dangshansuli' v1.0	Pbr023084.1	NAC	Transcription factor
'Dangshansuli' v1.0	Pbr023091.1	CSD	Transcription factor
'Dangshansuli' v1.0	Pbr023092.1	C2H2	Transcription factor
'Dangshansuli' v1.0	Pbr023110.1	GRAS	Transcription factor
'Dangshansuli' v1.0	Pbr023119.1	WRKY	Transcription factor
'Dangshansuli' v1.0	Pbr023129.1	C2H2	Transcription factor
'Dangshansuli' v1.0	Pbr023130.1	ARID	Transcriptional Regulator
'Dangshansuli' v1.0	Pbr023206.1	bHLH	Transcription factor
'Dangshansuli' v1.0	Pbr023212.1	AP2/ERF-AP2	Transcription factor
'Dangshansuli' v1.0	Pbr023221.1	C2H2	Transcription factor
'Dangshansuli' v1.0	Pbr023249.1	BBR-BPC	Transcription factor
'Dangshansuli' v1.0	Pbr023308.1	mTERF	Transcriptional Regulator
'Dangshansuli' v1.0	Pbr023315.1	Others	Transcriptional Regulator
'Dangshansuli' v1.0	Pbr023329.1	Others	Transcriptional Regulator
'Dangshansuli' v1.0	Pbr023331.1	CSD	Transcription factor
'Dangshansuli' v1.0	Pbr023339.1	bHLH	Transcription factor
'Dangshansuli' v1.0	Pbr023346.1	LOB	Transcription factor
'Dangshansuli' v1.0	Pbr023348.1	LOB	Transcription factor
'Dangshansuli' v1.0	Pbr023360.1	GRF	Transcription factor
'Dangshansuli' v1.0	Pbr023382.1	C2H2	Transcription factor
'Dangshansuli' v1.0	Pbr023383.1	C2H2	Transcription factor
'Dangshansuli' v1.0	Pbr023394.1	C2H2	Transcription factor
'Dangshansuli' v1.0	Pbr023429.1	bHLH	Transcription factor
'Dangshansuli' v1.0	Pbr023444.1	HB-WOX	Transcription factor
'Dangshansuli' v1.0	Pbr023450.1	Others	Transcriptional Regulator
'Dangshansuli' v1.0	Pbr023482.1	MYB	Transcription factor
'Dangshansuli' v1.0	Pbr023487.1	MYB	Transcription factor
'Dangshansuli' v1.0	Pbr023494.1	SWI/SNF-BAF60b	Transcriptional Regulator
'Dangshansuli' v1.0	Pbr023505.1	SNF2	Transcriptional Regulator
'Dangshansuli' v1.0	Pbr023517.1	DDT	Transcription factor
'Dangshansuli' v1.0	Pbr023527.1	GRAS	Transcription factor
'Dangshansuli' v1.0	Pbr023528.1	LOB	Transcription factor
'Dangshansuli' v1.0	Pbr023533.1	GNAT	Transcriptional Regulator
'Dangshansuli' v1.0	Pbr023545.1	MADS-MIKC	Transcription factor
'Dangshansuli' v1.0	Pbr023547.1	MYB	Transcription factor
'Dangshansuli' v1.0	Pbr023570.1	C2C2-CO-like	Transcription factor
'Dangshansuli' v1.0	Pbr023636.1	AP2/ERF-ERF	Transcription factor
'Dangshansuli' v1.0	Pbr023652.1	SNF2	Transcriptional Regulator
'Dangshansuli' v1.0	Pbr023656.1	GARP-G2-like	Transcription factor
'Dangshansuli' v1.0	Pbr023672.1	Jumonji	Transcriptional Regulator
'Dangshansuli' v1.0	Pbr023683.1	Rcd1-like	Transcriptional Regulator
'Dangshansuli' v1.0	Pbr023691.1	WRKY	Transcription factor
'Dangshansuli' v1.0	Pbr023700.1	TRAF	Transcriptional Regulator
'Dangshansuli' v1.0	Pbr023720.1	CPP	Transcription factor
'Dangshansuli' v1.0	Pbr023737.1	C3H	Transcription factor
'Dangshansuli' v1.0	Pbr023746.1	Pseudo ARR-B	Transcriptional Regulator
'Dangshansuli' v1.0	Pbr023747.1	WRKY	Transcription factor
'Dangshansuli' v1.0	Pbr023774.1	HB-HD-ZIP	Transcription factor
'Dangshansuli' v1.0	Pbr023778.1	MYB-related	Transcription factor
'Dangshansuli' v1.0	Pbr023800.1	bHLH	Transcription factor
'Dangshansuli' v1.0	Pbr023818.1	C3H	Transcription factor
'Dangshansuli' v1.0	Pbr023820.1	C2H2	Transcription factor
'Dangshansuli' v1.0	Pbr023831.1	MYB	Transcription factor
'Dangshansuli' v1.0	Pbr023838.1	NF-YA	Transcription factor
'Dangshansuli' v1.0	Pbr023899.1	AP2/ERF-ERF	Transcription factor
'Dangshansuli' v1.0	Pbr023902.1	AP2/ERF-ERF	Transcription factor
'Dangshansuli' v1.0	Pbr023919.1	MYB	Transcription factor
'Dangshansuli' v1.0	Pbr023936.1	LOB	Transcription factor
'Dangshansuli' v1.0	Pbr023945.1	NF-YB	Transcription factor
'Dangshansuli' v1.0	Pbr023949.1	AP2/ERF-ERF	Transcription factor
'Dangshansuli' v1.0	Pbr023992.1	B3	Transcription factor
'Dangshansuli' v1.0	Pbr023999.1	C3H	Transcription factor
'Dangshansuli' v1.0	Pbr024000.1	Jumonji	Transcriptional Regulator
'Dangshansuli' v1.0	Pbr024015.2	TAZ	Transcriptional Regulator
'Dangshansuli' v1.0	Pbr024076.1	Others	Transcriptional Regulator
'Dangshansuli' v1.0	Pbr024078.1	AP2/ERF-ERF	Transcription factor
'Dangshansuli' v1.0	Pbr024079.1	C2C2-GATA	Transcription factor
'Dangshansuli' v1.0	Pbr024084.1	LOB	Transcription factor
'Dangshansuli' v1.0	Pbr024123.1	AP2/ERF-ERF	Transcription factor
'Dangshansuli' v1.0	Pbr024129.1	NF-YB	Transcription factor
'Dangshansuli' v1.0	Pbr024139.1	FAR1	Transcription factor
'Dangshansuli' v1.0	Pbr024145.1	MYB-related	Transcription factor
'Dangshansuli' v1.0	Pbr024193.1	BES1	Transcription factor
'Dangshansuli' v1.0	Pbr024213.1	TUB	Transcription factor
'Dangshansuli' v1.0	Pbr024234.1	GRAS	Transcription factor
'Dangshansuli' v1.0	Pbr024260.1	bHLH	Transcription factor
'Dangshansuli' v1.0	Pbr024262.1	bHLH	Transcription factor
'Dangshansuli' v1.0	Pbr024263.1	bHLH	Transcription factor
'Dangshansuli' v1.0	Pbr024282.1	HB-HD-ZIP	Transcription factor
'Dangshansuli' v1.0	Pbr024283.1	HB-HD-ZIP	Transcription factor
'Dangshansuli' v1.0	Pbr024319.1	GRAS	Transcription factor
'Dangshansuli' v1.0	Pbr024323.1	MYB-related	Transcription factor
'Dangshansuli' v1.0	Pbr024325.1	GNAT	Transcriptional Regulator
'Dangshansuli' v1.0	Pbr024353.1	Others	Transcriptional Regulator
'Dangshansuli' v1.0	Pbr024363.1	Others	Transcriptional Regulator
'Dangshansuli' v1.0	Pbr024420.1	MYB	Transcription factor
'Dangshansuli' v1.0	Pbr024426.1	MYB	Transcription factor
'Dangshansuli' v1.0	Pbr024467.1	AP2/ERF-ERF	Transcription factor
'Dangshansuli' v1.0	Pbr024471.1	SWI/SNF-BAF60b	Transcriptional Regulator
'Dangshansuli' v1.0	Pbr024486.1	LOB	Transcription factor
'Dangshansuli' v1.0	Pbr024492.1	MYB	Transcription factor
'Dangshansuli' v1.0	Pbr024493.1	C2C2-Dof	Transcription factor
'Dangshansuli' v1.0	Pbr024517.1	bHLH	Transcription factor
'Dangshansuli' v1.0	Pbr024549.1	GRAS	Transcription factor
'Dangshansuli' v1.0	Pbr024552.1	MYB-related	Transcription factor
'Dangshansuli' v1.0	Pbr024586.1	C2H2	Transcription factor
'Dangshansuli' v1.0	Pbr024631.1	bHLH	Transcription factor
'Dangshansuli' v1.0	Pbr024637.1	C2H2	Transcription factor
'Dangshansuli' v1.0	Pbr024732.1	AP2/ERF-AP2	Transcription factor
'Dangshansuli' v1.0	Pbr024738.1	SET	Transcriptional Regulator
'Dangshansuli' v1.0	Pbr024739.1	EIL	Transcription factor
'Dangshansuli' v1.0	Pbr024740.1	EIL	Transcription factor
'Dangshansuli' v1.0	Pbr024746.1	bZIP	Transcription factor
'Dangshansuli' v1.0	Pbr024753.1	SET	Transcriptional Regulator
'Dangshansuli' v1.0	Pbr024765.1	MYB	Transcription factor
'Dangshansuli' v1.0	Pbr024793.1	C2H2	Transcription factor
'Dangshansuli' v1.0	Pbr024837.1	B3	Transcription factor
'Dangshansuli' v1.0	Pbr024849.1	ULT	Transcription factor
'Dangshansuli' v1.0	Pbr024850.1	SWI/SNF-SWI3	Transcriptional Regulator
'Dangshansuli' v1.0	Pbr024863.1	NAC	Transcription factor
'Dangshansuli' v1.0	Pbr024864.1	NAC	Transcription factor
'Dangshansuli' v1.0	Pbr024916.1	Others	Transcriptional Regulator
'Dangshansuli' v1.0	Pbr024939.1	MYB-related	Transcription factor
'Dangshansuli' v1.0	Pbr024974.1	Trihelix	Transcription factor
'Dangshansuli' v1.0	Pbr024975.1	MYB	Transcription factor
'Dangshansuli' v1.0	Pbr024977.1	MYB	Transcription factor
'Dangshansuli' v1.0	Pbr024978.1	MYB	Transcription factor
'Dangshansuli' v1.0	Pbr024988.1	RWP-RK	Transcription factor
'Dangshansuli' v1.0	Pbr024992.1	Alfin-like	Transcription factor
'Dangshansuli' v1.0	Pbr025002.1	WRKY	Transcription factor
'Dangshansuli' v1.0	Pbr025042.1	B3	Transcription factor
'Dangshansuli' v1.0	Pbr025043.1	B3	Transcription factor
'Dangshansuli' v1.0	Pbr025044.1	B3	Transcription factor
'Dangshansuli' v1.0	Pbr025045.1	B3	Transcription factor
'Dangshansuli' v1.0	Pbr025053.1	C2C2-Dof	Transcription factor
'Dangshansuli' v1.0	Pbr025056.1	Others	Transcriptional Regulator
'Dangshansuli' v1.0	Pbr025072.1	C2C2-Dof	Transcription factor
'Dangshansuli' v1.0	Pbr025099.1	GARP-G2-like	Transcription factor
'Dangshansuli' v1.0	Pbr025102.1	LOB	Transcription factor
'Dangshansuli' v1.0	Pbr025131.1	B3	Transcription factor
'Dangshansuli' v1.0	Pbr025136.1	AP2/ERF-ERF	Transcription factor
'Dangshansuli' v1.0	Pbr025141.1	HSF	Transcription factor
'Dangshansuli' v1.0	Pbr025153.1	bHLH	Transcription factor
'Dangshansuli' v1.0	Pbr025166.1	bHLH	Transcription factor
'Dangshansuli' v1.0	Pbr025169.3	SET	Transcriptional Regulator
'Dangshansuli' v1.0	Pbr025174.1	AP2/ERF-ERF	Transcription factor
'Dangshansuli' v1.0	Pbr025176.1	AP2/ERF-ERF	Transcription factor
'Dangshansuli' v1.0	Pbr025184.1	WRKY	Transcription factor
'Dangshansuli' v1.0	Pbr025199.1	MYB	Transcription factor
'Dangshansuli' v1.0	Pbr025204.1	SBP	Transcription factor
'Dangshansuli' v1.0	Pbr025217.1	ARID	Transcriptional Regulator
'Dangshansuli' v1.0	Pbr025227.1	HSF	Transcription factor
'Dangshansuli' v1.0	Pbr025283.1	bZIP	Transcription factor
'Dangshansuli' v1.0	Pbr025285.1	bHLH	Transcription factor
'Dangshansuli' v1.0	Pbr025288.1	AUX/IAA	Transcriptional Regulator
'Dangshansuli' v1.0	Pbr025290.1	AUX/IAA	Transcriptional Regulator
'Dangshansuli' v1.0	Pbr025301.2	WRKY	Transcription factor
'Dangshansuli' v1.0	Pbr025302.1	AP2/ERF-ERF	Transcription factor
'Dangshansuli' v1.0	Pbr025316.1	bHLH	Transcription factor
'Dangshansuli' v1.0	Pbr025320.2	bHLH	Transcription factor
'Dangshansuli' v1.0	Pbr025328.1	C2H2	Transcription factor
'Dangshansuli' v1.0	Pbr025329.1	C2H2	Transcription factor
'Dangshansuli' v1.0	Pbr025333.1	LOB	Transcription factor
'Dangshansuli' v1.0	Pbr025334.1	LOB	Transcription factor
'Dangshansuli' v1.0	Pbr025336.1	LOB	Transcription factor
'Dangshansuli' v1.0	Pbr025352.1	AP2/ERF-ERF	Transcription factor
'Dangshansuli' v1.0	Pbr025353.1	AP2/ERF-ERF	Transcription factor
'Dangshansuli' v1.0	Pbr025354.1	AP2/ERF-ERF	Transcription factor
'Dangshansuli' v1.0	Pbr025360.1	MYB	Transcription factor
'Dangshansuli' v1.0	Pbr025369.1	NAC	Transcription factor
'Dangshansuli' v1.0	Pbr025381.1	C3H	Transcription factor
'Dangshansuli' v1.0	Pbr025396.1	HB-BELL	Transcription factor
'Dangshansuli' v1.0	Pbr025407.1	CPP	Transcription factor
'Dangshansuli' v1.0	Pbr025436.1	DBP	Transcription factor
'Dangshansuli' v1.0	Pbr025448.2	Trihelix	Transcription factor
'Dangshansuli' v1.0	Pbr025453.1	HB-HD-ZIP	Transcription factor
'Dangshansuli' v1.0	Pbr025458.1	AP2/ERF-ERF	Transcription factor
'Dangshansuli' v1.0	Pbr025496.1	LUG	Transcriptional Regulator
'Dangshansuli' v1.0	Pbr025579.1	mTERF	Transcriptional Regulator
'Dangshansuli' v1.0	Pbr025597.1	B3-ARF	Transcription factor
'Dangshansuli' v1.0	Pbr025605.1	NAC	Transcription factor
'Dangshansuli' v1.0	Pbr025606.1	C2H2	Transcription factor
'Dangshansuli' v1.0	Pbr025656.1	MADS-M-type	Transcription factor
'Dangshansuli' v1.0	Pbr025657.1	MADS-M-type	Transcription factor
'Dangshansuli' v1.0	Pbr025702.1	GNAT	Transcriptional Regulator
'Dangshansuli' v1.0	Pbr025703.1	GNAT	Transcriptional Regulator
'Dangshansuli' v1.0	Pbr025728.2	NF-YB	Transcription factor
'Dangshansuli' v1.0	Pbr025748.1	C2H2	Transcription factor
'Dangshansuli' v1.0	Pbr025755.1	LOB	Transcription factor
'Dangshansuli' v1.0	Pbr025790.1	CPP	Transcription factor
'Dangshansuli' v1.0	Pbr025813.1	GNAT	Transcriptional Regulator
'Dangshansuli' v1.0	Pbr025814.1	GNAT	Transcriptional Regulator
'Dangshansuli' v1.0	Pbr025815.1	GNAT	Transcriptional Regulator
'Dangshansuli' v1.0	Pbr025828.1	OFP	Transcription factor
'Dangshansuli' v1.0	Pbr025831.1	PHD	Transcriptional Regulator
'Dangshansuli' v1.0	Pbr025856.1	TCP	Transcription factor
'Dangshansuli' v1.0	Pbr025860.1	MADS-MIKC	Transcription factor
'Dangshansuli' v1.0	Pbr025864.2	AUX/IAA	Transcriptional Regulator
'Dangshansuli' v1.0	Pbr025896.1	B3	Transcription factor
'Dangshansuli' v1.0	Pbr025898.1	NAC	Transcription factor
'Dangshansuli' v1.0	Pbr025899.1	NAC	Transcription factor
'Dangshansuli' v1.0	Pbr025900.1	NAC	Transcription factor
'Dangshansuli' v1.0	Pbr025917.1	SWI/SNF-BAF60b	Transcriptional Regulator
'Dangshansuli' v1.0	Pbr025940.1	AP2/ERF-ERF	Transcription factor
'Dangshansuli' v1.0	Pbr025942.1	AP2/ERF-ERF	Transcription factor
'Dangshansuli' v1.0	Pbr025944.1	AP2/ERF-ERF	Transcription factor
'Dangshansuli' v1.0	Pbr025970.1	MADS-M-type	Transcription factor
'Dangshansuli' v1.0	Pbr025981.1	MADS-M-type	Transcription factor
'Dangshansuli' v1.0	Pbr025987.1	AP2/ERF-ERF	Transcription factor
'Dangshansuli' v1.0	Pbr025988.1	AP2/ERF-ERF	Transcription factor
'Dangshansuli' v1.0	Pbr025990.1	AP2/ERF-ERF	Transcription factor
'Dangshansuli' v1.0	Pbr025993.1	AP2/ERF-ERF	Transcription factor
'Dangshansuli' v1.0	Pbr026000.1	AP2/ERF-ERF	Transcription factor
'Dangshansuli' v1.0	Pbr026017.1	AP2/ERF-ERF	Transcription factor
'Dangshansuli' v1.0	Pbr026023.1	AP2/ERF-ERF	Transcription factor
'Dangshansuli' v1.0	Pbr026026.1	AP2/ERF-ERF	Transcription factor
'Dangshansuli' v1.0	Pbr026044.1	C3H	Transcription factor
'Dangshansuli' v1.0	Pbr026073.1	MADS-M-type	Transcription factor
'Dangshansuli' v1.0	Pbr026074.1	MADS-M-type	Transcription factor
'Dangshansuli' v1.0	Pbr026075.1	MADS-M-type	Transcription factor
'Dangshansuli' v1.0	Pbr026078.1	bHLH	Transcription factor
'Dangshansuli' v1.0	Pbr026080.1	MYB	Transcription factor
'Dangshansuli' v1.0	Pbr026136.1	NAC	Transcription factor
'Dangshansuli' v1.0	Pbr026143.1	C2H2	Transcription factor
'Dangshansuli' v1.0	Pbr026146.1	MYB	Transcription factor
'Dangshansuli' v1.0	Pbr026151.1	MYB	Transcription factor
'Dangshansuli' v1.0	Pbr026154.1	MYB	Transcription factor
'Dangshansuli' v1.0	Pbr026162.1	PHD	Transcriptional Regulator
'Dangshansuli' v1.0	Pbr026163.1	NF-YA	Transcription factor
'Dangshansuli' v1.0	Pbr026200.1	MED7	Transcriptional Regulator
'Dangshansuli' v1.0	Pbr026249.1	Others	Transcriptional Regulator
'Dangshansuli' v1.0	Pbr026250.1	Others	Transcriptional Regulator
'Dangshansuli' v1.0	Pbr026260.1	MYB	Transcription factor
'Dangshansuli' v1.0	Pbr026275.1	LOB	Transcription factor
'Dangshansuli' v1.0	Pbr026417.1	MYB	Transcription factor
'Dangshansuli' v1.0	Pbr026439.1	bHLH	Transcription factor
'Dangshansuli' v1.0	Pbr026442.1	bHLH	Transcription factor
'Dangshansuli' v1.0	Pbr026551.1	MADS-M-type	Transcription factor
'Dangshansuli' v1.0	Pbr026560.1	C2H2	Transcription factor
'Dangshansuli' v1.0	Pbr026562.3	TCP	Transcription factor
'Dangshansuli' v1.0	Pbr026603.1	EIL	Transcription factor
'Dangshansuli' v1.0	Pbr026616.1	Others	Transcriptional Regulator
'Dangshansuli' v1.0	Pbr026623.1	zf-HD	Transcription factor
'Dangshansuli' v1.0	Pbr026634.1	Alfin-like	Transcription factor
'Dangshansuli' v1.0	Pbr026635.1	NAC	Transcription factor
'Dangshansuli' v1.0	Pbr026688.1	GRAS	Transcription factor
'Dangshansuli' v1.0	Pbr026691.1	SNF2	Transcriptional Regulator
'Dangshansuli' v1.0	Pbr026697.1	NAC	Transcription factor
'Dangshansuli' v1.0	Pbr026719.1	AP2/ERF-ERF	Transcription factor
'Dangshansuli' v1.0	Pbr026723.2	bZIP	Transcription factor
'Dangshansuli' v1.0	Pbr026741.1	bZIP	Transcription factor
'Dangshansuli' v1.0	Pbr026750.1	HB-other	Transcription factor
'Dangshansuli' v1.0	Pbr026779.1	FAR1	Transcription factor
'Dangshansuli' v1.0	Pbr026780.1	FAR1	Transcription factor
'Dangshansuli' v1.0	Pbr026781.2	FAR1	Transcription factor
'Dangshansuli' v1.0	Pbr026815.1	NAC	Transcription factor
'Dangshansuli' v1.0	Pbr026823.1	bHLH	Transcription factor
'Dangshansuli' v1.0	Pbr026824.1	bHLH	Transcription factor
'Dangshansuli' v1.0	Pbr026837.1	SNF2	Transcriptional Regulator
'Dangshansuli' v1.0	Pbr026842.1	LOB	Transcription factor
'Dangshansuli' v1.0	Pbr026854.1	SBP	Transcription factor
'Dangshansuli' v1.0	Pbr026903.1	WRKY	Transcription factor
'Dangshansuli' v1.0	Pbr026913.1	bZIP	Transcription factor
'Dangshansuli' v1.0	Pbr026924.1	ULT	Transcription factor
'Dangshansuli' v1.0	Pbr026949.2	NAC	Transcription factor
'Dangshansuli' v1.0	Pbr026954.1	C2C2-CO-like	Transcription factor
'Dangshansuli' v1.0	Pbr026959.2	Tify	Transcription factor
'Dangshansuli' v1.0	Pbr027004.1	LOB	Transcription factor
'Dangshansuli' v1.0	Pbr027028.1	MYB	Transcription factor
'Dangshansuli' v1.0	Pbr027035.1	MYB	Transcription factor
'Dangshansuli' v1.0	Pbr027098.1	B3-ARF	Transcription factor
'Dangshansuli' v1.0	Pbr027099.1	bHLH	Transcription factor
'Dangshansuli' v1.0	Pbr027108.1	bHLH	Transcription factor
'Dangshansuli' v1.0	Pbr027119.1	NAC	Transcription factor
'Dangshansuli' v1.0	Pbr027204.1	GRAS	Transcription factor
'Dangshansuli' v1.0	Pbr027295.1	NAC	Transcription factor
'Dangshansuli' v1.0	Pbr027347.1	GRAS	Transcription factor
'Dangshansuli' v1.0	Pbr027350.1	C2H2	Transcription factor
'Dangshansuli' v1.0	Pbr027356.1	bHLH	Transcription factor
'Dangshansuli' v1.0	Pbr027397.1	bHLH	Transcription factor
'Dangshansuli' v1.0	Pbr027398.1	bHLH	Transcription factor
'Dangshansuli' v1.0	Pbr027399.1	bHLH	Transcription factor
'Dangshansuli' v1.0	Pbr027414.1	bZIP	Transcription factor
'Dangshansuli' v1.0	Pbr027421.1	B3-ARF	Transcription factor
'Dangshansuli' v1.0	Pbr027423.1	AP2/ERF-ERF	Transcription factor
'Dangshansuli' v1.0	Pbr027424.1	bHLH	Transcription factor
'Dangshansuli' v1.0	Pbr027426.1	Coactivator p15	Transcriptional Regulator
'Dangshansuli' v1.0	Pbr027428.1	Jumonji	Transcriptional Regulator
'Dangshansuli' v1.0	Pbr027444.1	PHD	Transcriptional Regulator
'Dangshansuli' v1.0	Pbr027455.1	C3H	Transcription factor
'Dangshansuli' v1.0	Pbr027463.1	MYB-related	Transcription factor
'Dangshansuli' v1.0	Pbr027468.1	bZIP	Transcription factor
'Dangshansuli' v1.0	Pbr027474.1	GARP-G2-like	Transcription factor
'Dangshansuli' v1.0	Pbr027475.1	C2H2	Transcription factor
'Dangshansuli' v1.0	Pbr027478.1	B3	Transcription factor
'Dangshansuli' v1.0	Pbr027483.1	NAC	Transcription factor
'Dangshansuli' v1.0	Pbr027487.1	bHLH	Transcription factor
'Dangshansuli' v1.0	Pbr027488.1	TCP	Transcription factor
'Dangshansuli' v1.0	Pbr027518.1	C3H	Transcription factor
'Dangshansuli' v1.0	Pbr027525.1	C3H	Transcription factor
'Dangshansuli' v1.0	Pbr027532.1	C3H	Transcription factor
'Dangshansuli' v1.0	Pbr027539.1	Trihelix	Transcription factor
'Dangshansuli' v1.0	Pbr027548.1	MADS-M-type	Transcription factor
'Dangshansuli' v1.0	Pbr027562.1	AUX/IAA	Transcriptional Regulator
'Dangshansuli' v1.0	Pbr027585.1	Trihelix	Transcription factor
'Dangshansuli' v1.0	Pbr027587.1	MBF1	Transcriptional Regulator
'Dangshansuli' v1.0	Pbr027596.1	C2H2	Transcription factor
'Dangshansuli' v1.0	Pbr027610.1	Trihelix	Transcription factor
'Dangshansuli' v1.0	Pbr027640.1	DDT	Transcription factor
'Dangshansuli' v1.0	Pbr027642.1	GRAS	Transcription factor
'Dangshansuli' v1.0	Pbr027651.1	SRS	Transcription factor
'Dangshansuli' v1.0	Pbr027716.1	C2H2	Transcription factor
'Dangshansuli' v1.0	Pbr027720.1	RWP-RK	Transcription factor
'Dangshansuli' v1.0	Pbr027725.1	B3-ARF	Transcription factor
'Dangshansuli' v1.0	Pbr027726.1	AP2/ERF-ERF	Transcription factor
'Dangshansuli' v1.0	Pbr027730.1	Tify	Transcription factor
'Dangshansuli' v1.0	Pbr027763.1	GNAT	Transcriptional Regulator
'Dangshansuli' v1.0	Pbr027801.1	Rcd1-like	Transcriptional Regulator
'Dangshansuli' v1.0	Pbr027816.1	HB-other	Transcription factor
'Dangshansuli' v1.0	Pbr027818.1	bZIP	Transcription factor
'Dangshansuli' v1.0	Pbr027830.1	SNF2	Transcriptional Regulator
'Dangshansuli' v1.0	Pbr027839.1	AP2/ERF-ERF	Transcription factor
'Dangshansuli' v1.0	Pbr027892.1	PHD	Transcriptional Regulator
'Dangshansuli' v1.0	Pbr027897.1	HB-KNOX	Transcription factor
'Dangshansuli' v1.0	Pbr027898.1	B3	Transcription factor
'Dangshansuli' v1.0	Pbr027918.1	PHD	Transcriptional Regulator
'Dangshansuli' v1.0	Pbr027919.1	TRAF	Transcriptional Regulator
'Dangshansuli' v1.0	Pbr027920.1	TRAF	Transcriptional Regulator
'Dangshansuli' v1.0	Pbr027925.2	C3H	Transcription factor
'Dangshansuli' v1.0	Pbr027928.1	SET	Transcriptional Regulator
'Dangshansuli' v1.0	Pbr027935.1	NF-YB	Transcription factor
'Dangshansuli' v1.0	Pbr027940.1	Coactivator p15	Transcriptional Regulator
'Dangshansuli' v1.0	Pbr027941.1	SNF2	Transcriptional Regulator
'Dangshansuli' v1.0	Pbr027956.1	NAC	Transcription factor
'Dangshansuli' v1.0	Pbr027969.1	DDT	Transcription factor
'Dangshansuli' v1.0	Pbr027978.1	C2H2	Transcription factor
'Dangshansuli' v1.0	Pbr027988.1	MYB-related	Transcription factor
'Dangshansuli' v1.0	Pbr028063.1	ARID	Transcriptional Regulator
'Dangshansuli' v1.0	Pbr028076.1	B3-ARF	Transcription factor
'Dangshansuli' v1.0	Pbr028078.1	C3H	Transcription factor
'Dangshansuli' v1.0	Pbr028080.1	bZIP	Transcription factor
'Dangshansuli' v1.0	Pbr028081.1	bZIP	Transcription factor
'Dangshansuli' v1.0	Pbr028082.4	BBR-BPC	Transcription factor
'Dangshansuli' v1.0	Pbr028093.1	SWI/SNF-SWI3	Transcriptional Regulator
'Dangshansuli' v1.0	Pbr028149.1	Others	Transcriptional Regulator
'Dangshansuli' v1.0	Pbr028164.1	NF-YC	Transcription factor
'Dangshansuli' v1.0	Pbr028202.1	C2H2	Transcription factor
'Dangshansuli' v1.0	Pbr028206.1	WRKY	Transcription factor
'Dangshansuli' v1.0	Pbr028236.1	GRAS	Transcription factor
'Dangshansuli' v1.0	Pbr028237.1	GRAS	Transcription factor
'Dangshansuli' v1.0	Pbr028248.1	GARP-G2-like	Transcription factor
[truncated: 26,682 more rows]

## Sheet: Table S3-3
Table S3-2: Detailed information on the TF and TR family names in pear genomes
Serial Number	Family Name	Details
1	Alfin-like	Alfin-like: AL;
2	AP2/ERF-AP2	superfamily: AP2/ERF; AP2: APETALA2;
3	AP2/ERF-ERF	superfamily: AP2/ERF; ERF: ethylene responsive factor;
4	AP2/ERF-RAV	superfamily: AP2/ERF; RAV: related to ABI3/VP1;
5	B3	superfamily: B3;
6	B3-ARF	superfamily: B3; ARF: auxin response factor;
7	BBR-BPC	BBR/BPC: BARLEY B RECOMBINANT / BASIC PENTACYSTEINE;
8	BES1	BES1: BRI1-EMS SUPPRESSOR1;
9	bHLH	bHLH: basic helix-loop-helix protein;
10	BSD	name source: BTF2-like transcription factors, synapse-associated proteins and DOS2-like proteins;
11	bZIP	bZIP: basic leucine zipper;
12	C2C2-CO-like	superfamily: C2C2;
13	C2C2-Dof	superfamily: C2C2; Dof: DNA-binding with one finger;
14	C2C2-GATA	superfamily: C2C2;
15	C2C2-LSD	superfamily: C2C2; LSD: lesion simulating disease
16	C2C2-YABBY	superfamily: C2C2;
17	C2H2	C2H2: Cys2／His2;
18	C3H	C3H: Cys3His;
19	CAMTA	CAMTA: calmodulin binding transcription activator;
20	CPP	CPP-like: cysteine-rich polycomb-like protein;
21	CSD	CSD: cold-shock domain;
22	DBB	DBB: DOUBLE B-BOX;
23	DBP	DBP: DNA-binding protein;
24	DDT	DDT: DNA-binding homeobox and different transcription factors;
25	E2F-DP	E2F: E2 factor; DP: dimerization partner;
26	EIL	EIL: ETHYLENE INSENSITIVE3-LIKE
27	FAR1	FAR1: FAR-RED IMPAIRED RESPONSE 1;
28	GARP-ARR-B	superfamily: GARP; ARR-B: type-B authentic response regulator;
29	GARP-G2-like	superfamily: GARP; G2-like: Golden2-like;
30	GeBP	superfamily: GARP; GeBP: GLABROUS1 enhancer-binding protein;
31	GRAS	name source: GAI (gibberellic acid insensitive), RGA (repressor of GA1-3 mutant) and SCR(scarecrow);
32	GRF	GRF: growth-regulating factor;
33	HB-BELL	superfamily: HB; BELL: BEL1-like homeodomain;
34	HB-KNOX	superfamily: HB; KNOX: KNOTTED1-like homeobox;
35	HB-HD-ZIP	superfamily: HB; HD-ZIP: homeodomain leucine zipper;
36	HB-PHD	superfamily: HB; PHD: plant homeodomain;
37	HB-WOX	superfamily: HB; WOX: wuschel-like homeobox;
38	HB-other	superfamily: HB;
39	HRT	HRT: hordeum inhibitor of transcription;
40	HSF	HSF: heat stress transcription factor;
41	LFY	LFY : LEAFY;
42	LIM	LIM: Lin-Isl-Mec domain;
43	LOB	LOB: lateral organ boundaries;
44	MADS-MIKC	superfamily: MADS; MIKC: MADS (M), Intervening (I), Keratin-like (K), Carboxyl-terminal (C);
45	MADS-M-type	superfamily: MADS;
46	MYB	superfamily: MYB; MYB: v-myb avian myeloblastosis viral oncogene homolog;
47	MYB-related	MYB-R: MYB-related;
48	NAC	name source: NAM (no apical meristem), ATAF (arabidopsis transcription activation factor) and CUC (cup-shaped cotyledon);
49	NF-X1	NF-X1: Nuclear Transcription Factor, X-Box Binding 1;
50	NF-YA	superfamily: NF-Y; NF-TA: CBF-B/HAP2;
51	NF-YB	superfamily: NF-Y; NF-YB: CBF-A/HAP3;
52	NF-YC	superfamily: NF-Y; NF-YC: CBF-C/HAP5;
53	NOZZLE	NZZ: NOZZLE;
54	OFP	OFP: ovate family protein;
55	PLATZ	PLATZ: plant AT-rich sequence and zinc-binding protein;
56	RWP-RK	name source: the RWPXRK motif contains in protein;
57	S1Fa-like	S1F: spinach leaf site 1 binding factor;
58	SAP	SAP: STERILE APETALA;
59	SBP	SBP: squamosa promoter binding protein;
60	SRS	SRS: SHI-related sequence;
61	STAT	STAT: signal transducers and activators of transcription;
62	TCP	TCP: Teosinte branched1/Cycloidea/Proliferating cell factor;
63	Tify	name source: highly conserved amino acid sequence (TIF[F/Y]XG);
64	Trihelix	name source: trihelix structures (helix-loop-helix-loop-helix) in the DNA binding domain;
65	TUB	TUB or TLP: TUBBY-like protein;
66	ULT	ULT: ULTRAPETALA;
67	VOZ	VOZ: vascular plant one-zinc finger protein;
68	Whirly	WHY: Whirly;
69	WRKY	name source: N-terminal WRKYGQK heptathieptide;
70	zf-HD	zf-HD: zinc finger homeodomain;
71	ARID	ARID: AT-Rich Interacting Domain;
72	AUX/IAA	IAA: indole-3-acetic acid;
73	Coactivator-p15	coactivator p15: PC4;
74	GNAT	GNAT: Gcn5-related N-acetyltransferase;
75	HMG	HMG: high mobility group;
76	IWS1	IWS1: Interacts With SUPT6H, CTD Assembly Factor 1;
77	Jumonji	jmj: jumonji ;
78	LUG	LUG: LEUNIG;
79	MBF1	MBF1: Multiprotein bridging factor 1;
80	MED6	MED: mediator;
81	MED7	MED: mediator;
82	mTERF	mTERF: mitochondrial Transcription tERmination Factor;
83	PHD	PHD: plant homeodomain;
84	Pseudo ARR-B	ARR-B: the type-B authentic response regulator;
85	RB	RB: retinoblastoma;
86	Rcd1-like	RCD1: Radical-induced Cell Death1;
87	SET	name source: Su (var) 3-9, Enhancer of zeste and Trithorax;
88	SNF2	SNF2: sucrose nonfermenting 2;
89	SOH1	SOH: suppressor of hprl;
90	SWI/SNF-BAF60b	SWI/SNF: switching defective/sucrose non-fermenting;
91	SWI/SNF-SWI3	SWI/SNF: switching defective/sucrose non-fermenting;
92	TAZ	TAZ: transcriptional adaptor zinc finger;
93	TRAF	TRAF: tumor necrosis factor receptor-associated factor;
94	others
